# Supplementary material for: Transcriptomic Analyses of Ovarian Clear Cell Carcinoma Spheroids Reveal Distinct Proliferative Phenotypes and Therapeutic Vulnerabilities
Source: Cells. 2025 May 27;14(11):785. doi: 10.3390/cells14110785 (PMC12154277; doi:10.3390/cells14110785)
Supplement: Supplementary file 1 [file cells-14-00785-s001.zip]

Archive with 8 entries (8 files):
- Figure S1. Fold-change of genes responsible for Translational  Protein Synthesis Signature.pdf
- Figure S2. siRNA-mediated knockdown of CDK1 in KOC-7c and JHOC5(LT66) cells.pdf
- Figure S3. Growth of JHOC-5 in long-term spheroid suspension culture.pdf
- Figure S4. Biological replicates of western blots used in Figure 4.pdf
- Figure S5. Effects of AZD1775 EC50 treatment on 105C monolayer cells.pdf
- Table S1. Differentially expressed genes (ML vs SPH) in 105C and KOC-7c cell lines.xlsx
- Table S2. Differentially expressed genes between cell lines 105C (ML vs SPH) vs KOC-7c (ML vs SPH).xlsx
- Table S3. EC50 values for AZD1775 in OCCC cell lines (related to Figure 5b).pdf
