# Supplementary material for: Transcriptomic Analyses of Ovarian Clear Cell Carcinoma Spheroids Reveal Distinct Proliferative Phenotypes and Therapeutic Vulnerabilities
Source: Cells. 2025 May 27;14(11):785. doi: 10.3390/cells14110785 (PMC12154277; doi:10.3390/cells14110785)
Supplement: Supplementary file 1 [file cells-14-00785-s001.zip › Table S1. Differentially expressed genes (ML vs SPH) in 105C and KOC-7c cell lines.xlsx]

## Sheet: KOC7C
CELLLINE	DIRECTION	ENTREZID	ENSEMBL	SYMBOL	GENENAME	logFC (SPH/ML)	AveExpr	t	P.Value	adj.P.Val	B	ABS	adj pvalue -log10
KOC7C	UP	183	ENSG00000135744	AGT	angiotensinogen	4.73484	1.79084	9.67125	2.10973e-06	0.000102902	4.71779	4.73484	3.98758
KOC7C	UP	2705	ENSG00000169562	GJB1	gap junction protein beta 1	4.53464	0.749428	8.71148	6.82375e-07	4.61073e-05	5.32995	4.53464	4.33623
KOC7C	UP	248	ENSG00000163295	ALPI	alkaline phosphatase, intestinal	4.37513	-1.89445	5.65217	0.000132886	0.00204536	0.769711	4.37513	2.68923
KOC7C	UP	5798	ENSG00000054356	PTPRN	protein tyrosine phosphatase receptor type N	4.30327	-1.31318	5.29903	0.000378863	0.00437355	0.0491335	4.30327	2.35917
KOC7C	UP	3957	ENSG00000100079	LGALS2	galectin 2	4.23909	0.946188	9.74869	4.50119e-08	7.21314e-06	7.67033	4.23909	5.14188
KOC7C	UP	389434	ENSG00000009765	IYD	iodotyrosine deiodinase	4.12399	0.546115	6.48009	0.000103289	0.00172304	1.38966	4.12399	2.7637
KOC7C	UP	83715	ENSG00000187017	ESPN	espin	3.80803	0.463088	8.64633	2.20215e-07	2.12011e-05	6.29347	3.80803	4.67364
KOC7C	UP	6696	ENSG00000118785	SPP1	secreted phosphoprotein 1	3.65798	7.92015	29.9514	2.42101e-15	3.56615e-11	24.5105	3.65798	10.4478
KOC7C	UP	58510	ENSG00000250799	PRODH2	proline dehydrogenase 2	3.62259	0.517447	8.26579	3.97003e-07	3.29481e-05	5.92227	3.62259	4.48217
KOC7C	UP	2638	ENSG00000145321	GC	GC vitamin D binding protein	3.40469	-0.710933	6.5009	7.7839e-06	0.000264797	3.10472	3.40469	3.57709
KOC7C	UP	3960	ENSG00000171747	LGALS4	galectin 4	3.38838	0.89687	7.88791	8.9406e-07	5.65306e-05	5.49413	3.38838	4.24772
KOC7C	UP	23767	ENSG00000125848	FLRT3	fibronectin leucine rich transmembrane protein 3	3.27788	4.50891	11.6245	6.92931e-06	0.000242444	4.5371	3.27788	3.61539
KOC7C	UP	2914	ENSG00000124493	GRM4	glutamate metabotropic receptor 4	3.20883	-1.41357	3.55192	0.00664878	0.0358479	-2.10847	3.20883	1.44554
KOC7C	UP	1308	ENSG00000065618	COL17A1	collagen type XVII alpha 1 chain	3.20402	3.2949	13.6967	3.72787e-10	4.22397e-07	13.1467	3.20402	6.37428
KOC7C	UP	9651	ENSG00000149527	PLCH2	phospholipase C eta 2	3.18589	1.35869	7.21327	1.22146e-05	0.000356878	3.4537	3.18589	3.44748
KOC7C	UP	114801	ENSG00000164484	TMEM200A	transmembrane protein 200A	3.1233	-0.117061	6.35559	1.01324e-05	0.000313551	3.19184	3.1233	3.50369
KOC7C	UP	200010	ENSG00000117834	SLC5A9	solute carrier family 5 member 9	3.1153	0.108169	4.65239	0.00122066	0.010507	-0.613697	3.1153	1.97852
KOC7C	UP	284422	ENSG00000095932	SMIM24	small integral membrane protein 24	3.10521	2.22344	8.21089	7.03712e-06	0.000245632	4.13789	3.10521	3.60971
KOC7C	UP	1800	ENSG00000015413	DPEP1	dipeptidase 1	3.08046	-0.958408	5.80805	2.80851e-05	0.000665103	2.08934	3.08046	3.17711
KOC7C	UP	6097	ENSG00000143365	RORC	RAR related orphan receptor C	2.98779	0.794143	7.25978	2.05825e-06	0.00010106	4.82689	2.98779	3.99542
KOC7C	UP	441054	ENSG00000205129	C4orf47	chromosome 4 open reading frame 47	2.97207	0.825559	5.38248	0.000390945	0.00448142	0.429547	2.97207	2.34858
KOC7C	UP	4648	ENSG00000169994	MYO7B	myosin VIIB	2.93695	3.13694	10.2742	4.39823e-07	3.48312e-05	6.80284	2.93695	4.45803
KOC7C	UP	123264	ENSG00000186198	SLC51B	solute carrier family 51 subunit beta	2.85216	-0.959829	4.29084	0.00079824	0.00763512	-0.473615	2.85216	2.11718
KOC7C	UP	353322	ENSG00000186352	ANKRD37	ankyrin repeat domain 37	2.83834	-0.268564	3.89124	0.00394979	0.0246946	-1.61645	2.83834	1.6074
KOC7C	UP	57565	ENSG00000197705	KLHL14	kelch like family member 14	2.77982	0.478786	6.29489	1.14755e-05	0.000343564	3.31109	2.77982	3.46399
KOC7C	UP	79589	ENSG00000133135	RNF128	ring finger protein 128	2.76289	2.52077	10.8566	9.88147e-09	2.69545e-06	10.0613	2.76289	5.56937
KOC7C	UP	5125	ENSG00000099139	PCSK5	proprotein convertase subtilisin/kexin type 5	2.73015	6.73628	14.7789	2.04104e-07	2.0452e-05	7.89157	2.73015	4.68926
KOC7C	UP	11136	ENSG00000021488	SLC7A9	solute carrier family 7 member 9	2.72644	-1.50001	4.7693	0.00021629	0.00288844	0.433475	2.72644	2.53934
KOC7C	UP	5646	ENSG00000010438	PRSS3	serine protease 3	2.70708	0.824364	7.40964	1.59736e-06	8.53413e-05	5.07435	2.70708	4.06884
KOC7C	UP	5730	ENSG00000107317	PTGDS	prostaglandin D2 synthase	2.68758	1.84726	7.99533	9.25284e-07	5.79976e-05	5.85445	2.68758	4.23659
KOC7C	UP	256764	ENSG00000166415	WDR72	WD repeat domain 72	2.67607	2.00553	7.22182	1.45162e-05	0.000408061	3.46293	2.67607	3.38927
KOC7C	UP	6948	ENSG00000185339	TCN2	transcobalamin 2	2.67217	5.9288	18.8375	5.2304e-12	1.54087e-08	17.7146	2.67217	7.81223
KOC7C	UP	54798	ENSG00000197410	DCHS2	dachsous cadherin-related 2	2.6495	-0.904566	4.80219	0.000202354	0.00277273	0.619994	2.6495	2.55709
KOC7C	UP	201501	ENSG00000184828	ZBTB7C	zinc finger and BTB domain containing 7C	2.62861	-0.777298	5.12418	0.000106102	0.00174586	1.16281	2.62861	2.75799
KOC7C	UP	401563	ENSG00000180539	LINC02908	long intergenic non-protein coding RNA 2908	2.59334	-1.62619	4.37156	0.000488036	0.00523962	-0.197705	2.59334	2.2807
KOC7C	UP	4316	ENSG00000137673	MMP7	matrix metallopeptidase 7	2.5727	1.93374	8.19714	4.72472e-07	3.69778e-05	6.47979	2.5727	4.43206
KOC7C	UP	9514	ENSG00000128242	GAL3ST1	galactose-3-O-sulfotransferase 1	2.56753	4.06268	6.8654	0.00108409	0.00966943	-0.162251	2.56753	2.0146
KOC7C	UP	6555	ENSG00000125255	SLC10A2	solute carrier family 10 member 2	2.52954	-0.517853	4.44595	0.000466523	0.00506403	0.0244993	2.52954	2.2955
KOC7C	UP	6330	ENSG00000177098	SCN4B	sodium voltage-gated channel beta subunit 4	2.49234	-1.43008	4.14945	0.000773303	0.00743522	-0.531787	2.49234	2.12871
KOC7C	UP	6518	ENSG00000142583	SLC2A5	solute carrier family 2 member 5	2.4418	0.920129	6.37613	9.75997e-06	0.000304586	3.57469	2.4418	3.51629
KOC7C	UP	312	ENSG00000104537	ANXA13	annexin A13	2.43888	4.67524	17.3272	1.06904e-11	2.35999e-08	16.8857	2.43888	7.62709
KOC7C	UP	26	ENSG00000002726	AOC1	amine oxidase copper containing 1	2.43632	0.737874	6.27809	1.16763e-05	0.000348161	3.37938	2.43632	3.45822
KOC7C	UP	64922	ENSG00000184434	LRRC19	leucine rich repeat containing 19	2.42768	3.56844	11.7283	3.67916e-09	1.57009e-06	11.2861	2.42768	5.80408
KOC7C	UP	10457	ENSG00000136235	GPNMB	glycoprotein nmb	2.41012	1.59893	7.92004	6.88747e-07	4.63253e-05	6.06716	2.41012	4.33418
KOC7C	UP	130013	ENSG00000153086	ACMSD	aminocarboxymuconate semialdehyde decarboxylase	2.40525	0.294783	5.89187	2.39633e-05	0.000590074	2.6634	2.40525	3.22909
KOC7C	UP	563	ENSG00000160862	AZGP1	alpha-2-glycoprotein 1, zinc-binding	2.40154	-1.00792	4.5793	0.000318459	0.00381995	0.248272	2.40154	2.41794
KOC7C	UP	10590	ENSG00000079689	SCGN	secretagogin, EF-hand calcium binding protein	2.39923	-1.82924	3.55528	0.00269331	0.0188021	-1.52977	2.39923	1.72579
KOC7C	UP	342527	ENSG00000188176	SMTNL2	smoothelin like 2	2.39689	2.95359	10.8943	9.41215e-09	2.69545e-06	10.2857	2.39689	5.56937
KOC7C	UP	90427	ENSG00000104081	BMF	Bcl2 modifying factor	2.39203	4.57209	16.5533	2.12315e-11	3.47488e-08	16.2461	2.39203	7.45906
KOC7C	UP	4703	ENSG00000183091	NEB	nebulin	2.39153	4.63461	13.9511	6.94848e-10	6.39881e-07	13.0233	2.39153	6.1939
KOC7C	UP	56649	ENSG00000137648	TMPRSS4	transmembrane serine protease 4	2.38354	-0.113687	5.24791	8.30581e-05	0.0014652	1.52895	2.38354	2.8341
KOC7C	UP	283152	ENSG00000248712	CCDC153	coiled-coil domain containing 153	2.37741	-0.55472	4.66412	0.000267823	0.00339194	0.474717	2.37741	2.46955
KOC7C	UP	83661	ENSG00000166959	MS4A8	membrane spanning 4-domains A8	2.35849	-1.03329	4.43632	0.000427049	0.00475108	0.0117483	2.35849	2.32321
KOC7C	UP	284656	ENSG00000183317	EPHA10	EPH receptor A10	2.35108	-1.68585	4.02073	0.00101125	0.00916094	-0.767113	2.35108	2.03806
KOC7C	UP	6608	ENSG00000128602	SMO	smoothened, frizzled class receptor	2.34677	-0.382443	4.99528	0.000137199	0.002094	1.05873	2.34677	2.67902
KOC7C	UP	6519	ENSG00000138079	SLC3A1	solute carrier family 3 member 1	2.31757	2.92594	9.43779	9.41785e-08	1.18006e-05	8.17206	2.31757	4.9281
KOC7C	UP	100874114	ENSG00000173811	CCDC13-AS1	CCDC13 antisense RNA 1	2.31281	-1.7664	3.84684	0.00145487	0.0119189	-1.05263	2.31281	1.92376
KOC7C	UP	440603	ENSG00000188761	BCL2L15	BCL2 like 15	2.30222	-0.431085	3.67792	0.00326577	0.0216007	-1.54202	2.30222	1.66553
KOC7C	UP	80726	ENSG00000130518	IQCN	IQ motif containing N	2.28802	0.164953	3.80511	0.00348603	0.0225612	-1.53782	2.28802	1.64664
KOC7C	UP	79849	ENSG00000172367	PDZD3	PDZ domain containing 3	2.27509	2.75917	8.12481	2.137e-06	0.000103475	5.28992	2.27509	3.98516
KOC7C	UP	7185	ENSG00000056558	TRAF1	TNF receptor associated factor 1	2.2302	-1.11578	3.83124	0.00150324	0.0122133	-1.00743	2.2302	1.91317
KOC7C	UP	54579	ENSG00000288705	UGT1A5	UDP glucuronosyltransferase family 1 member A5	2.22334	-0.784522	4.40159	0.000458718	0.00500142	0.000190517	2.22334	2.30091
KOC7C	UP	10912	ENSG00000130222	GADD45G	growth arrest and DNA damage inducible gamma	2.21528	-1.66997	3.6219	0.00233242	0.0169746	-1.41554	2.21528	1.7702
KOC7C	UP	54769	ENSG00000165023	DIRAS2	DIRAS family GTPase 2	2.21509	4.6789	8.55094	6.70963e-05	0.00125742	2.33254	2.21509	2.90052
KOC7C	UP	125	ENSG00000196616	ADH1B	alcohol dehydrogenase 1B (class I), beta polypeptide	2.20892	-0.452409	4.46071	0.00040615	0.0045922	0.149239	2.20892	2.33798
KOC7C	UP	338761	ENSG00000186897	C1QL4	complement C1q like 4	2.20835	3.62217	9.40494	8.12063e-07	5.22344e-05	6.30401	2.20835	4.28204
KOC7C	UP	4254	ENSG00000049130	KITLG	KIT ligand	2.20809	5.58874	14.2792	1.26951e-09	7.92592e-07	12.5419	2.20809	6.10095
KOC7C	UP	7429	ENSG00000127831	VIL1	villin 1	2.20691	3.3462	6.96913	0.000137326	0.002094	1.57898	2.20691	2.67902
KOC7C	UP	91461	ENSG00000162878	PKDCC	protein kinase domain containing, cytoplasmic	2.1972	3.4946	10.8778	9.63494e-09	2.69545e-06	10.3871	2.1972	5.56937
KOC7C	UP	57476	ENSG00000023171	GRAMD1B	GRAM domain containing 1B	2.18863	1.28963	4.10463	0.0036821	0.0233279	-1.51349	2.18863	1.63212
KOC7C	UP	257629	ENSG00000175311	ANKS4B	ankyrin repeat and sterile alpha motif domain containing 4B	2.18674	5.26352	13.729	1.828e-09	9.97274e-07	12.1732	2.18674	6.00119
KOC7C	UP	101929095	ENSG00000249252	C1QTNF7-AS1	C1QTNF7 antisense RNA 1	2.16437	-1.32817	3.69135	0.00201592	0.0151943	-1.26423	2.16437	1.81832
KOC7C	UP	3053	ENSG00000099937	SERPIND1	serpin family D member 1	2.16147	-1.45368	3.7908	0.00163624	0.0130562	-1.11312	2.16147	1.88418
KOC7C	UP	84699	ENSG00000060566	CREB3L3	cAMP responsive element binding protein 3 like 3	2.14943	0.716989	5.75469	3.10864e-05	0.000719972	2.53292	2.14943	3.14268
KOC7C	UP	254827	ENSG00000177694	NAALADL2	N-acetylated alpha-linked acidic dipeptidase like 2	2.13812	2.5149	7.44494	3.80393e-06	0.000153763	4.70499	2.13812	3.81315
KOC7C	UP	4986	ENSG00000082556	OPRK1	opioid receptor kappa 1	2.13563	4.57783	11.6842	3.16171e-08	5.82149e-06	9.42847	2.13563	5.23497
KOC7C	UP	5174	ENSG00000174827	PDZK1	PDZ domain containing 1	2.10313	5.25546	7.96083	0.000266459	0.00337848	1.05075	2.10313	2.47128
KOC7C	UP	9935	ENSG00000204103	MAFB	MAF bZIP transcription factor B	2.10275	1.33228	5.72918	3.91351e-05	0.000844012	2.41127	2.10275	3.07365
KOC7C	UP	100130148	ENSG00000279685	MAPT-IT1	MAPT intronic transcript 1	2.10117	-1.18228	3.90729	0.00128187	0.0108579	-0.884506	2.10117	1.96425
KOC7C	UP	2977	ENSG00000152402	GUCY1A2	guanylate cyclase 1 soluble subunit alpha 2	2.10061	3.34074	8.07812	6.27276e-06	0.000224812	4.36553	2.10061	3.64818
KOC7C	UP	54894	ENSG00000108375	RNF43	ring finger protein 43	2.09461	-0.987687	3.75735	0.00175515	0.0137885	-1.11912	2.09461	1.86048
KOC7C	UP	7145	ENSG00000079308	TNS1	tensin 1	2.07326	0.00635675	4.23964	0.000683481	0.00682555	-0.242075	2.07326	2.16586
KOC7C	UP	1557	ENSG00000165841	CYP2C19	cytochrome P450 family 2 subfamily C member 19	2.07028	1.90895	7.31801	1.8645e-06	9.43785e-05	5.25382	2.07028	4.02513
KOC7C	UP	83853	ENSG00000145491	ROPN1L	rhophilin associated tail protein 1 like	2.06638	-1.1788	3.84488	0.00146087	0.0119481	-0.988484	2.06638	1.9227
KOC7C	UP	64641	ENSG00000221818	EBF2	EBF transcription factor 2	2.06032	2.46221	7.57079	1.55455e-06	8.46335e-05	5.49873	2.06032	4.07246
KOC7C	UP	55349	ENSG00000016391	CHDH	choline dehydrogenase	2.05034	-1.75185	3.29647	0.0046182	0.0275077	-1.95265	2.05034	1.56055
KOC7C	UP	1014	ENSG00000166589	CDH16	cadherin 16	2.04916	5.27031	14.2665	2.00867e-10	2.46564e-07	14.2498	2.04916	6.60807
KOC7C	UP	130	ENSG00000172955	ADH6	alcohol dehydrogenase 6 (class V)	2.04597	5.1874	12.6571	6.71248e-09	2.10372e-06	10.9227	2.04597	5.67701
KOC7C	UP	79799	ENSG00000135220	UGT2A3	UDP glucuronosyltransferase family 2 member A3	2.03632	2.29692	7.85713	7.62607e-07	4.94855e-05	6.13555	2.03632	4.30552
KOC7C	UP	375057	ENSG00000203685	STUM	stum, mechanosensory transduction mediator homolog	2.02957	-0.00641277	4.71478	0.000241593	0.00313539	0.649704	2.02957	2.50371
KOC7C	UP	6414	ENSG00000250722	SELENOP	selenoprotein P	2.01447	4.03522	11.8617	2.81959e-09	1.33095e-06	11.6265	2.01447	5.87584
KOC7C	UP	27294	ENSG00000104808	DHDH	dihydrodiol dehydrogenase	2.01161	-1.03228	3.77159	0.00170351	0.0134545	-1.09755	2.01161	1.87113
KOC7C	UP	5652	ENSG00000052344	PRSS8	serine protease 8	2.0052	0.693689	4.79854	0.000221712	0.00294483	0.793346	2.0052	2.53094
KOC7C	UP	11148	ENSG00000114455	HHLA2	HERV-H LTR-associating 2	2.00067	0.497449	4.19709	0.000991882	0.00903551	-0.51401	2.00067	2.04405
KOC7C	UP	25840	ENSG00000185432	METTL7A	methyltransferase like 7A	1.99846	4.68362	11.9885	5.6419e-09	1.93268e-06	11.0337	1.99846	5.71384
KOC7C	UP	1559	ENSG00000138109	CYP2C9	cytochrome P450 family 2 subfamily C member 9	1.98882	1.5464	6.03844	1.84263e-05	0.000486415	3.10665	1.98882	3.31299
KOC7C	UP	307	ENSG00000196975	ANXA4	annexin A4	1.98054	9.20252	16.9818	1.44705e-11	2.66438e-08	16.8336	1.98054	7.5744
KOC7C	UP	174	ENSG00000081051	AFP	alpha fetoprotein	1.97747	0.802677	5.51234	4.95317e-05	0.00100358	2.13633	1.97747	2.99845
KOC7C	UP	255631	ENSG00000171502	COL24A1	collagen type XXIV alpha 1 chain	1.97697	-0.682088	4.08168	0.000890509	0.00830728	-0.528738	1.97697	2.08054
KOC7C	UP	64798	ENSG00000155792	DEPTOR	DEP domain containing MTOR interacting protein	1.97467	3.98721	10.7402	1.57375e-08	3.51232e-06	9.98753	1.97467	5.45441
KOC7C	UP	84281	ENSG00000187699	C2orf88	chromosome 2 open reading frame 88	1.97138	7.43597	10.5137	6.60198e-06	0.000233207	4.4981	1.97138	3.63226
KOC7C	UP	4640	ENSG00000166866	MYO1A	myosin IA	1.96706	2.79313	8.59831	2.36985e-07	2.22863e-05	7.28995	1.96706	4.65196
KOC7C	UP	101929335	ENSG00000241158	ADAMTS9-AS1	ADAMTS9 antisense RNA 1	1.96625	-0.40518	4.06663	0.000918903	0.00849684	-0.530334	1.96625	2.07074
KOC7C	UP	5145	ENSG00000132915	PDE6A	phosphodiesterase 6A	1.96157	-1.69857	3.32492	0.00435082	0.0265002	-1.90237	1.96157	1.57675
KOC7C	UP	7038	ENSG00000042832	TG	thyroglobulin	1.95524	-1.11372	3.71074	0.00193549	0.0148005	-1.20797	1.95524	1.82972
KOC7C	UP	9032	ENSG00000142484	TM4SF5	transmembrane 4 L six family member 5	1.92489	0.137799	4.6404	0.000281094	0.00350593	0.53556	1.92489	2.4552
KOC7C	UP	27324	ENSG00000103460	TOX3	TOX high mobility group box family member 3	1.91855	3.64079	10.7706	1.10474e-08	2.95298e-06	10.2872	1.91855	5.52974
KOC7C	UP	393	ENSG00000089820	ARHGAP4	Rho GTPase activating protein 4	1.9113	-1.13494	3.61063	0.0023883	0.0172618	-1.38009	1.9113	1.76291
KOC7C	UP	102724919	ENSG00000229739	PDC-AS1	PDC antisense RNA 1	1.90599	-1.46581	3.28433	0.00473715	0.0279757	-1.95335	1.90599	1.55322
KOC7C	UP	197257	ENSG00000166816	LDHD	lactate dehydrogenase D	1.9059	1.51464	6.13578	1.51819e-05	0.000419568	3.28286	1.9059	3.3772
KOC7C	UP	54825	ENSG00000074276	CDHR2	cadherin related family member 2	1.90541	1.89146	6.66967	5.75134e-06	0.000210739	4.21395	1.90541	3.67625
KOC7C	UP	283460	ENSG00000241388	HNF1A-AS1	HNF1A antisense RNA 1	1.9013	2.17245	6.74115	5.27904e-06	0.000196654	4.3163	1.9013	3.7063
KOC7C	UP	102724064	ENSG00000255468	LOC102724064	uncharacterized LOC102724064	1.89828	-0.814459	3.85272	0.00143705	0.0118256	-0.937377	1.89828	1.92718
KOC7C	UP	81706	ENSG00000198729	PPP1R14C	protein phosphatase 1 regulatory inhibitor subunit 14C	1.89598	3.86131	11.484	4.47083e-09	1.6886e-06	11.1729	1.89598	5.77247
KOC7C	UP	3221	ENSG00000198353	HOXC4	homeobox C4	1.89352	3.97041	11.5911	3.91787e-09	1.57009e-06	11.3099	1.89352	5.80408
KOC7C	UP	1634	ENSG00000011465	DCN	decorin	1.88614	-1.83546	3.00687	0.0084527	0.042393	-2.42659	1.88614	1.37271
KOC7C	UP	100874205	ENSG00000232684	ATP11A-AS1	ATP11A antisense RNA 1	1.8772	-1.01715	3.42911	0.00349656	0.0226094	-1.68448	1.8772	1.64571
KOC7C	UP	55124	ENSG00000197181	PIWIL2	piwi like RNA-mediated gene silencing 2	1.87412	-0.584077	3.12741	0.00774134	0.040109	-2.30846	1.87412	1.39676
KOC7C	UP	9971	ENSG00000012504	NR1H4	nuclear receptor subfamily 1 group H member 4	1.86775	-1.28303	3.20293	0.00561707	0.0318842	-2.08155	1.86775	1.49642
KOC7C	UP	91057	ENSG00000109881	CCDC34	coiled-coil domain containing 34	1.85895	-0.624676	3.78373	0.00166068	0.0132012	-1.04446	1.85895	1.87939
KOC7C	UP	10008	ENSG00000175538	KCNE3	potassium voltage-gated channel subfamily E regulatory subunit 3	1.84865	3.57793	9.15764	1.39626e-07	1.56999e-05	7.86279	1.84865	4.8041
KOC7C	UP	3115	ENSG00000223865	HLA-DPB1	major histocompatibility complex, class II, DP beta 1	1.842	0.0367225	4.43713	0.000426335	0.00474672	0.165349	1.842	2.32361
KOC7C	UP	102682016	ENSG00000229743	LINC01159	long intergenic non-protein coding RNA 1159	1.83927	-0.85146	3.29646	0.00461823	0.0275077	-1.90936	1.83927	1.56055
KOC7C	UP	284339	ENSG00000167619	TMEM145	transmembrane protein 145	1.83731	0.866648	4.69653	0.000255922	0.00327234	0.663828	1.83731	2.48514
KOC7C	UP	27283	ENSG00000137251	TINAG	tubulointerstitial nephritis antigen	1.83207	0.452519	4.85719	0.000181077	0.0025573	0.950953	1.83207	2.59222
KOC7C	UP	170690	ENSG00000145536	ADAMTS16	ADAM metallopeptidase with thrombospondin type 1 motif 16	1.82653	1.19292	4.9283	0.000174698	0.00249134	1.0289	1.82653	2.60357
KOC7C	UP	124976	ENSG00000183018	SPNS2	sphingolipid transporter 2	1.81988	3.97545	8.15492	7.08358e-06	0.000246669	4.2468	1.81988	3.60789
KOC7C	UP	100506627				1.81771	-0.12339	3.79554	0.00162004	0.0129621	-1.00348	1.81771	1.88733
KOC7C	UP	5618	ENSG00000113494	PRLR	prolactin receptor	1.81187	2.16055	7.11455	2.63894e-06	0.000122238	4.96615	1.81187	3.91279
KOC7C	UP	8128	ENSG00000140557	ST8SIA2	ST8 alpha-N-acetyl-neuraminide alpha-2,8-sialyltransferase 2	1.80948	0.657346	3.58972	0.0043001	0.0262802	-1.77689	1.80948	1.58037
KOC7C	UP	55824	ENSG00000076641	PAG1	phosphoprotein membrane anchor with glycosphingolipid microdomains 1	1.80509	2.50166	6.57425	1.11367e-05	0.000335467	3.65501	1.80509	3.47435
KOC7C	UP	80022	ENSG00000266714	MYO15B	myosin XVB	1.80222	4.11205	8.23862	7.41401e-06	0.000256358	4.21129	1.80222	3.59115
KOC7C	UP	119467	ENSG00000180745	CLRN3	clarin 3	1.79162	3.35598	9.89728	3.56932e-08	6.04322e-06	9.14493	1.79162	5.21873
KOC7C	UP	6271	ENSG00000160678	S100A1	S100 calcium binding protein A1	1.79134	-0.532429	3.84786	0.00145177	0.0119067	-0.925069	1.79134	1.92421
KOC7C	UP	100507203	ENSG00000256162	SMLR1	small leucine rich protein 1	1.79073	0.131939	4.47033	0.000398196	0.00454222	0.232591	1.79073	2.34273
KOC7C	UP	10223	ENSG00000143167	GPA33	glycoprotein A33	1.78781	3.30005	7.1769	1.34445e-05	0.000385286	3.57389	1.78781	3.41422
KOC7C	UP	5579	ENSG00000166501	PRKCB	protein kinase C beta	1.78293	0.0267336	4.04115	0.000969058	0.00886048	-0.551238	1.78293	2.05254
KOC7C	UP	101928855	ENSG00000262833	LOC101928855	uncharacterized LOC101928855	1.78222	-1.42073	3.05472	0.00765224	0.0397452	-2.33412	1.78222	1.40072
KOC7C	UP	2354	ENSG00000125740	FOSB	FosB proto-oncogene, AP-1 transcription factor subunit	1.77998	-0.72443	3.46894	0.00321609	0.0213681	-1.60382	1.77998	1.67023
KOC7C	UP	1582	ENSG00000180432	CYP8B1	cytochrome P450 family 8 subfamily B member 1	1.7752	0.183476	4.37049	0.000489111	0.00524735	0.0555921	1.7752	2.28006
KOC7C	UP	100288801	ENSG00000172969	FRG2C	FSHD region gene 2 family member C	1.76963	-1.25065	2.97032	0.00911879	0.0445159	-2.47287	1.76963	1.35149
KOC7C	UP	55018	ENSG00000167117	ANKRD40CL	ANKRD40 C-terminal like	1.76857	0.73955	5.02005	0.000130568	0.00202449	1.26525	1.76857	2.69368
KOC7C	UP	11117	ENSG00000138080	EMILIN1	elastin microfibril interfacer 1	1.76229	-1.20919	3.30961	0.00449271	0.0270665	-1.89713	1.76229	1.56757
KOC7C	UP	153218	ENSG00000214510	SPINK13	serine peptidase inhibitor Kazal type 13	1.76218	-0.370165	3.56404	0.00263381	0.0184919	-1.42699	1.76218	1.73302
KOC7C	UP	1428	ENSG00000103316	CRYM	crystallin mu	1.7618	4.88787	12.4891	1.3452e-09	7.92592e-07	12.3956	1.7618	6.10095
KOC7C	UP	26074	ENSG00000089101	CFAP61	cilia and flagella associated protein 61	1.76002	-0.619479	3.60589	0.00241219	0.0173749	-1.35825	1.76002	1.76008
KOC7C	UP	80737	ENSG00000204396	VWA7	von Willebrand factor A domain containing 7	1.75345	2.3888	7.41003	1.59632e-06	8.53413e-05	5.45728	1.75345	4.06884
KOC7C	UP	402415	ENSG00000182489	XKRX	XK related X-linked	1.74751	-1.48202	3.10846	0.00684195	0.0365975	-2.24635	1.74751	1.43655
KOC7C	UP	1556	ENSG00000256612	CYP2B7P	cytochrome P450 family 2 subfamily B member 7, pseudogene	1.74521	-0.796285	3.43572	0.00344839	0.0223864	-1.66416	1.74521	1.65001
KOC7C	UP	80127	ENSG00000119636	BBOF1	basal body orientation factor 1	1.74318	3.05128	8.84618	1.62721e-07	1.73687e-05	7.6735	1.74318	4.76023
KOC7C	UP	4094	ENSG00000178573	MAF	MAF bZIP transcription factor	1.74074	3.21972	7.7425	1.48509e-06	8.31378e-05	5.58299	1.74074	4.0802
KOC7C	UP	129049	ENSG00000167037	SGSM1	small G protein signaling modulator 1	1.73276	1.10625	5.09878	0.000111598	0.0018164	1.4266	1.73276	2.74079
KOC7C	UP	102724383				1.73045	-1.54619	2.92367	0.0100437	0.0475395	-2.55348	1.73045	1.32295
KOC7C	UP	5909	ENSG00000076864	RAP1GAP	RAP1 GTPase activating protein	1.72665	4.55724	9.42567	5.30874e-07	3.89321e-05	6.67851	1.72665	4.40969
KOC7C	UP	148398	ENSG00000187634	SAMD11	sterile alpha motif domain containing 11	1.71944	3.45303	9.56908	5.65824e-08	8.25206e-06	8.71234	1.71944	5.08344
KOC7C	UP	79605	ENSG00000177614	PGBD5	piggyBac transposable element derived 5	1.71712	3.3871	7.74428	2.0475e-06	0.00010106	5.29647	1.71712	3.99542
KOC7C	UP	1815	ENSG00000069696	DRD4	dopamine receptor D4	1.71003	-1.27373	3.11605	0.00673448	0.0361907	-2.22751	1.71003	1.4414
KOC7C	UP	776	ENSG00000157388	CACNA1D	calcium voltage-gated channel subunit alpha1 D	1.70558	5.02935	10.7415	3.11151e-08	5.80159e-06	9.37467	1.70558	5.23645
KOC7C	UP	33	ENSG00000115361	ACADL	acyl-CoA dehydrogenase long chain	1.69951	2.32483	6.29257	1.20118e-05	0.000354576	3.53956	1.69951	3.45029
KOC7C	UP	8913	ENSG00000006283	CACNA1G	calcium voltage-gated channel subunit alpha1 G	1.69758	-0.48693	3.5748	0.00257496	0.0182176	-1.40955	1.69758	1.73951
KOC7C	UP	760	ENSG00000104267	CA2	carbonic anhydrase 2	1.69341	5.58626	11.2525	2.00278e-08	4.27551e-06	9.81691	1.69341	5.36901
KOC7C	UP	750	ENSG00000221819	GAS8-AS1	GAS8 antisense RNA 1	1.69126	-0.925072	3.1622	0.00611605	0.0338555	-2.14343	1.69126	1.47037
KOC7C	UP	8416	ENSG00000143412	ANXA9	annexin A9	1.688	5.35429	12.1152	2.08282e-09	1.06935e-06	11.9737	1.688	5.97088
KOC7C	UP	10752	ENSG00000134121	CHL1	cell adhesion molecule L1 like	1.68433	2.64941	6.28653	2.13798e-05	0.00054391	3.03976	1.68433	3.26447
KOC7C	UP	100507050	ENSG00000261594	TPBGL	trophoblast glycoprotein like	1.67327	0.983971	4.25294	0.000694155	0.00689474	-0.236043	1.67327	2.16148
KOC7C	UP	285740	ENSG00000235740	PHACTR2-AS1	PHACTR2 antisense RNA 1	1.66782	-1.12465	3.0585	0.00759233	0.0395177	-2.32286	1.66782	1.40321
KOC7C	UP	126006	ENSG00000174788	PCP2	Purkinje cell protein 2	1.66401	-0.985143	2.98586	0.00882948	0.0437058	-2.44716	1.66401	1.35946
KOC7C	UP	642799	ENSG00000254852	NPIPA2	nuclear pore complex interacting protein family member A2	1.6619	-0.864474	3.30596	0.0045272	0.027202	-1.89261	1.6619	1.5654
KOC7C	UP	288	ENSG00000151150	ANK3	ankyrin 3	1.65751	6.19703	10.1617	6.53538e-07	4.48315e-05	6.53025	1.65751	4.34842
KOC7C	UP	229	ENSG00000136872	ALDOB	aldolase, fructose-bisphosphate B	1.6473	-1.06456	2.95195	0.00947248	0.0455278	-2.50431	1.6473	1.34172
KOC7C	UP	5577	ENSG00000005249	PRKAR2B	protein kinase cAMP-dependent type II regulatory subunit beta	1.64426	5.26463	10.5127	5.5525e-08	8.18845e-06	8.8184	1.64426	5.0868
KOC7C	UP	27128	ENSG00000100055	CYTH4	cytohesin 4	1.64377	-0.510613	3.24251	0.00517068	0.0298917	-2.00366	1.64377	1.52445
KOC7C	UP	80852	ENSG00000144596	GRIP2	glutamate receptor interacting protein 2	1.62927	2.5571	5.14426	0.000392711	0.00449816	0.373855	1.62927	2.34696
KOC7C	UP	23145	ENSG00000197558	SSPOP	SCO-spondin, pseudogene	1.62776	1.47429	5.01859	0.000130949	0.00202614	1.28146	1.62776	2.69333
KOC7C	UP	2147	ENSG00000180210	F2	coagulation factor II, thrombin	1.62263	0.21455	4.11197	0.00083605	0.00790945	-0.415549	1.62263	2.10185
KOC7C	UP	10451	ENSG00000134215	VAV3	vav guanine nucleotide exchange factor 3	1.61996	6.35532	12.753	9.94384e-10	7.32364e-07	12.704	1.61996	6.13527
KOC7C	UP	10103	ENSG00000117472	TSPAN1	tetraspanin 1	1.61857	6.28192	12.958	7.89158e-10	6.45795e-07	12.9327	1.61857	6.18991
KOC7C	UP	30816	ENSG00000242950	ERVW-1	endogenous retrovirus group W member 1, envelope	1.61791	-1.28157	2.9923	0.00871218	0.043311	-2.436	1.61791	1.3634
KOC7C	UP	55811	ENSG00000143199	ADCY10	adenylate cyclase 10	1.61498	0.887889	3.79736	0.00208641	0.0155688	-1.20698	1.61498	1.80774
KOC7C	UP	201617	ENSG00000243083	LINC00870	long intergenic non-protein coding RNA 870	1.61053	0.404114	4.08549	0.000883459	0.00826331	-0.462368	1.61053	2.08285
KOC7C	UP	220965	ENSG00000148541	FAM13C	family with sequence similarity 13 member C	1.6029	-1.18414	2.97052	0.00911499	0.0445159	-2.47232	1.6029	1.35149
KOC7C	UP	677800	ENSG00000212464	SNORA12	small nucleolar RNA, H/ACA box 12	1.60288	-1.06281	3.05342	0.00767312	0.0398396	-2.33124	1.60288	1.39968
KOC7C	UP	8322	ENSG00000174804	FZD4	frizzled class receptor 4	1.59813	4.40193	11.1925	6.43477e-09	2.10372e-06	10.8579	1.59813	5.67701
KOC7C	UP	349152	ENSG00000170629	DPY19L2P2	DPY19L2 pseudogene 2	1.59302	-0.0647627	3.4552	0.00331025	0.0217776	-1.6268	1.59302	1.66199
KOC7C	UP	10647	ENSG00000124935	SCGB1D2	secretoglobin family 1D member 2	1.59055	2.22124	6.25264	1.22351e-05	0.000356878	3.51683	1.59055	3.44748
KOC7C	UP	79679	ENSG00000134258	VTCN1	V-set domain containing T cell activation inhibitor 1	1.58936	-0.461011	2.94037	0.0100086	0.0474121	-2.55995	1.58936	1.32411
KOC7C	UP	1555	ENSG00000197408	CYP2B6	cytochrome P450 family 2 subfamily B member 6	1.58428	4.84522	7.82354	2.33546e-05	0.000581104	3.09772	1.58428	3.23575
KOC7C	UP	2875	ENSG00000167701	GPT	glutamic--pyruvic transaminase	1.58203	1.64993	5.65609	3.75382e-05	0.000820383	2.45192	1.58203	3.08598
KOC7C	UP	4886	ENSG00000164128	NPY1R	neuropeptide Y receptor Y1	1.58002	1.9336	5.65478	3.76326e-05	0.000821226	2.44973	1.58002	3.08554
KOC7C	UP	3122	ENSG00000204287	HLA-DRA	major histocompatibility complex, class II, DR alpha	1.57955	4.6633	11.5733	4.00458e-09	1.57009e-06	11.3264	1.57955	5.80408
KOC7C	UP	2819	ENSG00000167588	GPD1	glycerol-3-phosphate dehydrogenase 1	1.5794	0.194755	3.91699	0.00125612	0.0106929	-0.776292	1.5794	1.9709
KOC7C	UP	92126	ENSG00000171451	DSEL	dermatan sulfate epimerase like	1.57639	8.09528	7.2168	0.000316254	0.00380589	0.687182	1.57639	2.41954
KOC7C	UP	341676	ENSG00000197168	NEK5	NIMA related kinase 5	1.57537	1.86538	5.75988	3.07805e-05	0.000715136	2.64074	1.57537	3.14561
KOC7C	UP	10317	ENSG00000183778	B3GALT5	beta-1,3-galactosyltransferase 5	1.57472	5.12493	4.7409	0.00813723	0.0414172	-2.36119	1.57472	1.38282
KOC7C	UP	360	ENSG00000165272	AQP3	aquaporin 3 (Gill blood group)	1.56899	0.890253	4.63101	0.000286529	0.00355267	0.559116	1.56899	2.44945
KOC7C	UP	643236	ENSG00000187783	TMEM72	transmembrane protein 72	1.56445	1.69624	4.72926	0.000282982	0.00352103	0.575797	1.56445	2.45333
KOC7C	UP	649264		CES5AP1	carboxylesterase 5A pseudogene 1	1.55062	0.991911	3.69397	0.00265869	0.0186311	-1.42949	1.55062	1.72976
KOC7C	UP	3177	ENSG00000174669	SLC29A2	solute carrier family 29 member 2	1.5438	0.828942	4.54579	0.000341068	0.00403204	0.399623	1.5438	2.39447
KOC7C	UP	126	ENSG00000248144	ADH1C	alcohol dehydrogenase 1C (class I), gamma polypeptide	1.54336	5.51263	11.1496	7.0077e-09	2.15049e-06	10.7714	1.54336	5.66746
KOC7C	UP	4035	ENSG00000123384	LRP1	LDL receptor related protein 1	1.54163	4.99617	5.40309	0.00260553	0.0183517	-1.31455	1.54163	1.73632
KOC7C	UP	4017	ENSG00000134013	LOXL2	lysyl oxidase like 2	1.52436	4.12128	5.99752	0.000372013	0.00432157	0.460111	1.52436	2.36436
KOC7C	UP	339977	ENSG00000188993	LRRC66	leucine rich repeat containing 66	1.51438	1.52221	4.82883	0.000191744	0.00267208	0.921872	1.51438	2.57315
KOC7C	UP	101929657	ENSG00000273523	LOC101929657	uncharacterized LOC101929657	1.50835	-0.746378	3.12601	0.00659601	0.035681	-2.20695	1.50835	1.44756
KOC7C	UP	150244		ZDHHC8P1	ZDHHC8 pseudogene 1	1.5005	5.3895	10.2382	3.4658e-08	6.04322e-06	9.21222	1.5005	5.21873
KOC7C	UP	54626	ENSG00000069812	HES2	hes family bHLH transcription factor 2	1.49995	2.6815	5.01167	0.000431627	0.00477921	0.240964	1.49995	2.32064
KOC7C	UP	4982	ENSG00000164761	TNFRSF11B	TNF receptor superfamily member 11b	1.4954	6.68389	8.0968	3.14664e-05	0.000724219	2.8085	1.4954	3.14013
KOC7C	UP	5630	ENSG00000135406	PRPH	peripherin	1.49508	0.800576	4.03914	0.000973128	0.00888261	-0.557628	1.49508	2.05146
KOC7C	UP	9940	ENSG00000008226	DLEC1	DLEC1 cilia and flagella associated protein	1.49071	-0.81125	2.96201	0.00927713	0.044857	-2.49151	1.49071	1.34817
KOC7C	UP	84229	ENSG00000159625	DRC7	dynein regulatory complex subunit 7	1.48836	-0.709936	3.05499	0.00764796	0.039737	-2.33193	1.48836	1.4008
KOC7C	UP	8425	ENSG00000090006	LTBP4	latent transforming growth factor beta binding protein 4	1.48747	5.1719	11.7404	3.26531e-09	1.45752e-06	11.53	1.48747	5.83639
KOC7C	UP	26222				1.48546	2.23007	6.03582	1.8287e-05	0.000483605	3.13198	1.48546	3.31551
KOC7C	UP	443	ENSG00000108381	ASPA	aspartoacylase	1.48232	1.6563	5.42504	5.86906e-05	0.00114052	2.03243	1.48232	2.9429
KOC7C	UP	115110		TNFRSF14-AS1	TNFRSF14 antisense RNA 1	1.47653	3.75912	5.77184	0.000311086	0.00375907	0.58691	1.47653	2.42492
KOC7C	UP	5745	ENSG00000160801	PTH1R	parathyroid hormone 1 receptor	1.47453	7.21027	10.4305	8.13827e-08	1.09979e-05	8.42662	1.47453	4.95869
KOC7C	UP	5002	ENSG00000110628	SLC22A18	solute carrier family 22 member 18	1.46994	3.12897	6.01316	4.82629e-05	0.000984643	2.25252	1.46994	3.00672
KOC7C	UP	57393	ENSG00000147003	CLTRN	collectrin, amino acid transport regulator	1.46294	3.27468	7.73107	9.36736e-07	5.82199e-05	5.98445	1.46294	4.23493
KOC7C	UP	642515	ENSG00000283526	PRRT1B	proline rich transmembrane protein 1B	1.46256	2.67832	6.77818	4.74428e-06	0.000182463	4.42112	1.46256	3.73883
KOC7C	UP	2494	ENSG00000116833	NR5A2	nuclear receptor subfamily 5 group A member 2	1.46033	3.02623	7.66757	1.03978e-06	6.25141e-05	5.88761	1.46033	4.20402
KOC7C	UP	400043	ENSG00000250742	LINC02381	long intergenic non-protein coding RNA 2381	1.45876	6.11883	11.1996	6.37732e-09	2.10372e-06	10.8543	1.45876	5.67701
KOC7C	UP	3700	ENSG00000055955	ITIH4	inter-alpha-trypsin inhibitor heavy chain 4	1.45217	0.511038	3.05366	0.00942013	0.0453311	-2.53391	1.45217	1.3436
KOC7C	UP	4133	ENSG00000078018	MAP2	microtubule associated protein 2	1.45127	2.47387	5.66161	3.84711e-05	0.000832129	2.40683	1.45127	3.07981
KOC7C	UP	10221	ENSG00000173334	TRIB1	tribbles pseudokinase 1	1.44999	4.33476	10.227	2.27231e-08	4.71424e-06	9.61962	1.44999	5.32659
KOC7C	UP	102725191	ENSG00000226690	LOC102725191	uncharacterized LOC102725191	1.44449	0.560139	3.97176	0.00112017	0.00989685	-0.67796	1.44449	2.0045
KOC7C	UP	5791	ENSG00000132334	PTPRE	protein tyrosine phosphatase receptor type E	1.44231	4.49697	8.48547	5.87931e-07	4.18368e-05	6.45328	1.44231	4.37844
KOC7C	UP	388	ENSG00000143878	RHOB	ras homolog family member B	1.44186	6.1135	7.76631	3.48584e-05	0.000778288	2.6754	1.44186	3.10886
KOC7C	UP	120892	ENSG00000188906	LRRK2	leucine rich repeat kinase 2	1.43777	5.3922	10.7322	1.16144e-08	2.95346e-06	10.2667	1.43777	5.52967
KOC7C	UP	26154	ENSG00000144452	ABCA12	ATP binding cassette subfamily A member 12	1.43701	2.39225	6.02265	1.87425e-05	0.000491937	3.1026	1.43701	3.30809
KOC7C	UP	132864	ENSG00000137449	CPEB2	cytoplasmic polyadenylation element binding protein 2	1.43699	5.42573	11.3626	5.19839e-09	1.86762e-06	11.0672	1.43699	5.72871
KOC7C	UP	255394	ENSG00000166046	TCP11L2	t-complex 11 like 2	1.43633	3.84511	4.69587	0.00291195	0.019941	-1.49015	1.43633	1.70025
KOC7C	UP	6855	ENSG00000102003	SYP	synaptophysin	1.4333	0.16469	3.16601	0.00608539	0.0337238	-2.17277	1.4333	1.47206
KOC7C	UP	10110	ENSG00000101049	SGK2	serum/glucocorticoid regulated kinase 2	1.41856	6.04998	10.8607	9.8295e-09	2.69545e-06	10.4216	1.41856	5.56937
KOC7C	UP	100034743		PDZK1P1	PDZ domain containing 1 pseudogene 1	1.41774	0.771198	3.76421	0.00173008	0.0136133	-1.08238	1.41774	1.86604
KOC7C	UP	23446	ENSG00000070214	SLC44A1	solute carrier family 44 member 1	1.41437	8.29002	12.4348	1.43246e-09	8.11546e-07	12.3372	1.41437	6.09069
KOC7C	UP	100499467	ENSG00000227036	LINC00673	long intergenic non-protein coding RNA 673	1.41159	3.99889	8.4409	3.02043e-07	2.69642e-05	7.06837	1.41159	4.56921
KOC7C	UP	3426	ENSG00000205403	CFI	complement factor I	1.41058	6.24647	11.3336	5.38965e-09	1.89023e-06	11.0211	1.41058	5.72349
KOC7C	UP	2902	ENSG00000176884	GRIN1	glutamate ionotropic receptor NMDA type subunit 1	1.40861	0.896183	4.03906	0.000973287	0.00888261	-0.562427	1.40861	2.05146
KOC7C	UP	10551	ENSG00000106541	AGR2	anterior gradient 2, protein disulphide isomerase family member	1.40362	5.72606	7.53561	3.6965e-05	0.000809056	2.59405	1.40362	3.09202
KOC7C	UP	3222	ENSG00000172789	HOXC5	homeobox C5	1.39683	1.53364	4.57374	0.000322099	0.00385442	0.432063	1.39683	2.41404
KOC7C	UP	153768	ENSG00000186314	PRELID2	PRELI domain containing 2	1.39602	5.65549	11.3801	5.08614e-09	1.86762e-06	11.086	1.39602	5.72871
KOC7C	UP	26047	ENSG00000174469	CNTNAP2	contactin associated protein 2	1.39558	5.68922	10.3843	1.83874e-08	4.04248e-06	9.79974	1.39558	5.39335
KOC7C	UP	9963	ENSG00000170482	SLC23A1	solute carrier family 23 member 1	1.39528	3.98407	7.14729	7.10087e-06	0.000246688	4.05553	1.39528	3.60785
KOC7C	UP	60677	ENSG00000140488	CELF6	CUGBP Elav-like family member 6	1.39136	1.72573	4.9975	0.000136592	0.00208714	1.23236	1.39136	2.68045
KOC7C	UP	6819	ENSG00000198203	SULT1C2	sulfotransferase family 1C member 2	1.3875	-0.188726	3.16748	0.00604905	0.0335982	-2.14861	1.3875	1.47368
KOC7C	UP	3294	ENSG00000086696	HSD17B2	hydroxysteroid 17-beta dehydrogenase 2	1.38617	5.83921	6.86402	0.000152178	0.00223935	1.25582	1.38617	2.64988
KOC7C	UP	9388	ENSG00000101670	LIPG	lipase G, endothelial type	1.38574	5.12504	9.73173	4.50515e-08	7.21314e-06	8.91756	1.38574	5.14188
KOC7C	UP	136288	ENSG00000164746	C7orf57	chromosome 7 open reading frame 57	1.38434	-0.59221	2.96282	0.00926168	0.0448175	-2.49727	1.38434	1.34855
KOC7C	UP	346606	ENSG00000106384	MOGAT3	monoacylglycerol O-acyltransferase 3	1.3772	0.325193	3.14626	0.00636003	0.0348654	-2.22357	1.3772	1.45761
KOC7C	UP	29760	ENSG00000095585	BLNK	B cell linker	1.37651	0.104976	3.4565	0.00330121	0.0217375	-1.63032	1.37651	1.66279
KOC7C	UP	340152	ENSG00000178199	ZC3H12D	zinc finger CCCH-type containing 12D	1.37197	2.26413	5.92408	2.25512e-05	0.00056493	2.92922	1.37197	3.24801
KOC7C	UP	57156	ENSG00000165548	TMEM63C	transmembrane protein 63C	1.36809	1.77203	4.88405	0.000171535	0.00245549	1.01342	1.36809	2.60986
KOC7C	UP	1644	ENSG00000132437	DDC	dopa decarboxylase	1.36579	4.78339	9.2307	9.20991e-08	1.18006e-05	8.21405	1.36579	4.9281
KOC7C	UP	55259	ENSG00000118307	DNAI7	dynein axonemal intermediate chain 7	1.36507	0.68206	3.91006	0.00127446	0.0108076	-0.79938	1.36507	1.96627
KOC7C	UP	158067	ENSG00000165695	AK8	adenylate kinase 8	1.36019	1.2909	4.31758	0.000545616	0.00573247	-0.0480541	1.36019	2.24166
KOC7C	UP	634	ENSG00000079385	CEACAM1	CEA cell adhesion molecule 1	1.35416	5.27843	8.87783	3.39412e-07	2.94089e-05	6.96421	1.35416	4.53152
KOC7C	UP	151393	ENSG00000115841	RMDN2	regulator of microtubule dynamics 2	1.35313	2.80304	5.72485	3.68103e-05	0.000806869	2.43074	1.35313	3.0932
KOC7C	UP	23043	ENSG00000154310	TNIK	TRAF2 and NCK interacting kinase	1.35169	6.35622	11.1637	6.67271e-09	2.10372e-06	10.8056	1.35169	5.67701
KOC7C	UP	641649	ENSG00000142046	TMEM91	transmembrane protein 91	1.34771	0.680316	3.4874	0.00309377	0.0207708	-1.6058	1.34771	1.68255
KOC7C	UP	171389	ENSG00000174885	NLRP6	NLR family pyrin domain containing 6	1.34703	-0.140561	3.15599	0.00619585	0.0341433	-2.1719	1.34703	1.4667
KOC7C	UP	2526	ENSG00000196371	FUT4	fucosyltransferase 4	1.3407	1.69948	4.91657	0.000160667	0.00234785	1.07948	1.3407	2.62933
KOC7C	UP	664	ENSG00000176171	BNIP3	BCL2 interacting protein 3	1.34033	7.1036	6.65911	0.000268039	0.00339194	0.701254	1.34033	2.46955
KOC7C	UP	643699	ENSG00000232653	GOLGA8N	golgin A8 family member N	1.33872	1.04709	3.64478	0.0022419	0.0164458	-1.34074	1.33872	1.78394
KOC7C	UP	92235	ENSG00000198842	STYXL2	serine/threonine/tyrosine interacting like 2	1.33713	0.241053	3.40662	0.00366562	0.0232735	-1.7295	1.33713	1.63314
KOC7C	UP	55806	ENSG00000168453	HR	HR lysine demethylase and nuclear receptor corepressor	1.33665	2.94752	6.42964	8.85508e-06	0.000285803	3.79866	1.33665	3.54393
KOC7C	UP	11309	ENSG00000137491	SLCO2B1	solute carrier organic anion transporter family member 2B1	1.33659	6.02904	9.80503	5.37267e-08	8.07545e-06	8.73975	1.33659	5.09283
KOC7C	UP	5625	ENSG00000100033	PRODH	proline dehydrogenase 1	1.33302	7.52895	11.017	8.04141e-09	2.41735e-06	10.6078	1.33302	5.61666
KOC7C	UP	2217	ENSG00000104870	FCGRT	Fc fragment of IgG receptor and transporter	1.33263	3.635	7.4918	1.39186e-06	7.91587e-05	5.5732	1.33263	4.1015
KOC7C	UP	256329	ENSG00000185522	LMNTD2	lamin tail domain containing 2	1.33059	2.11934	4.55424	0.000393807	0.00450371	0.215846	1.33059	2.34643
KOC7C	UP	83992	ENSG00000077063	CTTNBP2	cortactin binding protein 2	1.33042	0.303666	3.29233	0.00465838	0.027613	-1.9467	1.33042	1.55889
KOC7C	UP	5251	ENSG00000102174	PHEX	phosphate regulating endopeptidase homolog X-linked	1.32937	1.8017	5.06769	0.000118726	0.00189884	1.36118	1.32937	2.72151
KOC7C	UP	8824	ENSG00000172831	CES2	carboxylesterase 2	1.32713	7.33185	12.0489	2.25333e-09	1.10638e-06	11.8856	1.32713	5.95609
KOC7C	UP	1759	ENSG00000106976	DNM1	dynamin 1	1.32525	5.20798	8.24096	1.55452e-06	8.46335e-05	5.50542	1.32525	4.07246
KOC7C	UP	25787				1.32521	3.60238	7.63316	1.10052e-06	6.51031e-05	5.80814	1.32521	4.1864
KOC7C	UP	1831	ENSG00000157514	TSC22D3	TSC22 domain family member 3	1.32265	2.36954	4.64247	0.000400666	0.00455223	0.205261	1.32265	2.34178
KOC7C	UP	2264	ENSG00000160867	FGFR4	fibroblast growth factor receptor 4	1.32261	3.71551	7.45107	1.49005e-06	8.31378e-05	5.49924	1.32261	4.0802
KOC7C	UP	100144748	ENSG00000227268	KLLN	killin, p53 regulated DNA replication inhibitor	1.32068	2.32699	5.71727	3.33878e-05	0.000753142	2.5477	1.32068	3.12312
KOC7C	UP	55036	ENSG00000141519	CCDC40	coiled-coil domain containing 40	1.31787	3.00376	6.34614	1.03087e-05	0.000315919	3.64482	1.31787	3.50042
KOC7C	UP	57545	ENSG00000048342	CC2D2A	coiled-coil and C2 domain containing 2A	1.31429	2.19458	5.08573	0.000114535	0.00185192	1.36759	1.31429	2.73238
KOC7C	UP	116444	ENSG00000116032	GRIN3B	glutamate ionotropic receptor NMDA type subunit 3B	1.31338	0.822389	3.70677	0.0019517	0.0148465	-1.19671	1.31338	1.82838
KOC7C	UP	285943		HOXA-AS2	HOXA cluster antisense RNA 2	1.31306	0.495522	3.55651	0.00267579	0.0186975	-1.46199	1.31306	1.72822
KOC7C	UP	100288069		LOC100288069	uncharacterized LOC100288069	1.31174	0.00927177	3.14205	0.00637886	0.0349556	-2.2057	1.31174	1.45648
KOC7C	UP	147040	ENSG00000213859	KCTD11	potassium channel tetramerization domain containing 11	1.31125	1.64473	4.4082	0.000452516	0.00494844	0.101586	1.31125	2.30553
KOC7C	UP	57561	ENSG00000113369	ARRDC3	arrestin domain containing 3	1.30716	6.06562	8.49239	1.68158e-06	8.72173e-05	5.44467	1.30716	4.0594
KOC7C	UP	100128788	ENSG00000205913	SRRM2-AS1	SRRM2 antisense RNA 1	1.29435	0.0370577	3.09358	0.00705753	0.0374621	-2.29625	1.29435	1.42641
KOC7C	UP	140628	ENSG00000130700	GATA5	GATA binding protein 5	1.29265	1.91162	4.93538	0.000154709	0.00227431	1.1016	1.29265	2.64315
KOC7C	UP	23169	ENSG00000116704	SLC35D1	solute carrier family 35 member D1	1.29256	7.78157	10.1869	2.6192e-08	5.09646e-06	9.42294	1.29256	5.29273
KOC7C	UP	59272	ENSG00000130234	ACE2	angiotensin converting enzyme 2	1.29036	5.51467	10.6817	1.24061e-08	3.08738e-06	10.1976	1.29036	5.51041
KOC7C	UP	3958	ENSG00000131981	LGALS3	galectin 3	1.28621	2.41186	5.73629	3.21968e-05	0.000734674	2.57726	1.28621	3.13391
KOC7C	UP	2200	ENSG00000166147	FBN1	fibrillin 1	1.27922	7.90774	5.25687	0.00294804	0.0200929	-1.57676	1.27922	1.69696
KOC7C	UP	8912	ENSG00000196557	CACNA1H	calcium voltage-gated channel subunit alpha1 H	1.27576	3.12654	6.21342	1.31514e-05	0.000377622	3.39305	1.27576	3.42294
KOC7C	UP	285440	ENSG00000145476	CYP4V2	cytochrome P450 family 4 subfamily V member 2	1.27346	4.38544	8.07079	5.41453e-07	3.94832e-05	6.45906	1.27346	4.40359
KOC7C	UP	55793	ENSG00000143409	MINDY1	MINDY lysine 48 deubiquitinase 1	1.27111	3.00522	6.57918	6.76124e-06	0.000237692	4.05835	1.27111	3.62398
KOC7C	UP	25981	ENSG00000114841	DNAH1	dynein axonemal heavy chain 1	1.26875	4.95883	5.31505	0.00118299	0.0102842	-0.749849	1.26875	1.98783
KOC7C	UP	6641	ENSG00000172164	SNTB1	syntrophin beta 1	1.26692	3.39472	7.2487	2.09745e-06	0.000102643	5.18339	1.26692	3.98867
KOC7C	UP	3127	ENSG00000198502	HLA-DRB5	major histocompatibility complex, class II, DR beta 5	1.25761	2.94237	6.08672	1.6631e-05	0.000449494	3.17912	1.25761	3.34728
KOC7C	UP	64757	ENSG00000186205	MTARC1	mitochondrial amidoxime reducing component 1	1.25685	-0.0558323	2.96191	0.00927898	0.044857	-2.52922	1.25685	1.34817
KOC7C	UP	55160	ENSG00000074964	ARHGEF10L	Rho guanine nucleotide exchange factor 10 like	1.25508	5.13175	9.09415	1.12513e-07	1.31805e-05	7.99609	1.25508	4.88007
KOC7C	UP	3672	ENSG00000213949	ITGA1	integrin subunit alpha 1	1.25372	2.28784	5.45305	5.55757e-05	0.00109736	2.05756	1.25372	2.95965
KOC7C	UP	730091	ENSG00000240875	LINC00886	long intergenic non-protein coding RNA 886	1.25295	0.418202	3.28132	0.00476706	0.0280651	-1.9761	1.25295	1.55183
KOC7C	UP	105375205				1.24353	1.40987	3.61006	0.00252038	0.0179523	-1.47959	1.24353	1.74588
KOC7C	UP	56964	ENSG00000140527	WDR93	WD repeat domain 93	1.24283	0.198002	3.11635	0.00673027	0.0361845	-2.26629	1.24283	1.44148
KOC7C	UP	1289	ENSG00000130635	COL5A1	collagen type V alpha 1 chain	1.24171	3.69626	6.85882	4.11612e-06	0.000162985	4.48739	1.24171	3.78785
KOC7C	UP	5455	ENSG00000198914	POU3F3	POU class 3 homeobox 3	1.2355	0.608765	3.44552	0.00337818	0.0220864	-1.68089	1.2355	1.65588
KOC7C	UP	341019	ENSG00000170959	DCDC1	doublecortin domain containing 1	1.23537	0.432907	3.18001	0.00589268	0.0329659	-2.16725	1.23537	1.48193
KOC7C	UP	1397	ENSG00000182809	CRIP2	cysteine rich protein 2	1.23326	5.83817	9.0895	1.22181e-07	1.40604e-05	7.89303	1.23326	4.852
KOC7C	UP	3773	ENSG00000153822	KCNJ16	potassium inwardly rectifying channel subfamily J member 16	1.23296	3.34332	6.82389	4.37678e-06	0.000170994	4.45952	1.23296	3.76702
KOC7C	UP	79925	ENSG00000152582	SPEF2	sperm flagellar 2	1.2306	3.54013	6.38917	9.95923e-06	0.000308841	3.62924	1.2306	3.51026
KOC7C	UP	11181	ENSG00000118094	TREH	trehalase	1.22924	0.506409	3.31385	0.00445304	0.0269266	-1.92209	1.22924	1.56982
KOC7C	UP	1953	ENSG00000162591	MEGF6	multiple EGF like domains 6	1.22836	5.75311	6.07345	0.000342773	0.00404247	0.39348	1.22836	2.39335
KOC7C	UP	1244	ENSG00000023839	ABCC2	ATP binding cassette subfamily C member 2	1.22567	4.99669	8.82708	1.67459e-07	1.74941e-05	7.60169	1.22567	4.75711
KOC7C	UP	283234	ENSG00000168071	CCDC88B	coiled-coil domain containing 88B	1.22367	0.770553	3.21703	0.00545388	0.0311404	-2.13048	1.22367	1.50668
KOC7C	UP	3818	ENSG00000164344	KLKB1	kallikrein B1	1.2236	0.95601	3.68812	0.00202963	0.0152455	-1.2439	1.2236	1.81686
KOC7C	UP	1958	ENSG00000120738	EGR1	early growth response 1	1.22025	0.653523	3.25477	0.00503971	0.0292725	-2.04697	1.22025	1.53354
KOC7C	UP	161394	ENSG00000100583	SAMD15	sterile alpha motif domain containing 15	1.21831	0.32664	3.11241	0.00678586	0.0363751	-2.2842	1.21831	1.4392
KOC7C	UP	389524	ENSG00000174428	GTF2IRD2B	GTF2I repeat domain containing 2B	1.21746	1.89763	4.16759	0.000748992	0.00728228	-0.404719	1.21746	2.13773
KOC7C	UP	4208	ENSG00000081189	MEF2C	myocyte enhancer factor 2C	1.21148	3.45355	6.77353	4.78335e-06	0.000182535	4.36104	1.21148	3.73865
KOC7C	UP	647310	ENSG00000226174	TEX22	testis expressed 22	1.21078	0.0229568	2.99811	0.00860785	0.042961	-2.46981	1.21078	1.36693
KOC7C	UP	100133941	ENSG00000272398	CD24	CD24 molecule	1.20906	8.06291	7.90858	6.52433e-06	0.000231575	4.1119	1.20906	3.63531
KOC7C	UP	4246	ENSG00000124939	SCGB2A1	secretoglobin family 2A member 1	1.20773	1.88569	4.00624	0.00110291	0.00981625	-0.761248	1.20773	2.00805
KOC7C	UP	79861	ENSG00000178462	TUBAL3	tubulin alpha like 3	1.20688	3.74852	6.97304	3.37121e-06	0.000144354	4.68071	1.20688	3.84057
KOC7C	UP	132158	ENSG00000168237	GLYCTK	glycerate kinase	1.20674	4.79228	5.48973	0.00059676	0.00614275	-0.148638	1.20674	2.21164
KOC7C	UP	825	ENSG00000092529	CAPN3	calpain 3	1.20562	2.30748	4.22414	0.000839486	0.00792668	-0.520963	1.20562	2.10091
KOC7C	UP	9459	ENSG00000129675	ARHGEF6	Rac/Cdc42 guanine nucleotide exchange factor 6	1.20452	5.37802	9.21509	9.42212e-08	1.18006e-05	8.16385	1.20452	4.9281
KOC7C	UP	202915	ENSG00000164855	TMEM184A	transmembrane protein 184A	1.20365	4.28466	7.22497	2.62031e-06	0.000122143	4.90543	1.20365	3.91313
KOC7C	UP	196264	ENSG00000160588	MPZL3	myelin protein zero like 3	1.20148	0.324618	2.91357	0.0102557	0.0483106	-2.65072	1.20148	1.31596
KOC7C	UP	58480	ENSG00000116574	RHOU	ras homolog family member U	1.20076	6.90418	9.90866	3.51343e-08	6.04322e-06	9.12291	1.20076	5.21873
KOC7C	UP	10861	ENSG00000145217	SLC26A1	solute carrier family 26 member 1	1.20052	3.24238	6.17503	1.41175e-05	0.000399139	3.30925	1.20052	3.39888
KOC7C	UP	2984	ENSG00000070019	GUCY2C	guanylate cyclase 2C	1.19564	0.75181	3.41366	0.00361188	0.0230815	-1.75408	1.19564	1.63674
KOC7C	UP	3164	ENSG00000123358	NR4A1	nuclear receptor subfamily 4 group A member 1	1.19253	2.02556	4.80725	0.000200294	0.00275732	0.84367	1.19253	2.55951
KOC7C	UP	29952	ENSG00000176978	DPP7	dipeptidyl peptidase 7	1.19145	1.04985	3.71347	0.00192443	0.014741	-1.2034	1.19145	1.83147
KOC7C	UP	6446	ENSG00000118515	SGK1	serum/glucocorticoid regulated kinase 1	1.19116	6.88726	4.99673	0.00311942	0.0209145	-1.69468	1.19116	1.67955
KOC7C	UP	972	ENSG00000019582	CD74	CD74 molecule	1.19066	1.46419	4.17922	0.000726895	0.00712386	-0.331594	1.19066	2.14728
KOC7C	UP	440279	ENSG00000137766	UNC13C	unc-13 homolog C	1.18495	4.44018	7.14701	3.43845e-06	0.000144891	4.63642	1.18495	3.83896
KOC7C	UP	4810	ENSG00000188158	NHS	NHS actin remodeling regulator	1.18403	6.52631	7.90313	3.51157e-06	0.000146394	4.66959	1.18403	3.83448
KOC7C	UP	6809	ENSG00000166900	STX3	syntaxin 3	1.1804	6.42841	8.8625	2.02896e-07	2.0452e-05	7.38179	1.1804	4.68926
KOC7C	UP	2053	ENSG00000120915	EPHX2	epoxide hydrolase 2	1.18003	5.02049	9.17386	1.00078e-07	1.22846e-05	8.11823	1.18003	4.91064
KOC7C	UP	27445	ENSG00000186472	PCLO	piccolo presynaptic cytomatrix protein	1.17492	2.71141	4.85067	0.000201565	0.00276609	0.772911	1.17492	2.55813
KOC7C	UP	5166	ENSG00000004799	PDK4	pyruvate dehydrogenase kinase 4	1.17453	2.21135	4.98224	0.000140831	0.00212546	1.16491	1.17453	2.67255
KOC7C	UP	83937	ENSG00000107551	RASSF4	Ras association domain family member 4	1.17382	2.11005	4.32297	0.000539569	0.00567703	-0.119059	1.17382	2.24588
KOC7C	UP	11230	ENSG00000243279	PRAF2	PRA1 domain family member 2	1.16988	0.164356	2.96295	0.00925919	0.0448175	-2.54561	1.16988	1.34855
KOC7C	UP	55815	ENSG00000102904	TSNAXIP1	translin associated factor X interacting protein 1	1.16879	0.185313	2.9437	0.00963574	0.0460676	-2.58258	1.16879	1.3366
KOC7C	UP	1015	ENSG00000079112	CDH17	cadherin 17	1.16616	8.71452	9.7395	4.44795e-08	7.21314e-06	8.8784	1.16616	5.14188
KOC7C	UP	154865	ENSG00000164675	IQUB	IQ motif and ubiquitin domain containing	1.16599	1.25992	3.68996	0.0020218	0.0152061	-1.27039	1.16599	1.81798
KOC7C	UP	2353	ENSG00000170345	FOS	Fos proto-oncogene, AP-1 transcription factor subunit	1.16201	4.4329	4.51644	0.0028935	0.0198608	-1.6521	1.16201	1.702
KOC7C	UP	35	ENSG00000122971	ACADS	acyl-CoA dehydrogenase short chain	1.16045	3.38163	6.52285	7.48181e-06	0.00025794	3.92332	1.16045	3.58848
KOC7C	UP	6926	ENSG00000135111	TBX3	T-box transcription factor 3	1.15884	4.82666	8.10522	5.11799e-07	3.85074e-05	6.48398	1.15884	4.41446
KOC7C	UP	85458	ENSG00000150764	DIXDC1	DIX domain containing 1	1.15565	3.39505	5.62852	4.69964e-05	0.00096684	2.12324	1.15565	3.01465
KOC7C	UP	388886	ENSG00000178026	LRRC75B	leucine rich repeat containing 75B	1.15463	2.30044	4.84005	0.000187449	0.00262965	0.878564	1.15463	2.5801
KOC7C	UP	23491	ENSG00000172828	CES3	carboxylesterase 3	1.1534	3.86542	6.82244	4.38804e-06	0.000170994	4.4043	1.1534	3.76702
KOC7C	UP	9149	ENSG00000105204	DYRK1B	dual specificity tyrosine phosphorylation regulated kinase 1B	1.15118	0.969849	3.10632	0.00689168	0.0367806	-2.36725	1.15118	1.43438
KOC7C	UP	58495	ENSG00000125850	OVOL2	ovo like zinc finger 2	1.15004	0.856585	3.4187	0.00357383	0.022968	-1.75481	1.15004	1.63888
KOC7C	UP	216	ENSG00000165092	ALDH1A1	aldehyde dehydrogenase 1 family member A1	1.14898	10.6676	8.68639	2.119e-07	2.06708e-05	7.3187	1.14898	4.68464
KOC7C	UP	169436	ENSG00000198870	STKLD1	serine/threonine kinase like domain containing 1	1.14809	1.111	3.51103	0.00294399	0.0200857	-1.60312	1.14809	1.69711
KOC7C	UP	57643	ENSG00000162415	ZSWIM5	zinc finger SWIM-type containing 5	1.14763	3.90995	6.29584	1.40265e-05	0.000397327	3.26733	1.14763	3.40085
KOC7C	UP	202	ENSG00000112297	CRYBG1	crystallin beta-gamma domain containing 1	1.14727	3.91699	6.86893	4.04373e-06	0.00016142	4.48069	1.14727	3.79204
KOC7C	UP	55184	ENSG00000089091	DZANK1	double zinc ribbon and ankyrin repeat domains 1	1.1459	2.4986	5.08731	0.000114174	0.00185015	1.33764	1.1459	2.73279
KOC7C	UP	136332	ENSG00000155530	LRGUK	leucine rich repeats and guanylate kinase domain containing	1.14569	1.57662	4.05153	0.000948294	0.0087291	-0.593909	1.14569	2.05903
KOC7C	UP	100507642	ENSG00000240859	LOC100507642	uncharacterized LOC100507642	1.14365	1.00959	3.57933	0.00255057	0.0181147	-1.46012	1.14365	1.74197
KOC7C	UP	368	ENSG00000091262	ABCC6	ATP binding cassette subfamily C member 6	1.14233	3.37192	5.29305	0.000115164	0.00185395	1.2823	1.14233	2.7319
KOC7C	UP	6505	ENSG00000106688	SLC1A1	solute carrier family 1 member 1	1.14159	5.40007	8.90719	1.48502e-07	1.60841e-05	7.70313	1.14159	4.7936
KOC7C	UP	5997	ENSG00000116741	RGS2	regulator of G protein signaling 2	1.1407	3.89641	6.74918	4.9939e-06	0.000188133	4.2711	1.1407	3.72553
KOC7C	UP	3664	ENSG00000117595	IRF6	interferon regulatory factor 6	1.13888	2.355	4.99951	0.000136043	0.00208091	1.18312	1.13888	2.68175
KOC7C	UP	727	ENSG00000106804	C5	complement C5	1.13441	4.91863	8.22989	4.20082e-07	3.39838e-05	6.67736	1.13441	4.46873
KOC7C	UP	7431	ENSG00000026025	VIM	vimentin	1.13422	9.80571	9.94467	3.34268e-08	6.0046e-06	9.17715	1.13422	5.22152
KOC7C	UP	415	ENSG00000157399	ARSL	arylsulfatase L	1.13275	5.40845	9.35647	7.67328e-08	1.05633e-05	8.36929	1.13275	4.9762
KOC7C	UP	957	ENSG00000187097	ENTPD5	ectonucleoside triphosphate diphosphohydrolase 5 (inactive)	1.13271	5.31817	7.59256	1.87457e-06	9.45629e-05	5.20111	1.13271	4.02428
KOC7C	UP	3293	ENSG00000130948	HSD17B3	hydroxysteroid 17-beta dehydrogenase 3	1.1326	0.356658	3.02338	0.00816763	0.0415002	-2.45245	1.1326	1.38195
KOC7C	UP	5365	ENSG00000198753	PLXNB3	plexin B3	1.13074	1.65603	3.82806	0.00151328	0.0122881	-1.04531	1.13074	1.91051
KOC7C	UP	57715	ENSG00000095539	SEMA4G	semaphorin 4G	1.12867	3.36751	4.81144	0.000450223	0.00493069	0.0251742	1.12867	2.30709
KOC7C	UP	6527	ENSG00000100191	SLC5A4	solute carrier family 5 member 4	1.1276	0.747942	2.96158	0.00928543	0.0448735	-2.61063	1.1276	1.34801
KOC7C	UP	120	ENSG00000148700	ADD3	adducin 3	1.12721	7.0464	9.16701	1.01088e-07	1.2306e-05	8.04878	1.12721	4.90988
KOC7C	UP	400451	ENSG00000185442	FAM174B	family with sequence similarity 174 member B	1.12613	3.91796	6.95159	3.4995e-06	0.000146394	4.62499	1.12613	3.83448
KOC7C	UP	84976	ENSG00000154309	DISP1	dispatched RND transporter family member 1	1.12471	3.94919	7.23621	2.14256e-06	0.000103475	5.11333	1.12471	3.98516
KOC7C	UP	55733	ENSG00000054392	HHAT	hedgehog acyltransferase	1.12024	2.43759	5.10048	0.00011122	0.00181224	1.36967	1.12024	2.74178
KOC7C	UP	55779	ENSG00000206530	CFAP44	cilia and flagella associated protein 44	1.11867	2.98535	5.00691	0.000146057	0.00218136	1.04645	1.11867	2.66127
KOC7C	UP	10083	ENSG00000006611	USH1C	USH1 protein network component harmonin	1.11831	6.83665	10.0321	2.96352e-08	5.60031e-06	9.29584	1.11831	5.25179
KOC7C	UP	26137	ENSG00000181722	ZBTB20	zinc finger and BTB domain containing 20	1.11664	6.26516	8.21644	5.59532e-07	4.06005e-05	6.35926	1.11664	4.39147
KOC7C	UP	10203	ENSG00000064989	CALCRL	calcitonin receptor like receptor	1.11173	5.86234	9.05122	1.19873e-07	1.39034e-05	7.90253	1.11173	4.85688
KOC7C	UP	389432	ENSG00000203727	SAMD5	sterile alpha motif domain containing 5	1.11118	4.79048	7.90594	7.04621e-07	4.71776e-05	6.1629	1.11118	4.32626
KOC7C	UP	389643	ENSG00000189233	NUGGC	nuclear GTPase, germinal center associated	1.11101	0.275638	2.90896	0.0103539	0.0486484	-2.65503	1.11101	1.31293
KOC7C	UP	27115	ENSG00000171408	PDE7B	phosphodiesterase 7B	1.11072	4.69319	8.27505	3.91267e-07	3.29335e-05	6.76258	1.11072	4.48236
KOC7C	UP	5794	ENSG00000080031	PTPRH	protein tyrosine phosphatase receptor type H	1.10905	5.64543	7.36025	4.26927e-06	0.000168596	4.41224	1.10905	3.77315
KOC7C	UP	101928243	ENSG00000231890	DARS1-AS1	DARS1 antisense RNA 1	1.108	0.661249	2.99441	0.00867429	0.0431663	-2.53894	1.108	1.36486
KOC7C	UP	11174	ENSG00000049192	ADAMTS6	ADAM metallopeptidase with thrombospondin type 1 motif 6	1.10207	2.47915	4.67881	0.000259934	0.003315	0.537923	1.10207	2.47952
KOC7C	UP	83450	ENSG00000171962	DRC3	dynein regulatory complex subunit 3	1.10189	1.87351	3.63682	0.00238495	0.0172546	-1.49418	1.10189	1.7631
KOC7C	UP	730013	ENSG00000255277	ABCC6P2	ATP binding cassette subfamily C member 6 pseudogene 2	1.10127	0.962463	3.37709	0.00389995	0.024414	-1.84635	1.10127	1.61236
KOC7C	UP	222235	ENSG00000161040	FBXL13	F-box and leucine rich repeat protein 13	1.10112	1.13329	3.18466	0.00583572	0.0327592	-2.23789	1.10112	1.48467
KOC7C	UP	284076	ENSG00000170703	TTLL6	tubulin tyrosine ligase like 6	1.09706	1.25794	3.18242	0.00588046	0.0329383	-2.26144	1.09706	1.4823
KOC7C	UP	2634	ENSG00000162645	GBP2	guanylate binding protein 2	1.09463	5.29875	6.18827	8.42602e-05	0.00148109	1.59632	1.09463	2.82942
KOC7C	UP	728577	ENSG00000154529	CNTNAP3B	contactin associated protein family member 3B	1.09135	0.669127	2.92672	0.00998055	0.0473169	-2.6662	1.09135	1.32498
KOC7C	UP	55366	ENSG00000205213	LGR4	leucine rich repeat containing G protein-coupled receptor 4	1.0908	6.62261	9.6514	5.03528e-08	7.72601e-06	8.76241	1.0908	5.11204
KOC7C	UP	158787	ENSG00000158423	RIBC1	RIB43A domain with coiled-coils 1	1.09044	1.15608	3.36535	0.00399717	0.0249167	-1.89199	1.09044	1.60351
KOC7C	UP	8645	ENSG00000164626	KCNK5	potassium two pore domain channel subfamily K member 5	1.08908	5.01699	7.9809	6.24414e-07	4.37982e-05	6.27018	1.08908	4.35854
KOC7C	UP	4902	ENSG00000171119	NRTN	neurturin	1.08522	1.61228	3.84184	0.00147021	0.0119903	-1.01326	1.08522	1.92117
KOC7C	UP	3136		HLA-H	major histocompatibility complex, class I, H (pseudogene)	1.08498	2.38353	4.49668	0.000377213	0.00436476	0.188776	1.08498	2.36004
KOC7C	UP	340348	ENSG00000158457	TSPAN33	tetraspanin 33	1.08489	5.43614	8.8578	1.59906e-07	1.71928e-05	7.62643	1.08489	4.76465
KOC7C	UP	5818	ENSG00000110400	NECTIN1	nectin cell adhesion molecule 1	1.0847	5.74607	6.86988	1.64958e-05	0.000447483	3.12405	1.0847	3.34922
KOC7C	UP	55825	ENSG00000115425	PECR	peroxisomal trans-2-enoyl-CoA reductase	1.08436	4.65036	7.96308	6.42574e-07	4.48315e-05	6.26519	1.08436	4.34842
KOC7C	UP	79846	ENSG00000105792	CFAP69	cilia and flagella associated protein 69	1.08213	3.04722	5.40513	6.1015e-05	0.00117484	1.88259	1.08213	2.93002
KOC7C	UP	94025	ENSG00000181143	MUC16	mucin 16, cell surface associated	1.08156	0.937237	2.99966	0.00858011	0.0428424	-2.56428	1.08156	1.36813
KOC7C	UP	2811	ENSG00000185245	GP1BA	glycoprotein Ib platelet subunit alpha	1.08139	1.69203	3.98149	0.00109763	0.00977515	-0.746348	1.08139	2.00988
KOC7C	UP	92017	ENSG00000048471	SNX29	sorting nexin 29	1.07908	4.63633	6.89876	4.53671e-06	0.000176321	4.3162	1.07908	3.7537
KOC7C	UP	7582	ENSG00000196693	ZNF33B	zinc finger protein 33B	1.07635	4.39073	7.70046	9.85004e-07	5.9955e-05	5.85431	1.07635	4.22217
KOC7C	UP	387597	ENSG00000143195	ILDR2	immunoglobulin like domain containing receptor 2	1.07547	5.67158	7.89602	7.30189e-07	4.75915e-05	6.07857	1.07547	4.32247
KOC7C	UP	2151	ENSG00000164220	F2RL2	coagulation factor II thrombin receptor like 2	1.07307	3.60159	5.63798	4.3177e-05	0.000900847	2.16531	1.07307	3.04535
KOC7C	UP	57604	ENSG00000250305	TRMT9B	tRNA methyltransferase 9B (putative)	1.07207	2.53843	4.52868	0.000353239	0.00414929	0.230305	1.07207	2.38203
KOC7C	UP	665	ENSG00000104765	BNIP3L	BCL2 interacting protein 3 like	1.07203	8.20397	7.67499	2.86465e-06	0.000129041	4.77837	1.07203	3.88927
KOC7C	UP	5264	ENSG00000107537	PHYH	phytanoyl-CoA 2-hydroxylase	1.07172	2.85431	5.44588	5.6356e-05	0.00110979	1.98564	1.07172	2.95476
KOC7C	UP	51554	ENSG00000129048	ACKR4	atypical chemokine receptor 4	1.07141	1.94737	4.24106	0.000639317	0.00647671	-0.262654	1.07141	2.18865
KOC7C	UP	92840	ENSG00000115255	REEP6	receptor accessory protein 6	1.06999	3.65003	5.12741	0.000197706	0.00274359	0.744417	1.06999	2.56168
KOC7C	UP	57161	ENSG00000139946	PELI2	pellino E3 ubiquitin protein ligase family member 2	1.06963	4.76412	7.94934	6.56945e-07	4.48315e-05	6.2349	1.06963	4.34842
KOC7C	UP	7464	ENSG00000106789	CORO2A	coronin 2A	1.06909	6.5599	8.59679	2.37539e-07	2.22863e-05	7.18849	1.06909	4.65196
KOC7C	UP	26355	ENSG00000114023	FAM162A	family with sequence similarity 162 member A	1.06798	5.9737	6.82309	1.91116e-05	0.000496497	2.97619	1.06798	3.30408
KOC7C	UP	2821	ENSG00000105220	GPI	glucose-6-phosphate isomerase	1.06672	10.0709	7.43155	3.88037e-06	0.000155743	4.47968	1.06672	3.80759
KOC7C	UP	92973				1.06451	1.90788	4.16849	0.00074329	0.0072364	-0.401995	1.06451	2.14048
KOC7C	UP	54751	ENSG00000162458	FBLIM1	filamin binding LIM protein 1	1.0624	2.88315	5.41833	5.94637e-05	0.00115099	1.9291	1.0624	2.93893
KOC7C	UP	121512	ENSG00000139132	FGD4	FYVE, RhoGEF and PH domain containing 4	1.06123	6.11369	8.61074	2.32521e-07	2.2097e-05	7.22248	1.06123	4.65567
KOC7C	UP	1291	ENSG00000142156	COL6A1	collagen type VI alpha 1 chain	1.06096	5.50288	7.89938	7.12143e-07	4.74655e-05	6.10935	1.06096	4.32362
KOC7C	UP	5028	ENSG00000169860	P2RY1	purinergic receptor P2Y1	1.05985	0.638319	3.03217	0.00801971	0.0410602	-2.46616	1.05985	1.38658
KOC7C	UP	79962	ENSG00000178401	DNAJC22	DnaJ heat shock protein family (Hsp40) member C22	1.05956	6.12433	6.40159	6.12137e-05	0.00117559	1.87651	1.05956	2.92974
KOC7C	UP	204962	ENSG00000137968	SLC44A5	solute carrier family 44 member 5	1.05898	1.74543	3.68323	0.00205058	0.0153559	-1.34618	1.05898	1.81373
KOC7C	UP	148	ENSG00000120907	ADRA1A	adrenoceptor alpha 1A	1.0571	5.8495	5.71067	0.000311785	0.00376442	0.35299	1.0571	2.4243
KOC7C	UP	9572	ENSG00000126368	NR1D1	nuclear receptor subfamily 1 group D member 1	1.05601	2.3067	3.87782	0.00146503	0.0119689	-1.09501	1.05601	1.92195
KOC7C	UP	92565	ENSG00000203780	FANK1	fibronectin type III and ankyrin repeat domains 1	1.05598	1.36951	2.96315	0.00994444	0.0472091	-2.74103	1.05598	1.32597
KOC7C	UP	388389	ENSG00000167131	CCDC103	coiled-coil domain containing 103	1.05478	1.49267	3.56996	0.00260124	0.0183331	-1.53566	1.05478	1.73676
KOC7C	UP	91703	ENSG00000132744	ACY3	aminoacylase 3	1.05424	2.81715	4.78798	0.00020826	0.00282735	0.705307	1.05424	2.54862
KOC7C	UP	3105	ENSG00000206503	HLA-A	major histocompatibility complex, class I, A	1.05421	8.69776	9.18985	9.77619e-08	1.21011e-05	8.07833	1.05421	4.91717
KOC7C	UP	51704	ENSG00000167191	GPRC5B	G protein-coupled receptor class C group 5 member B	1.05244	7.35646	8.4716	2.88018e-07	2.58689e-05	6.97927	1.05244	4.58722
KOC7C	UP	169270	ENSG00000172748	ZNF596	zinc finger protein 596	1.04966	1.97217	4.09853	0.000859791	0.00809247	-0.549991	1.04966	2.09192
KOC7C	UP	116285	ENSG00000166743	ACSM1	acyl-CoA synthetase medium chain family member 1	1.04889	1.1571	3.41978	0.00356576	0.0229261	-1.7869	1.04889	1.63967
KOC7C	UP	8437	ENSG00000111344	RASAL1	RAS protein activator like 1	1.04881	4.64709	7.45618	1.47735e-06	8.30588e-05	5.42465	1.04881	4.08061
KOC7C	UP	25903	ENSG00000162745	OLFML2B	olfactomedin like 2B	1.0466	3.81868	6.11845	1.56781e-05	0.000430224	3.1315	1.0466	3.36631
KOC7C	UP	89765	ENSG00000160188	RSPH1	radial spoke head component 1	1.04659	2.9464	5.47569	5.31821e-05	0.00105861	2.03083	1.04659	2.97526
KOC7C	UP	146336	ENSG00000261713	SSTR5-AS1	SSTR5 antisense RNA 1	1.04647	1.36845	3.41372	0.0036114	0.0230815	-1.82594	1.04647	1.63674
KOC7C	UP	2444	ENSG00000111816	FRK	fyn related Src family tyrosine kinase	1.04243	5.19209	7.34356	1.81713e-06	9.26171e-05	5.17824	1.04243	4.03331
KOC7C	UP	5224	ENSG00000164708	PGAM2	phosphoglycerate mutase 2	1.04164	1.56922	3.6196	0.00234373	0.0170317	-1.44802	1.04164	1.76874
KOC7C	UP	6653	ENSG00000137642	SORL1	sortilin related receptor 1	1.03942	7.98607	8.36169	3.48563e-07	2.96783e-05	6.78375	1.03942	4.52756
KOC7C	UP	284613	ENSG00000174151	CYB561D1	cytochrome b561 family member D1	1.03921	3.07261	5.53507	4.73987e-05	0.000972306	2.12793	1.03921	3.0122
KOC7C	UP	401152	ENSG00000164096	C4orf3	chromosome 4 open reading frame 3	1.03919	6.11772	8.56261	2.50325e-07	2.30708e-05	7.14728	1.03919	4.63694
KOC7C	UP	582	ENSG00000174483	BBS1	Bardet-Biedl syndrome 1	1.0384	4.73548	7.39244	1.64427e-06	8.64849e-05	5.30949	1.0384	4.06306
KOC7C	UP	9022	ENSG00000169583	CLIC3	chloride intracellular channel 3	1.03701	1.1912	3.27131	0.00486816	0.0284895	-2.07931	1.03701	1.54532
KOC7C	UP	4060	ENSG00000139329	LUM	lumican	1.03686	6.17775	8.92386	1.44847e-07	1.58908e-05	7.70106	1.03686	4.79886
KOC7C	UP	54436	ENSG00000125089	SH3TC1	SH3 domain and tetratricopeptide repeats 1	1.03469	3.29793	4.93229	0.000178119	0.00252437	0.808768	1.03469	2.59785
KOC7C	UP	205	ENSG00000162433	AK4	adenylate kinase 4	1.03411	7.28762	6.88931	1.89283e-05	0.00049523	2.96455	1.03411	3.30519
KOC7C	UP	6323	ENSG00000144285	SCN1A	sodium voltage-gated channel alpha subunit 1	1.03382	1.63832	3.68362	0.0020489	0.0153559	-1.33089	1.03382	1.81373
KOC7C	UP	130589	ENSG00000143891	GALM	galactose mutarotase	1.0337	5.59299	8.54976	2.55315e-07	2.33589e-05	7.14588	1.0337	4.63155
KOC7C	UP	3214	ENSG00000182742	HOXB4	homeobox B4	1.03042	2.07924	3.28619	0.00590395	0.0330164	-2.33562	1.03042	1.48127
KOC7C	UP	219931	ENSG00000162341	TPCN2	two pore segment channel 2	1.02696	3.65976	5.2354	0.000113148	0.0018392	1.22911	1.02696	2.73537
KOC7C	UP	100507347	ENSG00000229124	VIM-AS1	VIM antisense RNA 1	1.02524	1.39355	3.50219	0.0029992	0.0202931	-1.65614	1.02524	1.69265
KOC7C	UP	1840	ENSG00000135144	DTX1	deltex E3 ubiquitin ligase 1	1.02429	2.0215	4.05524	0.000940983	0.00868464	-0.643558	1.02429	2.06125
KOC7C	UP	222171	ENSG00000176532	PRR15	proline rich 15	1.02338	4.51221	7.41362	1.58673e-06	8.53413e-05	5.3632	1.02338	4.06884
KOC7C	UP	4634	ENSG00000160808	MYL3	myosin light chain 3	1.02313	2.46966	4.18832	0.000713285	0.00702319	-0.443654	1.02313	2.15347
KOC7C	UP	23635	ENSG00000145687	SSBP2	single stranded DNA binding protein 2	1.01966	5.02061	8.09491	5.20271e-07	3.88804e-05	6.45377	1.01966	4.41027
KOC7C	UP	10610	ENSG00000070731	ST6GALNAC2	ST6 N-acetylgalactosaminide alpha-2,6-sialyltransferase 2	1.01893	1.83796	3.85909	0.00141802	0.0116951	-1.00974	1.01893	1.932
KOC7C	UP	284825	ENSG00000232079	LINC01697	long intergenic non-protein coding RNA 1697	1.0184	2.34507	4.47667	0.00039304	0.00449843	0.153434	1.0184	2.34694
KOC7C	UP	58476	ENSG00000078804	TP53INP2	tumor protein p53 inducible nuclear protein 2	1.0147	2.84556	5.05412	0.00012198	0.00193409	1.22632	1.0147	2.71352
KOC7C	UP	8714	ENSG00000108846	ABCC3	ATP binding cassette subfamily C member 3	1.01436	6.77288	8.51081	2.71097e-07	2.46497e-05	7.04917	1.01436	4.60819
KOC7C	UP	653857	ENSG00000106526	ACTR3C	actin related protein 3C	1.01216	3.65073	6.11004	1.5925e-05	0.000434338	3.13649	1.01216	3.36217
KOC7C	UP	55258	ENSG00000144115	THNSL2	threonine synthase like 2	1.01214	5.12195	7.03577	3.1311e-06	0.000137675	4.63294	1.01214	3.86114
KOC7C	UP	80217	ENSG00000197748	CFAP43	cilia and flagella associated protein 43	1.0115	2.04639	4.08086	0.000892027	0.00831092	-0.595884	1.0115	2.08035
KOC7C	UP	154141	ENSG00000172197	MBOAT1	membrane bound O-acyltransferase domain containing 1	1.01075	6.98098	9.09296	1.12709e-07	1.31805e-05	7.93877	1.01075	4.88007
KOC7C	UP	9123	ENSG00000141526	SLC16A3	solute carrier family 16 member 3	1.01066	3.1473	4.47138	0.0005146	0.00545986	-0.184377	1.01066	2.26282
KOC7C	UP	81893	ENSG00000260727	SLC7A5P1	solute carrier family 7 member 5 pseudogene 1	1.00983	0.882322	2.94931	0.00952446	0.0457137	-2.65247	1.00983	1.33995
KOC7C	UP	653190	ENSG00000256340	ABCC6P1	ATP binding cassette subfamily C member 6 pseudogene 1	1.00819	1.84389	3.44801	0.0033721	0.0220818	-1.83205	1.00819	1.65597
KOC7C	UP	414918	ENSG00000205593	DENND6B	DENN domain containing 6B	1.00769	3.13332	5.18585	9.38905e-05	0.00160442	1.44239	1.00769	2.79468
KOC7C	UP	10636	ENSG00000169220	RGS14	regulator of G protein signaling 14	1.00762	6.26396	6.86989	1.02536e-05	0.000315313	3.50773	1.00762	3.50126
KOC7C	UP	6328	ENSG00000153253	SCN3A	sodium voltage-gated channel alpha subunit 3	1.00671	1.28956	3.38257	0.00385536	0.024199	-1.87663	1.00671	1.6162
KOC7C	UP	167681	ENSG00000146250	PRSS35	serine protease 35	1.00615	2.84224	3.5696	0.00459866	0.0274244	-2.15249	1.00615	1.56186
KOC7C	UP	56241	ENSG00000099994	SUSD2	sushi domain containing 2	1.00374	1.25217	3.02216	0.00818835	0.0415482	-2.56814	1.00374	1.38145
KOC7C	UP	440600	ENSG00000227963	RBM15-AS1	RBM15 antisense RNA 1	1.00365	0.921604	2.96927	0.00913855	0.0445731	-2.62035	1.00365	1.35093
KOC7C	UP	80228	ENSG00000160991	ORAI2	ORAI calcium release-activated calcium modulator 2	1.00365	1.44969	2.91971	0.0106022	0.0494682	-2.82237	1.00365	1.30567
KOC7C	UP	23007	ENSG00000114805	PLCH1	phospholipase C eta 1	1.0034	3.27792	5.70833	3.39632e-05	0.000763784	2.43023	1.0034	3.11703
KOC7C	UP	50509	ENSG00000080573	COL5A3	collagen type V alpha 3 chain	1.00284	5.85312	4.88454	0.00146432	0.0119689	-1.13779	1.00284	1.92195
KOC7C	DOWN	1435	ENSG00000184371	CSF1	colony stimulating factor 1	-1.00758	7.12771	-6.13123	0.000113249	0.0018392	1.26163	1.00758	2.73537
KOC7C	DOWN	2012	ENSG00000134531	EMP1	epithelial membrane protein 1	-1.01288	9.57518	-7.76796	9.81936e-07	5.9955e-05	5.75289	1.01288	4.22217
KOC7C	DOWN	27242	ENSG00000146072	TNFRSF21	TNF receptor superfamily member 21	-1.01359	7.69934	-8.67719	2.10098e-07	2.06708e-05	7.30006	1.01359	4.68464
KOC7C	DOWN	51209	ENSG00000123570	RAB9B	RAB9B, member RAS oncogene family	-1.02095	1.26018	-3.27739	0.00480653	0.0281943	-2.0691	1.02095	1.54984
KOC7C	DOWN	56923	ENSG00000132911	NMUR2	neuromedin U receptor 2	-1.02775	3.01196	-3.9263	0.00208945	0.0155836	-1.43619	1.02775	1.80733
KOC7C	DOWN	51561	ENSG00000110944	IL23A	interleukin 23 subunit alpha	-1.03069	1.07506	-3.12537	0.00660479	0.0357022	-2.33739	1.03069	1.4473
KOC7C	DOWN	420	ENSG00000111339	ART4	ADP-ribosyltransferase 4 (inactive) (Dombrock blood group)	-1.03277	3.91502	-6.37677	9.74854e-06	0.000304586	3.60793	1.03277	3.51629
KOC7C	DOWN	8614	ENSG00000113739	STC2	stanniocalcin 2	-1.03906	5.6392	-5.85417	0.000163689	0.00237196	0.933978	1.03906	2.62489
KOC7C	DOWN	27303	ENSG00000144642	RBMS3	RNA binding motif single stranded interacting protein 3	-1.03991	3.32786	-4.89079	0.000191376	0.00266948	0.745644	1.03991	2.57357
KOC7C	DOWN	84777		DLGAP1-AS2	DLGAP1 antisense RNA 2	-1.04069	0.77565	-2.98078	0.00892307	0.0440029	-2.57287	1.04069	1.35652
KOC7C	DOWN	651746	ENSG00000164236	ANKRD33B	ankyrin repeat domain 33B	-1.04373	8.1194	-7.73559	1.74e-06	8.93039e-05	5.23033	1.04373	4.04913
KOC7C	DOWN	85352	ENSG00000138944	SHISAL1	shisa like 1	-1.04418	1.38945	-3.31773	0.00441694	0.0267737	-2.00788	1.04418	1.57229
KOC7C	DOWN	256006	ENSG00000145700	ANKRD31	ankyrin repeat domain 31	-1.04531	0.904607	-2.96441	0.00923108	0.0447872	-2.61983	1.04531	1.34885
KOC7C	DOWN	9953	ENSG00000125430	HS3ST3B1	heparan sulfate-glucosamine 3-sulfotransferase 3B1	-1.04822	2.11921	-3.71134	0.00196015	0.0148753	-1.34747	1.04822	1.82753
KOC7C	DOWN	100996307	ENSG00000213904	LIPE-AS1	LIPE antisense RNA 1	-1.04909	1.2518	-3.29914	0.00459241	0.0273982	-2.02556	1.04909	1.56228
KOC7C	DOWN	55646	ENSG00000145220	LYAR	Ly1 antibody reactive	-1.05274	4.76747	-7.33609	1.80833e-06	9.24887e-05	5.22018	1.05274	4.03391
KOC7C	DOWN	23670	ENSG00000135048	CEMIP2	cell migration inducing hyaluronidase 2	-1.05541	7.81864	-8.67675	2.10238e-07	2.06708e-05	7.29905	1.05541	4.68464
KOC7C	DOWN	7004	ENSG00000197905	TEAD4	TEA domain transcription factor 4	-1.05853	5.38858	-8.03791	5.69846e-07	4.11462e-05	6.34654	1.05853	4.38567
KOC7C	DOWN	115416	ENSG00000156928	MALSU1	mitochondrial assembly of ribosomal large subunit 1	-1.06269	4.89295	-8.02486	5.8188e-07	4.16072e-05	6.35649	1.06269	4.38083
KOC7C	DOWN	4281	ENSG00000101871	MID1	midline 1	-1.06329	7.48461	-9.26776	8.72607e-08	1.15797e-05	8.19557	1.06329	4.9363
KOC7C	DOWN	10435	ENSG00000149798	CDC42EP2	CDC42 effector protein 2	-1.07452	4.08618	-6.29086	1.15602e-05	0.000345399	3.41996	1.07452	3.46168
KOC7C	DOWN	10769	ENSG00000145632	PLK2	polo like kinase 2	-1.07467	8.11308	-8.73735	1.91755e-07	1.98912e-05	7.39218	1.07467	4.70134
KOC7C	DOWN	7049	ENSG00000069702	TGFBR3	transforming growth factor beta receptor 3	-1.07467	6.97106	-8.4097	3.23928e-07	2.84015e-05	6.86937	1.07467	4.54666
KOC7C	DOWN	130574	ENSG00000187123	LYPD6	LY6/PLAUR domain containing 6	-1.07511	5.27207	-7.95098	6.55218e-07	4.48315e-05	6.21226	1.07511	4.34842
KOC7C	DOWN	439965		SHLD2P3	shieldin complex subunit 2 pseudogene 3	-1.07617	1.92907	-4.07136	0.000909871	0.00842918	-0.589452	1.07617	2.07421
KOC7C	DOWN	3627	ENSG00000169245	CXCL10	C-X-C motif chemokine ligand 10	-1.0768	1.75016	-3.65052	0.00219635	0.0162086	-1.40213	1.0768	1.79026
KOC7C	DOWN	148641	ENSG00000183780	SLC35F3	solute carrier family 35 member F3	-1.07731	1.53308	-3.69135	0.00201594	0.0151943	-1.29281	1.07731	1.81832
KOC7C	DOWN	8531	ENSG00000060138	YBX3	Y-box binding protein 3	-1.07909	6.725	-7.92737	1.0789e-06	6.40817e-05	5.70837	1.07909	4.19327
KOC7C	DOWN	84230	ENSG00000171488	LRRC8C	leucine rich repeat containing 8 VRAC subunit C	-1.08217	2.1019	-4.4356	0.000427682	0.00475453	0.112314	1.08217	2.32289
KOC7C	DOWN	100288413	ENSG00000226887	ERVMER34-1	endogenous retrovirus group MER34 member 1, envelope	-1.08227	4.52156	-6.88656	3.97908e-06	0.000159271	4.44801	1.08227	3.79786
KOC7C	DOWN	121506	ENSG00000139055	ERP27	endoplasmic reticulum protein 27	-1.08342	5.36766	-7.15595	4.32005e-06	0.000170145	4.37472	1.08342	3.76918
KOC7C	DOWN	51191	ENSG00000138646	HERC5	HECT and RLD domain containing E3 ubiquitin protein ligase 5	-1.08665	1.62027	-3.72082	0.001895	0.0146067	-1.24534	1.08665	1.83545
KOC7C	DOWN	375061	ENSG00000182118	FAM89A	family with sequence similarity 89 member A	-1.08727	1.59094	-3.64168	0.00223752	0.0164219	-1.39779	1.08727	1.78458
KOC7C	DOWN	2762	ENSG00000112699	GMDS	GDP-mannose 4,6-dehydratase	-1.08792	4.97517	-8.23199	4.18696e-07	3.39838e-05	6.68379	1.08792	4.46873
KOC7C	DOWN	5071	ENSG00000185345	PRKN	parkin RBR E3 ubiquitin protein ligase	-1.08798	3.31646	-5.79536	2.87702e-05	0.000676974	2.60425	1.08798	3.16943
KOC7C	DOWN	4883	ENSG00000113389	NPR3	natriuretic peptide receptor 3	-1.09584	2.46783	-4.75994	0.000220432	0.00293215	0.708475	1.09584	2.53281
KOC7C	DOWN	801	ENSG00000198668	CALM1	calmodulin 1	-1.09709	9.17453	-8.34232	4.61925e-07	3.63858e-05	6.53737	1.09709	4.43907
KOC7C	DOWN	1285	ENSG00000169031	COL4A3	collagen type IV alpha 3 chain	-1.09969	2.22961	-4.46352	0.000403806	0.00458248	0.152128	1.09969	2.3389
KOC7C	DOWN	6769	ENSG00000144681	STAC	SH3 and cysteine rich domain	-1.10243	1.01775	-3.30475	0.00453869	0.0272218	-1.98528	1.10243	1.56508
KOC7C	DOWN	5540	ENSG00000204174	NPY4R	neuropeptide Y receptor Y4	-1.10637	0.585409	-3.04058	0.00788083	0.0406134	-2.4386	1.10637	1.39133
KOC7C	DOWN	800	ENSG00000122786	CALD1	caldesmon 1	-1.10758	8.9402	-9.61428	5.30676e-08	8.05861e-06	8.70175	1.10758	5.09374
KOC7C	DOWN	631	ENSG00000125864	BFSP1	beaded filament structural protein 1	-1.10934	0.810426	-2.89991	0.0105493	0.0493149	-2.72688	1.10934	1.30702
KOC7C	DOWN	2013	ENSG00000213853	EMP2	epithelial membrane protein 2	-1.11648	2.54479	-4.58364	0.000315644	0.00380166	0.34984	1.11648	2.42003
KOC7C	DOWN	11234	ENSG00000110756	HPS5	HPS5 biogenesis of lysosomal organelles complex 2 subunit 2	-1.11789	6.42545	-9.15412	1.03016e-07	1.24379e-05	8.04404	1.11789	4.90525
KOC7C	DOWN	7134	ENSG00000114854	TNNC1	troponin C1, slow skeletal and cardiac type	-1.12118	5.70706	-8.27861	3.96851e-07	3.29481e-05	6.70066	1.12118	4.48217
KOC7C	DOWN	23474	ENSG00000105755	ETHE1	ETHE1 persulfide dioxygenase	-1.12362	4.97128	-7.53125	1.3694e-06	7.84877e-05	5.49366	1.12362	4.1052
KOC7C	DOWN	219670	ENSG00000151023	ENKUR	enkurin, TRPC channel interacting protein	-1.12377	1.02619	-3.40597	0.0036706	0.0232788	-1.79109	1.12377	1.63304
KOC7C	DOWN	26986	ENSG00000070756	PABPC1	poly(A) binding protein cytoplasmic 1	-1.12702	11.5412	-8.92658	1.44261e-07	1.58908e-05	7.72016	1.12702	4.79886
KOC7C	DOWN	100131551	ENSG00000214145	LINC00887	long intergenic non-protein coding RNA 887	-1.12718	1.09461	-3.13323	0.00649874	0.0353495	-2.32331	1.12718	1.45162
KOC7C	DOWN	5074	ENSG00000177425	PAWR	pro-apoptotic WT1 regulator	-1.1292	6.81229	-9.90186	3.54668e-08	6.04322e-06	9.11643	1.1292	5.21873
KOC7C	DOWN	266727	ENSG00000112139	MDGA1	MAM domain containing glycosylphosphatidylinositol anchor 1	-1.12993	4.82524	-8.1045	5.12387e-07	3.85074e-05	6.49047	1.12993	4.41446
KOC7C	DOWN	9882	ENSG00000136111	TBC1D4	TBC1 domain family member 4	-1.13119	5.69487	-9.29784	8.35295e-08	1.11854e-05	8.27678	1.13119	4.95135
KOC7C	DOWN	55808	ENSG00000070526	ST6GALNAC1	ST6 N-acetylgalactosaminide alpha-2,6-sialyltransferase 1	-1.13228	2.48977	-4.87124	0.000176018	0.00250023	0.925417	1.13228	2.60202
KOC7C	DOWN	7078	ENSG00000100234	TIMP3	TIMP metallopeptidase inhibitor 3	-1.13719	2.39077	-5.02148	0.000130196	0.00202086	1.22931	1.13719	2.69446
KOC7C	DOWN	3831	ENSG00000126214	KLC1	kinesin light chain 1	-1.14018	6.57148	-8.41503	4.32938e-07	3.44712e-05	6.62149	1.14018	4.46254
KOC7C	DOWN	9687	ENSG00000196208	GREB1	growth regulating estrogen receptor binding 1	-1.14274	1.03155	-3.52016	0.00288807	0.0198328	-1.57081	1.14274	1.70262
KOC7C	DOWN	100507032	ENSG00000271270	TMCC1-DT	TMCC1 divergent transcript	-1.14624	2.32658	-4.9739	0.000143204	0.00215244	1.14382	1.14624	2.66707
KOC7C	DOWN	3320	ENSG00000080824	HSP90AA1	heat shock protein 90 alpha family class A member 1	-1.14733	11.9173	-8.589	2.40393e-07	2.24113e-05	7.20925	1.14733	4.64953
KOC7C	DOWN	23255	ENSG00000168502	MTCL1	microtubule crosslinking factor 1	-1.15491	5.75105	-9.11344	1.09362e-07	1.30967e-05	8.00271	1.15491	4.88284
KOC7C	DOWN	79772	ENSG00000175471	MCTP1	multiple C2 and transmembrane domain containing 1	-1.15529	3.32984	-5.47003	6.06353e-05	0.00116906	1.88547	1.15529	2.93216
KOC7C	DOWN	140706	ENSG00000101331	CCM2L	CCM2 like scaffold protein	-1.1573	0.830727	-3.29971	0.00458694	0.0273982	-1.9741	1.1573	1.56228
KOC7C	DOWN	1907	ENSG00000127129	EDN2	endothelin 2	-1.16026	2.91191	-5.66677	3.67766e-05	0.000806869	2.40972	1.16026	3.0932
KOC7C	DOWN	59277	ENSG00000074527	NTN4	netrin 4	-1.16246	7.55752	-9.23093	9.43543e-08	1.18006e-05	8.1189	1.16246	4.9281
KOC7C	DOWN	54438	ENSG00000145990	GFOD1	glucose-fructose oxidoreductase domain containing 1	-1.16731	3.99198	-6.47879	9.41462e-06	0.000297481	3.66034	1.16731	3.52654
KOC7C	DOWN	135656	ENSG00000168631	MUCL3	mucin like 3	-1.1679	1.55353	-4.05265	0.000946073	0.00871523	-0.581941	1.1679	2.05972
KOC7C	DOWN	129293	ENSG00000186854	TRABD2A	TraB domain containing 2A	-1.18145	0.838124	-3.04343	0.00785484	0.0405349	-2.46209	1.18145	1.39217
KOC7C	DOWN	8854	ENSG00000128918	ALDH1A2	aldehyde dehydrogenase 1 family member A2	-1.18167	0.300012	-3.02004	0.00822454	0.0416744	-2.44823	1.18167	1.38013
KOC7C	DOWN	4222	ENSG00000005102	MEOX1	mesenchyme homeobox 1	-1.18262	4.51318	-7.66495	1.04428e-06	6.25294e-05	5.79719	1.18262	4.20392
KOC7C	DOWN	3491	ENSG00000142871	CCN1	cellular communication network factor 1	-1.18319	8.43198	-5.10896	0.00260637	0.0183517	-1.534	1.18319	1.73632
KOC7C	DOWN	54979	ENSG00000133328	PLAAT2	phospholipase A and acyltransferase 2	-1.18321	2.58195	-5.40377	6.1178e-05	0.00117559	1.94503	1.18321	2.92974
KOC7C	DOWN	8395	ENSG00000107242	PIP5K1B	phosphatidylinositol-4-phosphate 5-kinase type 1 beta	-1.18346	4.32086	-7.37409	1.69593e-06	8.76529e-05	5.32556	1.18346	4.05723
KOC7C	DOWN	8140	ENSG00000103257	SLC7A5	solute carrier family 7 member 5	-1.18503	9.63667	-9.92705	3.42512e-08	6.04322e-06	9.15135	1.18503	5.21873
KOC7C	DOWN	7453	ENSG00000140105	WARS1	tryptophanyl-tRNA synthetase 1	-1.18599	7.02365	-6.54472	0.000138868	0.00211314	1.21368	1.18599	2.67507
KOC7C	DOWN	1240	ENSG00000174600	CMKLR1	chemerin chemokine-like receptor 1	-1.19292	0.301611	-3.09439	0.00704552	0.0374118	-2.31112	1.19292	1.42699
KOC7C	DOWN	4584	ENSG00000169894	MUC3A	mucin 3A, cell surface associated	-1.19418	3.23179	-5.97077	2.0656e-05	0.000529153	2.94506	1.19418	3.27642
KOC7C	DOWN	26287	ENSG00000165887	ANKRD2	ankyrin repeat domain 2	-1.19687	1.12011	-3.60672	0.002408	0.0173616	-1.41106	1.19687	1.76041
KOC7C	DOWN	90271	ENSG00000235823	OLMALINC	oligodendrocyte maturation-associated long intergenic non-coding RNA	-1.19899	2.65911	-5.64769	3.81484e-05	0.000827332	2.39859	1.19899	3.08232
KOC7C	DOWN	390	ENSG00000115963	RND3	Rho family GTPase 3	-1.21227	6.50442	-8.39618	9.79194e-07	5.9955e-05	5.89543	1.21227	4.22217
KOC7C	DOWN	1026	ENSG00000124762	CDKN1A	cyclin dependent kinase inhibitor 1A	-1.2126	6.65169	-6.11804	0.000367155	0.00427187	0.318439	1.2126	2.36938
KOC7C	DOWN	54514	ENSG00000152670	DDX4	DEAD-box helicase 4	-1.213	2.66659	-4.81	0.000220558	0.00293215	0.704381	1.213	2.53281
KOC7C	DOWN	4147	ENSG00000132561	MATN2	matrilin 2	-1.21325	4.81794	-8.48429	2.82423e-07	2.5522e-05	7.09222	1.21325	4.59309
KOC7C	DOWN	440359		YBX3P1	Y-box binding protein 3 pseudogene 1	-1.21542	0.357337	-3.02551	0.00813162	0.041403	-2.44281	1.21542	1.38297
KOC7C	DOWN	6775	ENSG00000138378	STAT4	signal transducer and activator of transcription 4	-1.21987	0.63376	-3.27726	0.00480786	0.0281943	-1.99727	1.21987	1.54984
KOC7C	DOWN	133418	ENSG00000170571	EMB	embigin	-1.22553	0.585229	-3.34868	0.00413938	0.0255545	-1.85811	1.22553	1.59253
KOC7C	DOWN	87	ENSG00000072110	ACTN1	actinin alpha 1	-1.22612	8.0798	-10.3093	2.03346e-08	4.27898e-06	9.67106	1.22612	5.36866
KOC7C	DOWN	5650	ENSG00000169035	KLK7	kallikrein related peptidase 7	-1.22889	2.92932	-5.19461	0.000104401	0.00173179	1.40551	1.22889	2.7615
KOC7C	DOWN	166378	ENSG00000145375	SPATA5	spermatogenesis associated 5	-1.23034	6.63982	-10.5825	1.4133e-08	3.31834e-06	10.0488	1.23034	5.47908
KOC7C	DOWN	2674	ENSG00000151892	GFRA1	GDNF family receptor alpha 1	-1.24551	6.8115	-10.6303	1.32716e-08	3.20476e-06	10.1097	1.24551	5.4942
KOC7C	DOWN	3606	ENSG00000150782	IL18	interleukin 18	-1.24688	6.50886	-10.5739	1.42946e-08	3.31834e-06	10.0395	1.24688	5.47908
KOC7C	DOWN	24	ENSG00000198691	ABCA4	ATP binding cassette subfamily A member 4	-1.24906	0.939836	-3.6085	0.00239901	0.0173307	-1.39068	1.24906	1.76118
KOC7C	DOWN	23362	ENSG00000156011	PSD3	pleckstrin and Sec7 domain containing 3	-1.25166	0.673178	-3.04756	0.00783279	0.0404689	-2.43813	1.25166	1.39288
KOC7C	DOWN	83439	ENSG00000152284	TCF7L1	transcription factor 7 like 1	-1.25315	4.71028	-9.24394	9.03397e-08	1.17761e-05	8.24124	1.25315	4.929
KOC7C	DOWN	101928868	ENSG00000287260	LOC101928868	uncharacterized LOC101928868	-1.25537	0.470226	-3.23955	0.00520279	0.0300368	-2.0539	1.25537	1.52235
KOC7C	DOWN	397	ENSG00000111348	ARHGDIB	Rho GDP dissociation inhibitor beta	-1.25749	6.14382	-9.58153	5.55903e-08	8.18845e-06	8.67645	1.25749	5.0868
KOC7C	DOWN	151871	ENSG00000163530	DPPA2	developmental pluripotency associated 2	-1.26946	2.90889	-6.24547	1.23974e-05	0.000359475	3.47798	1.26946	3.44433
KOC7C	DOWN	8817	ENSG00000156427	FGF18	fibroblast growth factor 18	-1.26969	4.77501	-6.21428	0.000134659	0.00206833	1.27767	1.26969	2.68438
KOC7C	DOWN	101927501	ENSG00000224294	PINCR	p53-induced noncoding RNA	-1.27289	0.963159	-3.6674	0.00211987	0.0157467	-1.27876	1.27289	1.80281
KOC7C	DOWN	50650	ENSG00000163947	ARHGEF3	Rho guanine nucleotide exchange factor 3	-1.28032	4.98411	-9.37748	7.44412e-08	1.0443e-05	8.42349	1.28032	4.98117
KOC7C	DOWN	23657	ENSG00000151012	SLC7A11	solute carrier family 7 member 11	-1.2866	7.41065	-8.9765	6.22192e-07	4.37982e-05	6.3859	1.2866	4.35854
KOC7C	DOWN	10892	ENSG00000172175	MALT1	MALT1 paracaspase	-1.28735	7.46987	-10.5674	1.44178e-08	3.31834e-06	10.0206	1.28735	5.47908
KOC7C	DOWN	51232	ENSG00000150938	CRIM1	cysteine rich transmembrane BMP regulator 1	-1.28948	8.28508	-10.7582	1.12265e-08	2.95298e-06	10.2713	1.28948	5.52974
KOC7C	DOWN	22836	ENSG00000164292	RHOBTB3	Rho related BTB domain containing 3	-1.29507	5.06126	-8.84627	1.66273e-07	1.74941e-05	7.61514	1.29507	4.75711
KOC7C	DOWN	100129597	ENSG00000233610	LINC00462	long intergenic non-protein coding RNA 462	-1.3025	1.6344	-3.22728	0.00855917	0.0427959	-2.51172	1.3025	1.3686
KOC7C	DOWN	5596	ENSG00000141639	MAPK4	mitogen-activated protein kinase 4	-1.3071	0.79149	-3.77756	0.00168231	0.01333	-1.05491	1.3071	1.87517
KOC7C	DOWN	8482	ENSG00000138623	SEMA7A	semaphorin 7A (John Milton Hagen blood group)	-1.3086	3.47552	-7.26784	2.03023e-06	0.000100691	5.21841	1.3086	3.99701
KOC7C	DOWN	4861	ENSG00000130751	NPAS1	neuronal PAS domain protein 1	-1.31265	3.24432	-6.97975	3.33207e-06	0.000143131	4.745	1.31265	3.84427
KOC7C	DOWN	5144	ENSG00000113448	PDE4D	phosphodiesterase 4D	-1.31376	5.24342	-10.3603	1.89895e-08	4.11346e-06	9.78158	1.31376	5.38579
KOC7C	DOWN	100268168	ENSG00000204758	LOC100268168	uncharacterized LOC100268168	-1.31498	2.08695	-4.65936	0.000272327	0.00343275	0.552905	1.31498	2.46436
KOC7C	DOWN	79875	ENSG00000187720	THSD4	thrombospondin type 1 domain containing 4	-1.31539	3.5281	-4.7683	0.00113326	0.00994811	-0.698374	1.31539	2.00226
KOC7C	DOWN	649446		DLGAP1-AS1	DLGAP1 antisense RNA 1	-1.3171	0.941566	-3.82156	0.00153404	0.0124088	-0.979657	1.3171	1.90627
KOC7C	DOWN	9423	ENSG00000065320	NTN1	netrin 1	-1.32468	2.38452	-5.51823	4.89691e-05	0.000994917	2.17949	1.32468	3.00221
KOC7C	DOWN	8538	ENSG00000043039	BARX2	BARX homeobox 2	-1.3258	-0.180902	-3.05193	0.00769693	0.039921	-2.35526	1.3258	1.3988
KOC7C	DOWN	91752	ENSG00000170396	ZNF804A	zinc finger protein 804A	-1.32591	4.68881	-9.77144	4.25328e-08	7.03942e-06	8.99387	1.32591	5.15246
KOC7C	DOWN	53405	ENSG00000112782	CLIC5	chloride intracellular channel 5	-1.32787	3.79867	-8.11873	5.00919e-07	3.80337e-05	6.58274	1.32787	4.41983
KOC7C	DOWN	100507194	ENSG00000230269	LINC02525	long intergenic non-protein coding RNA 2525	-1.33102	1.05549	-3.61496	0.00237579	0.0172306	-1.38972	1.33102	1.7637
KOC7C	DOWN	10346	ENSG00000132274	TRIM22	tripartite motif containing 22	-1.334	3.41656	-6.9239	3.67278e-06	0.000150697	4.63797	1.334	3.8219
KOC7C	DOWN	10186	ENSG00000183722	LHFPL6	LHFPL tetraspan subfamily member 6	-1.33425	2.92825	-6.0541	1.76733e-05	0.000471624	3.1307	1.33425	3.3264
KOC7C	DOWN	134285	ENSG00000157111	TMEM171	transmembrane protein 171	-1.33625	1.17904	-4.23009	0.000654031	0.00659854	-0.206492	1.33625	2.18055
KOC7C	DOWN	7091	ENSG00000106829	TLE4	TLE family member 4, transcriptional corepressor	-1.33715	2.80219	-6.35051	1.02268e-05	0.000315148	3.67345	1.33715	3.50149
KOC7C	DOWN	57451	ENSG00000145934	TENM2	teneurin transmembrane protein 2	-1.34261	0.496104	-3.4763	0.00316674	0.0211451	-1.60977	1.34261	1.67479
KOC7C	DOWN	1839	ENSG00000113070	HBEGF	heparin binding EGF like growth factor	-1.34417	3.67352	-7.36649	1.71779e-06	8.84721e-05	5.37096	1.34417	4.05319
KOC7C	DOWN	729993	ENSG00000237515	SHISA9	shisa family member 9	-1.34598	4.65179	-9.24864	8.97225e-08	1.17761e-05	8.25183	1.34598	4.929
KOC7C	DOWN	130271	ENSG00000152527	PLEKHH2	pleckstrin homology, MyTH4 and FERM domain containing H2	-1.35331	2.07031	-5.00251	0.00013523	0.00207277	1.22504	1.35331	2.68345
KOC7C	DOWN	54958	ENSG00000130748	TMEM160	transmembrane protein 160	-1.35465	2.3005	-5.37465	6.47592e-05	0.00122767	1.91611	1.35465	2.91092
KOC7C	DOWN	9021	ENSG00000184557	SOCS3	suppressor of cytokine signaling 3	-1.35938	4.29236	-7.13877	8.48894e-06	0.00027849	3.88208	1.35938	3.55519
KOC7C	DOWN	4897	ENSG00000091129	NRCAM	neuronal cell adhesion molecule	-1.36087	6.73355	-10.2495	2.96554e-08	5.60031e-06	9.32922	1.36087	5.25179
KOC7C	DOWN	51422	ENSG00000106617	PRKAG2	protein kinase AMP-activated non-catalytic subunit gamma 2	-1.36145	6.95041	-10.8956	9.39621e-09	2.69545e-06	10.4563	1.36145	5.56937
KOC7C	DOWN	55332	ENSG00000136048	DRAM1	DNA damage regulated autophagy modulator 1	-1.37475	6.77258	-10.3938	2.4557e-08	4.90056e-06	9.51919	1.37475	5.30975
KOC7C	DOWN	115727	ENSG00000171777	RASGRP4	RAS guanyl releasing protein 4	-1.38105	-0.282273	-3.06081	0.00755601	0.0394401	-2.33409	1.38105	1.40406
KOC7C	DOWN	3010	ENSG00000187475	H1-6	H1.6 linker histone, cluster member	-1.38331	1.05438	-3.82482	0.0015236	0.0123582	-0.980298	1.38331	1.90804
KOC7C	DOWN	9353	ENSG00000145147	SLIT2	slit guidance ligand 2	-1.38639	2.62596	-6.42542	8.9232e-06	0.000285803	3.81372	1.38639	3.54393
KOC7C	DOWN	8224	ENSG00000185666	SYN3	synapsin III	-1.38666	0.734398	-3.97277	0.0011178	0.00989685	-0.679452	1.38666	2.0045
KOC7C	DOWN	724102		SNHG4	small nucleolar RNA host gene 4	-1.38723	0.345385	-3.36127	0.00403152	0.0250958	-1.81631	1.38723	1.6004
KOC7C	DOWN	7450	ENSG00000110799	VWF	von Willebrand factor	-1.39541	1.20546	-4.25221	0.000624704	0.00637692	-0.164737	1.39541	2.19539
KOC7C	DOWN	56256	ENSG00000082497	SERTAD4	SERTA domain containing 4	-1.39621	-0.384336	-2.9662	0.00919686	0.0447019	-2.4976	1.39621	1.34967
KOC7C	DOWN	129684	ENSG00000155052	CNTNAP5	contactin associated protein family member 5	-1.40203	0.581418	-3.73331	0.00184596	0.014281	-1.12782	1.40203	1.84524
KOC7C	DOWN	646962	ENSG00000196196	HRCT1	histidine rich carboxyl terminus 1	-1.40508	1.76248	-5.17457	9.60113e-05	0.0016312	1.56781	1.40508	2.78749
KOC7C	DOWN	51278	ENSG00000162783	IER5	immediate early response 5	-1.41087	3.58524	-5.81944	0.00011975	0.001909	1.4101	1.41087	2.7192
KOC7C	DOWN	7087	ENSG00000105376	ICAM5	intercellular adhesion molecule 5	-1.41504	1.40737	-3.91929	0.0014135	0.0116774	-0.91436	1.41504	1.93265
KOC7C	DOWN	9623	ENSG00000213231	TCL1B	TCL1 family AKT coactivator B	-1.42711	1.4948	-4.77472	0.000213928	0.00286937	0.822604	1.42711	2.54221
KOC7C	DOWN	5042	ENSG00000151846	PABPC3	poly(A) binding protein cytoplasmic 3	-1.42754	2.32033	-6.08087	1.68132e-05	0.000452757	3.21228	1.42754	3.34414
KOC7C	DOWN	10686	ENSG00000113946	CLDN16	claudin 16	-1.43178	1.44816	-4.49963	0.000374936	0.00434276	0.29914	1.43178	2.36223
KOC7C	DOWN	9143	ENSG00000127561	SYNGR3	synaptogyrin 3	-1.43265	1.40978	-4.7126	0.000242667	0.00314378	0.707515	1.43265	2.50255
KOC7C	DOWN	116039	ENSG00000164920	OSR2	odd-skipped related transciption factor 2	-1.43388	3.47287	-7.71326	9.64509e-07	5.96942e-05	5.95303	1.43388	4.22407
KOC7C	DOWN	90134	ENSG00000184611	KCNH7	potassium voltage-gated channel subfamily H member 7	-1.43564	2.08355	-5.2838	7.73905e-05	0.0014091	1.75959	1.43564	2.85106
KOC7C	DOWN	84251	ENSG00000118473	SGIP1	SH3GL interacting endocytic adaptor 1	-1.43996	2.9406	-6.99462	3.24705e-06	0.000141089	4.78478	1.43996	3.85051
KOC7C	DOWN	4885	ENSG00000106236	NPTX2	neuronal pentraxin 2	-1.4546	0.313658	-3.4479	0.00336137	0.0220446	-1.65227	1.4546	1.6567
KOC7C	DOWN	101929705	ENSG00000237686	SCIRT	stem cell inhibitory RNA transcript	-1.45756	1.02195	-4.34123	0.000519585	0.0054982	0.012805	1.45756	2.25978
KOC7C	DOWN	101927476	ENSG00000236393	LOC101927476	uncharacterized LOC101927476	-1.46003	-0.443195	-3.10113	0.00694729	0.0370103	-2.2558	1.46003	1.43168
KOC7C	DOWN	100505817	ENSG00000261780	LINC02582	long intergenic non-protein coding RNA 2582	-1.46413	6.14751	-4.69123	0.00891621	0.0439838	-2.50902	1.46413	1.35671
KOC7C	DOWN	11096	ENSG00000154736	ADAMTS5	ADAM metallopeptidase with thrombospondin type 1 motif 5	-1.47352	2.08886	-5.88241	2.43954e-05	0.000597911	2.86055	1.47352	3.22336
KOC7C	DOWN	7280	ENSG00000137267	TUBB2A	tubulin beta 2A class IIa	-1.4786	4.31831	-8.99416	1.30451e-07	1.48957e-05	7.89472	1.4786	4.82694
KOC7C	DOWN	80731	ENSG00000144229	THSD7B	thrombospondin type 1 domain containing 7B	-1.48243	2.0531	-5.86128	2.53895e-05	0.000615111	2.82286	1.48243	3.21105
KOC7C	DOWN	2047	ENSG00000154928	EPHB1	EPH receptor B1	-1.48523	1.37778	-4.46062	0.000406221	0.0045922	0.228252	1.48523	2.33798
KOC7C	DOWN	9674	ENSG00000235750	KIAA0040	KIAA0040	-1.49553	0.693183	-3.67038	0.00211562	0.015731	-1.25494	1.49553	1.80324
KOC7C	DOWN	2118	ENSG00000175832	ETV4	ETS variant transcription factor 4	-1.49958	2.97811	-7.40901	1.59906e-06	8.53413e-05	5.47131	1.49958	4.06884
KOC7C	DOWN	2793	ENSG00000167083	GNGT2	G protein subunit gamma transducin 2	-1.50339	-0.42484	-3.25143	0.00507501	0.0294427	-1.9883	1.50339	1.53102
KOC7C	DOWN	338645	ENSG00000187398	LUZP2	leucine zipper protein 2	-1.50436	-0.66766	-3.13041	0.00653571	0.0354411	-2.19944	1.50436	1.45049
KOC7C	DOWN	5788	ENSG00000081237	PTPRC	protein tyrosine phosphatase receptor type C	-1.50478	-0.665433	-3.02887	0.00807494	0.0412284	-2.37719	1.50478	1.3848
KOC7C	DOWN	79745	ENSG00000115295	CLIP4	CAP-Gly domain containing linker protein family member 4	-1.50557	1.65972	-5.10926	0.000109295	0.00179079	1.44878	1.50557	2.74696
KOC7C	DOWN	10797	ENSG00000065911	MTHFD2	methylenetetrahydrofolate dehydrogenase (NADP+ dependent) 2, methenyltetrahydrofolate cyclohydrolase	-1.50774	6.8975	-5.90453	0.00191676	0.0147148	-1.03887	1.50774	1.83225
KOC7C	DOWN	9982	ENSG00000137440	FGFBP1	fibroblast growth factor binding protein 1	-1.50915	2.35203	-5.20447	0.000126823	0.00198313	1.31891	1.50915	2.70265
KOC7C	DOWN	22822	ENSG00000139289	PHLDA1	pleckstrin homology like domain family A member 1	-1.51132	7.31473	-13.5623	4.06314e-10	4.27501e-07	13.5893	1.51132	6.36906
KOC7C	DOWN	7114	ENSG00000205542	TMSB4X	thymosin beta 4 X-linked	-1.51303	7.93979	-10.8326	4.64346e-08	7.2764e-06	8.98319	1.51303	5.13808
KOC7C	DOWN	727677	ENSG00000246228	CASC8	cancer susceptibility 8	-1.51413	-0.67249	-2.95626	0.00938832	0.0452263	-2.50353	1.51413	1.34461
KOC7C	DOWN	103695433		LINC01322	long intergenic non-protein coding RNA 1322	-1.51849	1.12724	-4.08943	0.00089176	0.00831092	-0.485723	1.51849	2.08035
KOC7C	DOWN	55089	ENSG00000139209	SLC38A4	solute carrier family 38 member 4	-1.52038	1.35465	-4.80909	0.000199551	0.00275732	0.891387	1.52038	2.55951
KOC7C	DOWN	113157	ENSG00000243742	RPLP0P2	ribosomal protein lateral stalk subunit P0 pseudogene 2	-1.52472	0.118009	-3.55295	0.0026959	0.0188113	-1.44954	1.52472	1.72558
KOC7C	DOWN	100289211	ENSG00000278811	LINC00624	long intergenic non-protein coding RNA 624	-1.52853	2.77239	-6.90887	3.77052e-06	0.000153425	4.64365	1.52853	3.8141
KOC7C	DOWN	1307	ENSG00000084636	COL16A1	collagen type XVI alpha 1 chain	-1.53255	1.91591	-5.43029	5.8094e-05	0.00113418	2.03979	1.53255	2.94532
KOC7C	DOWN	144501	ENSG00000167767	KRT80	keratin 80	-1.54155	0.482135	-4.02536	0.00100153	0.00909528	-0.574742	1.54155	2.04118
KOC7C	DOWN	5366	ENSG00000141682	PMAIP1	phorbol-12-myristate-13-acetate-induced protein 1	-1.55475	2.80636	-4.09127	0.00446343	0.0269673	-1.83504	1.55475	1.56916
KOC7C	DOWN	11178	ENSG00000061337	LZTS1	leucine zipper tumor suppressor 1	-1.56007	5.41703	-4.77942	0.00790807	0.0406796	-2.34282	1.56007	1.39062
KOC7C	DOWN	1491	ENSG00000116761	CTH	cystathionine gamma-lyase	-1.57296	6.81126	-9.45346	2.59675e-06	0.000121429	5.2004	1.57296	3.91568
KOC7C	DOWN	3557	ENSG00000136689	IL1RN	interleukin 1 receptor antagonist	-1.58366	0.601799	-4.28405	0.000584823	0.00604099	-0.0914119	1.58366	2.21889
KOC7C	DOWN	222537	ENSG00000249853	HS3ST5	heparan sulfate-glucosamine 3-sulfotransferase 5	-1.58606	-0.37496	-3.51723	0.00290594	0.0199091	-1.51181	1.58606	1.70095
KOC7C	DOWN	7139	ENSG00000118194	TNNT2	troponin T2, cardiac type	-1.5956	4.71715	-11.6172	3.79447e-09	1.57009e-06	11.3772	1.5956	5.80408
KOC7C	DOWN	3620	ENSG00000131203	IDO1	indoleamine 2,3-dioxygenase 1	-1.60208	-0.460679	-3.06042	0.00758116	0.0395045	-2.32843	1.60208	1.40335
KOC7C	DOWN	401613	ENSG00000260802	SERTM2	serine rich and transmembrane domain containing 2	-1.60473	1.11441	-4.79401	0.000205731	0.00280335	0.863836	1.60473	2.55232
KOC7C	DOWN	115362	ENSG00000154451	GBP5	guanylate binding protein 5	-1.60474	-0.0127494	-3.32367	0.00439339	0.0266754	-1.8721	1.60474	1.57389
KOC7C	DOWN	10659	ENSG00000048740	CELF2	CUGBP Elav-like family member 2	-1.61578	2.23086	-6.4865	7.98894e-06	0.000267548	3.92144	1.61578	3.5726
KOC7C	DOWN	2904	ENSG00000273079	GRIN2B	glutamate ionotropic receptor NMDA type subunit 2B	-1.63761	-1.28157	-3.00491	0.00848715	0.0425224	-2.41558	1.63761	1.37138
KOC7C	DOWN	5327	ENSG00000104368	PLAT	plasminogen activator, tissue type	-1.65054	2.06788	-5.05723	0.000205498	0.00280277	0.911779	1.65054	2.55241
KOC7C	DOWN	9723	ENSG00000170381	SEMA3E	semaphorin 3E	-1.6508	4.38908	-10.1678	2.46192e-08	4.90056e-06	9.5415	1.6508	5.30975
KOC7C	DOWN	10225	ENSG00000153283	CD96	CD96 molecule	-1.66065	1.19437	-5.22989	8.6063e-05	0.00150202	1.66522	1.66065	2.82332
KOC7C	DOWN	400533	ENSG00000261122	LINC02167	long intergenic non-protein coding RNA 2167	-1.66615	-0.685201	-3.26254	0.00495832	0.0289137	-1.96734	1.66615	1.5389
KOC7C	DOWN	6492	ENSG00000112246	SIM1	SIM bHLH transcription factor 1	-1.66773	1.30633	-5.25354	8.21412e-05	0.00145251	1.71241	1.66773	2.83788
KOC7C	DOWN	84959	ENSG00000154127	UBASH3B	ubiquitin associated and SH3 domain containing B	-1.67304	5.57264	-11.8685	2.8914e-09	1.33095e-06	11.6518	1.67304	5.87584
KOC7C	DOWN	3855	ENSG00000135480	KRT7	keratin 7	-1.67568	0.595283	-3.88626	0.00141512	0.0116843	-0.877223	1.67568	1.9324
KOC7C	DOWN	79187	ENSG00000105255	FSD1	fibronectin type III and SPRY domain containing 1	-1.67669	-0.15488	-3.71231	0.00192913	0.0147693	-1.15642	1.67669	1.83064
KOC7C	DOWN	3306	ENSG00000126803	HSPA2	heat shock protein family A (Hsp70) member 2	-1.68499	3.95416	-8.56433	5.22629e-07	3.88804e-05	6.60845	1.68499	4.41027
KOC7C	DOWN	8076	ENSG00000197614	MFAP5	microfibril associated protein 5	-1.68518	7.9268	-11.9605	1.5304e-08	3.46812e-06	10.1119	1.68518	5.45991
KOC7C	DOWN	9568	ENSG00000136928	GABBR2	gamma-aminobutyric acid type B receptor subunit 2	-1.68654	1.09371	-5.12816	0.000105267	0.00173638	1.47631	1.68654	2.76035
KOC7C	DOWN	643650	ENSG00000285294	LINC00842	long intergenic non-protein coding RNA 842	-1.69082	1.12943	-5.24602	8.33689e-05	0.00146893	1.69081	1.69082	2.833
KOC7C	DOWN	10000	ENSG00000117020	AKT3	AKT serine/threonine kinase 3	-1.70495	6.52271	-13.0506	7.38491e-10	6.39881e-07	13.0005	1.70495	6.1939
KOC7C	DOWN	5789	ENSG00000153707	PTPRD	protein tyrosine phosphatase receptor type D	-1.70594	-0.394309	-3.60815	0.00240077	0.0173349	-1.34934	1.70594	1.76108
KOC7C	DOWN	81551	ENSG00000015592	STMN4	stathmin 4	-1.71845	0.812672	-4.80729	0.000200279	0.00275732	0.879569	1.71845	2.55951
KOC7C	DOWN	57101	ENSG00000047617	ANO2	anoctamin 2	-1.72562	1.67538	-6.0219	1.87691e-05	0.000491937	3.09427	1.72562	3.30809
KOC7C	DOWN	51313	ENSG00000164125	GASK1B	golgi associated kinase 1B	-1.73829	3.66525	-9.3654	7.57492e-08	1.05263e-05	8.43365	1.73829	4.97773
KOC7C	DOWN	101928674	ENSG00000266970	SOCS3-DT	SOCS3 divergent transcript	-1.74413	-1.41242	-3.04709	0.0077747	0.0402394	-2.34821	1.74413	1.39535
KOC7C	DOWN	101928668				-1.74656	-0.772886	-3.41741	0.00358355	0.0230093	-1.69758	1.74656	1.6381
KOC7C	DOWN	1510	ENSG00000196188	CTSE	cathepsin E	-1.75263	2.01548	-5.34103	0.000113925	0.00184814	1.46641	1.75263	2.73327
KOC7C	DOWN	338382	ENSG00000276600	RAB7B	RAB7B, member RAS oncogene family	-1.75273	-1.55144	-3.00566	0.00847398	0.0424708	-2.42061	1.75273	1.37191
KOC7C	DOWN	8676	ENSG00000135604	STX11	syntaxin 11	-1.75944	3.46176	-8.92022	1.45638e-07	1.58908e-05	7.79426	1.75944	4.79886
KOC7C	DOWN	9839	ENSG00000169554	ZEB2	zinc finger E-box binding homeobox 2	-1.7702	-0.950703	-3.39355	0.00376752	0.0237566	-1.74542	1.7702	1.62421
KOC7C	DOWN	10148	ENSG00000105246	EBI3	Epstein-Barr virus induced 3	-1.77079	3.11885	-6.60488	2.86139e-05	0.000674699	2.8417	1.77079	3.17089
KOC7C	DOWN	9955	ENSG00000153976	HS3ST3A1	heparan sulfate-glucosamine 3-sulfotransferase 3A1	-1.7729	2.15683	-6.49627	7.84918e-06	0.000266402	3.93431	1.7729	3.57446
KOC7C	DOWN	79727	ENSG00000131914	LIN28A	lin-28 homolog A	-1.78012	0.100304	-4.2377	0.000643787	0.00650856	-0.19402	1.78012	2.18651
KOC7C	DOWN	7051	ENSG00000092295	TGM1	transglutaminase 1	-1.78613	2.00301	-6.50119	7.77977e-06	0.000264797	3.93435	1.78613	3.57709
KOC7C	DOWN	10568	ENSG00000157765	SLC34A2	solute carrier family 34 member 2	-1.79025	2.18772	-7.10576	2.67919e-06	0.000123326	4.94524	1.79025	3.90894
KOC7C	DOWN	114299				-1.79347	3.53896	-9.69532	4.73292e-08	7.33851e-06	8.8785	1.79347	5.13439
KOC7C	DOWN	645455	ENSG00000276725	CEP170P1	centrosomal protein 170 pseudogene 1	-1.82111	-0.516526	-3.5129	0.00293247	0.0200257	-1.52264	1.82111	1.69841
KOC7C	DOWN	2921	ENSG00000163734	CXCL3	C-X-C motif chemokine ligand 3	-1.82277	5.07795	-5.60706	0.00351156	0.0226785	-1.46206	1.82277	1.64439
KOC7C	DOWN	5054	ENSG00000106366	SERPINE1	serpin family E member 1	-1.83721	-1.39026	-2.96348	0.00924896	0.0448012	-2.48659	1.83721	1.34871
KOC7C	DOWN	100302401	ENSG00000224687	RASAL2-AS1	RASAL2 antisense RNA 1	-1.84761	0.830305	-5.26053	8.10174e-05	0.00144303	1.6923	1.84761	2.84072
KOC7C	DOWN	1601	ENSG00000153071	DAB2	DAB adaptor protein 2	-1.87046	3.98496	-8.00003	9.6062e-06	0.000302349	3.96833	1.87046	3.51949
KOC7C	DOWN	6660	ENSG00000134532	SOX5	SRY-box transcription factor 5	-1.87428	-1.58716	-3.01705	0.00827581	0.0418188	-2.40298	1.87428	1.37863
KOC7C	DOWN	283392		TRHDE-AS1	TRHDE antisense RNA 1	-1.88342	-0.934122	-3.54674	0.0027313	0.0189953	-1.48104	1.88342	1.72135
KOC7C	DOWN	200879	ENSG00000163898	LIPH	lipase H	-1.88724	3.00245	-6.05234	0.000165797	0.00239901	1.27575	1.88724	2.61997
KOC7C	DOWN	29943	ENSG00000142623	PADI1	peptidyl arginine deiminase 1	-1.88864	2.56348	-7.94651	6.59955e-07	4.48315e-05	6.29147	1.88864	4.34842
KOC7C	DOWN	627	ENSG00000176697	BDNF	brain derived neurotrophic factor	-1.90631	4.57938	-12.583	1.20737e-09	7.92592e-07	12.4736	1.90631	6.10095
KOC7C	DOWN	7015	ENSG00000164362	TERT	telomerase reverse transcriptase	-1.92693	0.236301	-4.74955	0.000225126	0.00297676	0.730263	1.92693	2.52626
KOC7C	DOWN	8436	ENSG00000168497	CAVIN2	caveolae associated protein 2	-1.9444	1.85472	-6.9899	3.2738e-06	0.000141833	4.71735	1.9444	3.84822
KOC7C	DOWN	9452	ENSG00000078596	ITM2A	integral membrane protein 2A	-1.95664	-0.722551	-3.69118	0.00201663	0.0151943	-1.21842	1.95664	1.81832
KOC7C	DOWN	79094	ENSG00000128965	CHAC1	ChaC glutathione specific gamma-glutamylcyclotransferase 1	-1.9591	2.24498	-3.75218	0.0105387	0.0492864	-2.45282	1.9591	1.30727
KOC7C	DOWN	101928694	ENSG00000259293	LIPC-AS1	LIPC antisense RNA 1	-1.96644	-0.733246	-3.94501	0.00118462	0.0102885	-0.778038	1.96644	1.98765
KOC7C	DOWN	90523	ENSG00000146147	MLIP	muscular LMNA interacting protein	-1.96928	-0.995491	-3.43954	0.00342089	0.0222826	-1.66973	1.96928	1.65203
KOC7C	DOWN	105369972				-1.96975	2.45212	-8.22322	4.24523e-07	3.39849e-05	6.68547	1.96975	4.46871
KOC7C	DOWN	6498	ENSG00000136603	SKIL	SKI like proto-oncogene	-1.97187	4.57354	-11.0414	2.39644e-08	4.90056e-06	9.63846	1.97187	5.30975
KOC7C	DOWN	142684	ENSG00000172476	RAB40A	RAB40A, member RAS oncogene family	-1.98187	1.12428	-5.8687	2.50358e-05	0.00060834	2.77332	1.98187	3.21585
KOC7C	DOWN	5583	ENSG00000027075	PRKCH	protein kinase C eta	-1.99796	-1.24762	-3.64243	0.00223401	0.0164043	-1.34343	1.99796	1.78504
KOC7C	DOWN	54504	ENSG00000106066	CPVL	carboxypeptidase vitellogenic like	-2.01033	2.51096	-8.56189	2.50599e-07	2.30708e-05	7.18008	2.01033	4.63694
KOC7C	DOWN	3755	ENSG00000026559	KCNG1	potassium voltage-gated channel modifier subfamily G member 1	-2.02517	4.42025	-12.1062	2.1053e-09	1.06935e-06	11.9245	2.02517	5.97088
KOC7C	DOWN	26499	ENSG00000100558	PLEK2	pleckstrin 2	-2.03851	-0.466258	-4.19489	0.000703613	0.00696052	-0.319324	2.03851	2.15736
KOC7C	DOWN	221687	ENSG00000180537	RNF182	ring finger protein 182	-2.05998	3.55803	-10.7312	1.16294e-08	2.95346e-06	10.2018	2.05998	5.52967
KOC7C	DOWN	388815	ENSG00000215386	MIR99AHG	mir-99a-let-7c cluster host gene	-2.06916	-1.63377	-3.42675	0.00351394	0.022682	-1.7281	2.06916	1.64432
KOC7C	DOWN	7955	ENSG00000236548	RNF217-AS1	RNF217 antisense RNA 1 (head to head)	-2.07684	-1.06317	-3.82209	0.00153232	0.0124088	-1.02339	2.07684	1.90627
KOC7C	DOWN	3918	ENSG00000058085	LAMC2	laminin subunit gamma 2	-2.10934	2.7441	-9.48763	6.35492e-08	9.00076e-06	8.48029	2.10934	5.04572
KOC7C	DOWN	11031	ENSG00000168461	RAB31	RAB31, member RAS oncogene family	-2.11119	-0.509572	-4.02874	0.000994484	0.00905362	-0.614539	2.11119	2.04318
KOC7C	DOWN	9750	ENSG00000111913	RIPOR2	RHO family interacting cell polarization regulator 2	-2.11119	0.538792	-5.47104	5.36653e-05	0.00106679	2.01221	2.11119	2.97192
KOC7C	DOWN	50617	ENSG00000105929	ATP6V0A4	ATPase H+ transporting V0 subunit a4	-2.11341	1.16465	-6.29437	1.13327e-05	0.000339982	3.48229	2.11341	3.46854
KOC7C	DOWN	26033	ENSG00000107518	ATRNL1	attractin like 1	-2.11606	2.19441	-7.94604	6.60451e-07	4.48315e-05	6.22972	2.11606	4.34842
KOC7C	DOWN	101929410		SUCLA2-AS1	SUCLA2 antisense RNA 1	-2.11863	0.101476	-5.04398	0.000124476	0.00195688	1.21807	2.11863	2.70844
KOC7C	DOWN	1756	ENSG00000198947	DMD	dystrophin	-2.12147	2.59714	-9.21283	9.4533e-08	1.18006e-05	8.08517	2.12147	4.9281
KOC7C	DOWN	153	ENSG00000043591	ADRB1	adrenoceptor beta 1	-2.14131	-1.45549	-3.58502	0.00252027	0.0179523	-1.45961	2.14131	1.74588
KOC7C	DOWN	256979	ENSG00000164744	SUN3	Sad1 and UNC84 domain containing 3	-2.15804	-1.34301	-3.32176	0.00442575	0.0267896	-1.89747	2.15804	1.57203
KOC7C	DOWN	3745	ENSG00000158445	KCNB1	potassium voltage-gated channel subfamily B member 1	-2.1654	-0.120875	-4.8306	0.000191062	0.00266762	0.818631	2.1654	2.57388
KOC7C	DOWN	51083	ENSG00000069482	GAL	galanin and GMAP prepropeptide	-2.16794	0.552584	-5.62338	3.99736e-05	0.000854587	2.26808	2.16794	3.06824
KOC7C	DOWN	3569	ENSG00000136244	IL6	interleukin 6	-2.18239	0.846057	-6.01342	1.9069e-05	0.000496265	2.96401	2.18239	3.30429
KOC7C	DOWN	207107	ENSG00000225383	SFTA1P	surfactant associated 1, lncRNA	-2.1832	0.846795	-5.89711	2.37277e-05	0.000587411	2.77272	2.1832	3.23106
KOC7C	DOWN	652995	ENSG00000214049	UCA1	urothelial cancer associated 1	-2.22547	7.1328	-11.1483	6.48688e-06	0.000230801	4.58061	2.22547	3.63676
KOC7C	DOWN	123041	ENSG00000140090	SLC24A4	solute carrier family 24 member 4	-2.233	-1.55195	-3.77882	0.00167787	0.0133136	-1.14278	2.233	1.87571
KOC7C	DOWN	10202	ENSG00000100867	DHRS2	dehydrogenase/reductase 2	-2.2474	2.24208	-6.95085	8.43694e-06	0.000278023	3.92933	2.2474	3.55592
KOC7C	DOWN	79974	ENSG00000106034	CPED1	cadherin like and PC-esterase domain containing 1	-2.25542	-0.300946	-4.65123	0.000274955	0.00345276	0.482821	2.25542	2.46183
KOC7C	DOWN	133396	ENSG00000164509	IL31RA	interleukin 31 receptor A	-2.26203	-0.607304	-3.9046	0.00137386	0.0114462	-0.887684	2.26203	1.94134
KOC7C	DOWN	1604	ENSG00000196352	CD55	CD55 molecule (Cromer blood group)	-2.29284	7.39981	-9.09911	0.000236864	0.00308488	1.25251	2.29284	2.51076
KOC7C	DOWN	57624	ENSG00000144460	NYAP2	neuronal tyrosine-phosphorylated phosphoinositide-3-kinase adaptor 2	-2.31343	0.210412	-5.41186	6.02191e-05	0.00116255	1.84742	2.31343	2.93459
KOC7C	DOWN	7124	ENSG00000232810	TNF	tumor necrosis factor	-2.35668	-0.580738	-4.16809	0.000758479	0.00733323	-0.399048	2.35668	2.1347
KOC7C	DOWN	165186	ENSG00000189350	TOGARAM2	TOG array regulator of axonemal microtubules 2	-2.39521	-0.109411	-5.20967	8.95693e-05	0.00154311	1.44591	2.39521	2.8116
KOC7C	DOWN	4131	ENSG00000131711	MAP1B	microtubule associated protein 1B	-2.40215	5.67184	-18.4015	4.31247e-12	1.54087e-08	17.8651	2.40215	7.81223
KOC7C	DOWN	4973	ENSG00000173391	OLR1	oxidized low density lipoprotein receptor 1	-2.42587	7.45857	-19.5634	1.70364e-12	8.36485e-09	18.8405	2.42587	8.07754
KOC7C	DOWN	130576	ENSG00000150556	LYPD6B	LY6/PLAUR domain containing 6B	-2.42807	1.19109	-6.91748	3.71421e-06	0.000151973	4.45156	2.42807	3.81823
KOC7C	DOWN	2707	ENSG00000188910	GJB3	gap junction protein beta 3	-2.43168	-0.200195	-5.10226	0.000110828	0.00180986	1.24854	2.43168	2.74235
KOC7C	DOWN	79822	ENSG00000088756	ARHGAP28	Rho GTPase activating protein 28	-2.43318	3.91865	-13.0184	7.3765e-10	6.39881e-07	12.801	2.43318	6.1939
KOC7C	DOWN	1630	ENSG00000187323	DCC	DCC netrin 1 receptor	-2.46779	3.48431	-12.8508	8.90215e-10	6.90151e-07	12.5023	2.46779	6.16106
KOC7C	DOWN	164781	ENSG00000123977	DAW1	dynein assembly factor with WD repeats 1	-2.49354	-0.631087	-4.5128	0.000364933	0.00425274	0.18814	2.49354	2.37133
KOC7C	DOWN	3800	ENSG00000168280	KIF5C	kinesin family member 5C	-2.49813	2.01594	-8.72482	1.95431e-07	2.00139e-05	7.25005	2.49813	4.69867
KOC7C	DOWN	1258	ENSG00000070729	CNGB1	cyclic nucleotide gated channel subunit beta 1	-2.50468	0.422547	-3.73164	0.00598317	0.0333203	-1.93018	2.50468	1.47729
KOC7C	DOWN	645553	ENSG00000268621	IGFL2-AS1	IGFL2 antisense RNA 1	-2.53361	0.79155	-4.35086	0.00200242	0.0151337	-0.990405	2.53361	1.82005
KOC7C	DOWN	55714	ENSG00000218336	TENM3	teneurin transmembrane protein 3	-2.53785	-0.829614	-4.7824	0.000210625	0.00284634	0.587652	2.53785	2.54571
KOC7C	DOWN	11167	ENSG00000163430	FSTL1	follistatin like 1	-2.54564	8.5857	-16.9026	1.163e-09	7.92592e-07	12.7136	2.54564	6.10095
KOC7C	DOWN	283310	ENSG00000165899	OTOGL	otogelin like	-2.55161	-1.81815	-4.43261	0.000430323	0.00477308	-0.0989745	2.55161	2.3212
KOC7C	DOWN	6876	ENSG00000149591	TAGLN	transgelin	-2.56492	3.07645	-11.5641	4.05047e-09	1.57009e-06	11.0103	2.56492	5.80408
KOC7C	DOWN	10100	ENSG00000134198	TSPAN2	tetraspanin 2	-2.57525	2.15963	-8.69843	2.0342e-07	2.0452e-05	7.25034	2.57525	4.68926
KOC7C	DOWN	23236	ENSG00000182621	PLCB1	phospholipase C beta 1	-2.57532	1.9598	-8.72406	1.95655e-07	2.00139e-05	7.22428	2.57532	4.69867
KOC7C	DOWN	7498	ENSG00000158125	XDH	xanthine dehydrogenase	-2.58252	0.742013	-5.42066	0.000109433	0.00179105	1.43939	2.58252	2.74689
KOC7C	DOWN	100131897	ENSG00000204767	INSYN2B	inhibitory synaptic factor family member 2B	-2.59412	1.54706	-7.40323	1.64181e-06	8.64849e-05	5.24346	2.59412	4.06306
KOC7C	DOWN	2152	ENSG00000117525	F3	coagulation factor III, tissue factor	-2.6418	7.2095	-22.6809	1.77846e-13	1.30984e-09	20.8731	2.6418	8.88278
KOC7C	DOWN	340273	ENSG00000004846	ABCB5	ATP binding cassette subfamily B member 5	-2.65479	-0.302631	-5.4008	6.15333e-05	0.00117839	1.69275	2.65479	2.92871
KOC7C	DOWN	125931	ENSG00000273777	CEACAM20	CEA cell adhesion molecule 20	-2.6587	-0.915838	-5.02213	0.000130026	0.00202034	0.937065	2.6587	2.69457
KOC7C	DOWN	9037	ENSG00000112902	SEMA5A	semaphorin 5A	-2.67105	2.02749	-9.09274	1.12746e-07	1.31805e-05	7.71522	2.67105	4.88007
KOC7C	DOWN	3553	ENSG00000125538	IL1B	interleukin 1 beta	-2.67283	1.28984	-5.88712	9.03751e-05	0.00155335	1.71031	2.67283	2.80873
KOC7C	DOWN	283104	ENSG00000246273	SBF2-AS1	SBF2 antisense RNA 1	-2.7167	1.03167	-6.96697	3.407e-06	0.000144891	4.46113	2.7167	3.83896
KOC7C	DOWN	9760	ENSG00000198846	TOX	thymocyte selection associated high mobility group box	-2.73567	-0.608021	-4.94931	0.000150441	0.00222694	0.895491	2.73567	2.65229
KOC7C	DOWN	57126	ENSG00000204936	CD177	CD177 molecule	-2.84668	-0.362061	-5.52032	4.87719e-05	0.00099228	1.84982	2.84668	3.00337
KOC7C	DOWN	57211	ENSG00000112414	ADGRG6	adhesion G protein-coupled receptor G6	-2.88995	-0.961682	-4.40126	0.000554462	0.00578826	-0.213224	2.88995	2.23745
KOC7C	DOWN	3552	ENSG00000115008	IL1A	interleukin 1 alpha	-2.8987	2.92949	-4.79498	0.00824916	0.0417561	-1.98561	2.8987	1.37928
KOC7C	DOWN	3576	ENSG00000169429	CXCL8	C-X-C motif chemokine ligand 8	-2.95621	4.29822	-14.1999	1.30418e-09	7.92592e-07	12.2866	2.95621	6.10095
KOC7C	DOWN	9915	ENSG00000172379	ARNT2	aryl hydrocarbon receptor nuclear translocator 2	-2.96763	-0.391229	-6.05308	1.77071e-05	0.000471655	2.62158	2.96763	3.32638
KOC7C	DOWN	1591	ENSG00000019186	CYP24A1	cytochrome P450 family 24 subfamily A member 1	-3.04076	0.275189	-5.30491	0.000200115	0.00275732	0.849937	3.04076	2.55951
KOC7C	DOWN	725	ENSG00000123843	C4BPB	complement component 4 binding protein beta	-3.07166	1.70454	-9.95475	3.29646e-08	5.99467e-06	8.53729	3.07166	5.22223
KOC7C	DOWN	135250	ENSG00000164520	RAET1E	retinoic acid early transcript 1E	-3.13104	0.958783	-7.44064	1.54795e-06	8.46335e-05	5.05492	3.13104	4.07246
KOC7C	DOWN	100507127	ENSG00000238266	LINC00707	long intergenic non-protein coding RNA 707	-3.13492	0.301961	-6.14361	2.02555e-05	0.000522528	2.72242	3.13492	3.28189
KOC7C	DOWN	1490	ENSG00000118523	CCN2	cellular communication network factor 2	-3.21894	6.07537	-10.0556	0.000387188	0.00445221	0.981692	3.21894	2.35142
KOC7C	DOWN	115701	ENSG00000198796	ALPK2	alpha kinase 2	-3.26951	1.54041	-10.1195	2.62954e-08	5.09646e-06	8.58105	3.26951	5.29273
KOC7C	DOWN	29953	ENSG00000072657	TRHDE	thyrotropin releasing hormone degrading enzyme	-3.3339	1.31132	-8.93858	1.41701e-07	1.58125e-05	7.11573	3.3339	4.801
KOC7C	DOWN	10630	ENSG00000162493	PDPN	podoplanin	-3.42857	1.45589	-9.52143	6.0555e-08	8.65995e-06	7.84737	3.42857	5.06248
KOC7C	DOWN	1346	ENSG00000161281	COX7A1	cytochrome c oxidase subunit 7A1	-3.45506	-1.31083	-5.82073	2.74172e-05	0.000652432	2.042	3.45506	3.18546
KOC7C	DOWN	27133	ENSG00000140015	KCNH5	potassium voltage-gated channel subfamily H member 5	-3.45609	0.640235	-8.08181	5.31253e-07	3.89321e-05	5.71413	3.45609	4.40969
KOC7C	DOWN	28234	ENSG00000111700	SLCO1B3	solute carrier organic anion transporter family member 1B3	-3.51824	0.569429	-6.21287	5.8014e-05	0.00113418	1.89171	3.51824	2.94532
KOC7C	DOWN	84141	ENSG00000115363	EVA1A	eva-1 homolog A, regulator of programmed cell death	-3.55385	-0.74705	-6.49356	7.88776e-06	0.000266483	3.00667	3.55385	3.57433
KOC7C	DOWN	27063	ENSG00000148677	ANKRD1	ankyrin repeat domain 1	-3.57292	5.76852	-20.6411	3.86323e-11	5.69054e-08	15.6179	3.57292	7.24485
KOC7C	DOWN	8796	ENSG00000136155	SCEL	sciellin	-3.65477	3.98108	-17.2721	1.12151e-11	2.35999e-08	16.2012	3.65477	7.62709
KOC7C	DOWN	6374	ENSG00000163735	CXCL5	C-X-C motif chemokine ligand 5	-3.65607	0.133383	-5.26194	0.000483852	0.0052061	0.0926065	3.65607	2.28349
KOC7C	DOWN	2702	ENSG00000265107	GJA5	gap junction protein alpha 5	-3.69644	3.37487	-14.5103	1.71683e-10	2.29899e-07	13.5964	3.69644	6.63846
KOC7C	DOWN	63895	ENSG00000154864	PIEZO2	piezo type mechanosensitive ion channel component 2	-3.94787	-2.03883	-5.46425	0.000102968	0.00172104	0.983551	3.94787	2.76421
KOC7C	DOWN	9758	ENSG00000169933	FRMPD4	FERM and PDZ domain containing 4	-4.0217	-2.24086	-5.50207	9.83024e-05	0.00166436	0.996871	4.0217	2.77875
KOC7C	DOWN	4837	ENSG00000166741	NNMT	nicotinamide N-methyltransferase	-4.04485	-0.140144	-6.6568	1.0529e-05	0.000321767	2.94071	4.04485	3.49246
KOC7C	DOWN	51200	ENSG00000128510	CPA4	carboxypeptidase A4	-4.04964	0.824587	-6.92888	3.44116e-05	0.000771512	2.302	4.04964	3.11266
KOC7C	DOWN	338322	ENSG00000182261	NLRP10	NLR family pyrin domain containing 10	-4.1854	-2.52816	-6.52189	7.49481e-06	0.00025794	2.82497	4.1854	3.58848
KOC7C	DOWN	89795	ENSG00000067798	NAV3	neuron navigator 3	-4.29822	0.361205	-7.04697	1.49811e-05	0.000414795	2.76711	4.29822	3.38217
KOC7C	DOWN	8633	ENSG00000182168	UNC5C	unc-5 netrin receptor C	-4.30984	-2.46842	-6.96881	3.39609e-06	0.000144891	3.37101	4.30984	3.83896
KOC7C	DOWN	145978	ENSG00000259527	LINC00052	long intergenic non-protein coding RNA 52	-4.31903	0.323359	-9.33971	7.86145e-08	1.07221e-05	6.66296	4.31903	4.96972
KOC7C	DOWN	100996286	ENSG00000245954	LINC02273	long intergenic non-protein coding RNA 2273	-4.37015	-2.06597	-5.84256	8.16294e-05	0.00144798	1.13258	4.37015	2.83924
KOC7C	DOWN	1794	ENSG00000134516	DOCK2	dedicator of cytokinesis 2	-4.46035	-1.22891	-7.26465	2.139e-06	0.000103475	3.89255	4.46035	3.98516
KOC7C	DOWN	6347	ENSG00000108691	CCL2	C-C motif chemokine ligand 2	-4.47742	0.925317	-9.78017	4.2016e-08	7.03291e-06	7.51069	4.47742	5.15286
KOC7C	DOWN	3851	ENSG00000170477	KRT4	keratin 4	-4.63333	1.52917	-10.8809	1.25759e-08	3.08738e-06	8.70619	4.63333	5.51041
KOC7C	DOWN	83851	ENSG00000139973	SYT16	synaptotagmin 16	-5.0334	-1.4962	-7.54766	2.86149e-06	0.000129041	3.57549	5.0334	3.88927
KOC7C	DOWN	284415	ENSG00000189068	VSTM1	V-set and transmembrane domain containing 1	-5.48445	-1.26717	-7.42873	1.37419e-05	0.000391524	2.38422	5.48445	3.40724
KOC7C	DOWN	101926978	ENSG00000254300	LINC01111	long intergenic non-protein coding RNA 1111	-5.57399	-2.6268	-9.71983	4.57253e-08	7.2423e-06	6.04453	5.57399	5.14012
KOC7C	DOWN	4057	ENSG00000012223	LTF	lactotransferrin	-5.83374	-1.33383	-6.76534	0.000129488	0.00201624	0.754656	5.83374	2.69546
KOC7C	DOWN	6000	ENSG00000182901	RGS7	regulator of G protein signaling 7	-7.05811	-1.09137	-10.8166	5.99278e-08	8.65427e-06	5.87697	7.05811	5.06277

## Sheet: 105C
CELLLINE	DIRECTION	ENTREZID	ENSEMBL	SYMBOL	GENENAME	logFC (SPH/ML)	AveExpr	t	P.Value	adj.P.Val	B	ABS	adj pvalue -log10
105C	UP	653437	ENSG00000185176	AQP12B	aquaporin 12B	5.20226	-2.77251	20.5244	9.42e-07	8.4e-06	6.68953	5.20226	5.07572
105C	UP	10752	ENSG00000134121	CHL1	cell adhesion molecule L1 like	5.02204	-0.694919	113.405	2.02e-11	5.14e-09	15.3756	5.02204	8.28904
105C	UP	6608	ENSG00000128602	SMO	smoothened, frizzled class receptor	4.71859	-2.60945	7.74265	0.00025323	0.00085276	0.517656	4.71859	3.06917
105C	UP	104266958		LINC01151	long intergenic non-protein coding RNA 1151	4.70273	-1.00001	28.5837	1.33e-07	1.84e-06	8.63546	4.70273	5.73518
105C	UP	23430	ENSG00000095917	TPSD1	tryptase delta 1	4.61908	-3.46379	32.9876	4.33e-08	7.83e-07	9.56556	4.61908	6.10624
105C	UP	375318	ENSG00000184945	AQP12A	aquaporin 12A	4.45816	-1.96621	7.42358	0.000318692	0.00104507	0.151889	4.45816	2.98085
105C	UP	84063	ENSG00000126259	KIRREL2	kirre like nephrin family adhesion molecule 2	4.39934	0.133927	7.85444	0.000234071	0.000794745	0.147093	4.39934	3.09977
105C	UP	223117	ENSG00000153993	SEMA3D	semaphorin 3D	4.38627	-1.35845	36.4976	3.05e-08	6.01e-07	10.0978	4.38627	6.22113
105C	UP	102723544	ENSG00000255746	LOC102723544	uncharacterized LOC102723544	4.36091	-3.64186	8.99217	0.000110524	0.000420229	1.57348	4.36091	3.37651
105C	UP	146760	ENSG00000185924	RTN4RL1	reticulon 4 receptor like 1	4.29796	-2.34947	9.01838	0.000108738	0.000414724	1.40444	4.29796	3.38224
105C	UP	161497	ENSG00000242866	STRC	stereocilin	4.29239	-2.57738	8.07113	0.0002015	0.000697501	0.74773	4.29239	3.15646
105C	UP	100874237	ENSG00000243715	CACNA2D3-AS1	CACNA2D3 antisense RNA 1	4.23475	-2.07611	34.9803	3.31e-08	6.4e-07	9.95494	4.23475	6.19382
105C	UP	375057	ENSG00000203685	STUM	stum, mechanosensory transduction mediator homolog	4.22497	1.25453	12.6767	1.57e-05	8.11e-05	2.99305	4.22497	4.09098
105C	UP	119	ENSG00000075340	ADD2	adducin 2	4.21175	-0.418892	10.7327	4.07e-05	0.00018049	2.24156	4.21175	3.74355
105C	UP	100130587	ENSG00000203900	LOC100130587	uncharacterized LOC100130587	4.20917	-3.70568	9.72524	7.11e-05	0.000288536	2.07156	4.20917	3.5398
105C	UP	643596	ENSG00000233198	RNF224	ring finger protein 224	4.19309	0.0403103	8.76281	0.000127688	0.000473292	0.828094	4.19309	3.32487
105C	UP	6004	ENSG00000143333	RGS16	regulator of G protein signaling 16	4.1391	-1.20371	4.97664	0.00256638	0.00659597	-2.37294	4.1391	2.18072
105C	UP	729689		FAM90A2P	family with sequence similarity 90 member A2, pseudogene	4.12157	-3.72592	13.7387	9.83e-06	5.5e-05	4.24956	4.12157	4.25964
105C	UP	11199	ENSG00000109511	ANXA10	annexin A10	4.08747	-3.32602	14.213	8.08e-06	4.65e-05	4.4416	4.08747	4.33255
105C	UP	255189	ENSG00000168907	PLA2G4F	phospholipase A2 group IVF	4.07647	-2.46315	11.1384	3.29e-05	0.000151448	2.75326	4.07647	3.81974
105C	UP	29760	ENSG00000095585	BLNK	B cell linker	4.0426	-0.0323481	14.3695	7.58e-06	4.41e-05	4.086	4.0426	4.35556
105C	UP	340578	ENSG00000198354	DCAF12L2	DDB1 and CUL4 associated factor 12 like 2	4.03219	-2.96821	5.9578	0.00102944	0.00293689	-1.03003	4.03219	2.53211
105C	UP	100329135	ENSG00000204025	TRPC5OS	TRPC5 opposite strand	4.02873	-3.78326	10.8995	3.73e-05	0.00016793	2.79675	4.02873	3.77487
105C	UP	151888	ENSG00000186265	BTLA	B and T lymphocyte associated	4.0283	-3.37314	14.1185	8.4e-06	4.8e-05	4.40469	4.0283	4.31876
105C	UP	136242	ENSG00000165076	PRSS37	serine protease 37	3.9944	-2.96007	34.7814	2.8e-08	5.65e-07	9.97457	3.9944	6.24795
105C	UP	25802	ENSG00000163431	LMOD1	leiomodin 1	3.98872	3.20806	8.45216	0.000156097	0.000563056	-0.109876	3.98872	3.24945
105C	UP	6657	ENSG00000181449	SOX2	SRY-box transcription factor 2	3.97845	-1.01597	14.3599	7.61e-06	4.42e-05	4.24194	3.97845	4.35458
105C	UP	4868	ENSG00000161270	NPHS1	NPHS1 adhesion molecule, nephrin	3.97506	-2.24664	4.97218	0.00257776	0.00662173	-2.19998	3.97506	2.17903
105C	UP	102724657	ENSG00000285891	MSANTD5	Myb/SANT DNA binding domain containing 5	3.96785	-3.78973	71.9315	3.29e-10	2.8e-08	12.5504	3.96785	7.55284
105C	UP	956	ENSG00000168032	ENTPD3	ectonucleoside triphosphate diphosphohydrolase 3	3.93549	-3.02436	60.0345	9.96e-10	5.67e-08	12.2322	3.93549	7.24642
105C	UP	348174	ENSG00000157322	CLEC18A	C-type lectin domain family 18 member A	3.93036	-2.24628	5.7238	0.00126672	0.00352252	-1.40656	3.93036	2.45315
105C	UP	282996	ENSG00000203867	RBM20	RNA binding motif protein 20	3.89835	-0.00809427	11.5634	2.66e-05	0.000126479	2.63331	3.89835	3.89798
105C	UP	149699	ENSG00000124196	GTSF1L	gametocyte specific factor 1 like	3.88729	-2.55256	8.28901	0.000173913	0.000614671	0.885766	3.88729	3.21136
105C	UP	221806	ENSG00000146530	VWDE	von Willebrand factor D and EGF domains	3.88552	-2.99508	12.041	2.11e-05	0.000104315	3.36612	3.88552	3.98165
105C	UP	497190	ENSG00000140839	CLEC18B	C-type lectin domain family 18 member B	3.86787	-2.32259	4.38836	0.00471214	0.0114058	-2.86416	3.86787	1.94287
105C	UP	90427	ENSG00000104081	BMF	Bcl2 modifying factor	3.86622	4.70788	10.82	3.88e-05	0.000173898	1.1722	3.86622	3.75971
105C	UP	3013	ENSG00000196866	H2AC7	H2A clustered histone 7	3.85022	-3.84999	48.8114	3.53e-09	1.32e-07	11.3476	3.85022	6.87943
105C	UP	105374313		LOC105374313	uncharacterized LOC105374313	3.80603	-2.59276	8.14589	0.000191501	0.000667281	0.779545	3.80603	3.17569
105C	UP	390561		HERC2P10	hect domain and RLD 2 pseudogene 10	3.80583	-1.77911	16.312	3.62e-06	2.41e-05	5.16212	3.80583	4.61798
105C	UP	645752		LOC645752	golgin A6 family member A pseudogene	3.80567	-3.88225	13.1382	1.27e-05	6.82e-05	3.97992	3.80567	4.16622
105C	UP	51816	ENSG00000093072	ADA2	adenosine deaminase 2	3.80523	-3.90398	9.02971	0.000107976	0.000412428	1.62525	3.80523	3.38465
105C	UP	552	ENSG00000166148	AVPR1A	arginine vasopressin receptor 1A	3.79485	-3.88225	24.5792	2.73e-07	3.17e-06	7.8937	3.79485	5.49894
105C	UP	9369	ENSG00000021645	NRXN3	neurexin 3	3.7865	0.046617	6.87402	0.000483069	0.00150502	-0.728518	3.7865	2.82246
105C	UP	80078	ENSG00000286042	LCAL1	lung cancer associated lncRNA 1	3.78113	-3.12988	33.3399	3.73e-08	7e-07	9.81525	3.78113	6.1549
105C	UP	23213	ENSG00000137573	SULF1	sulfatase 1	3.7726	-3.88649	44.007	6.66e-09	2.08e-07	10.9212	3.7726	6.68194
105C	UP	348825	ENSG00000180438	TPRXL	tetrapeptide repeat homeobox like (pseudogene)	3.75765	-3.89513	63.5453	7.03e-10	4.49e-08	12.1841	3.75765	7.34775
105C	UP	134526	ENSG00000172497	ACOT12	acyl-CoA thioesterase 12	3.75765	-3.89513	22.8726	4.39e-07	4.58e-06	7.43886	3.75765	5.33913
105C	UP	101929748	ENSG00000288062	LOC101929748	uncharacterized LOC101929748	3.75765	-3.89513	22.8726	4.39e-07	4.58e-06	7.43886	3.75765	5.33913
105C	UP	820	ENSG00000164047	CAMP	cathelicidin antimicrobial peptide	3.75739	-3.04861	9.52845	7.98e-05	0.000318037	1.84518	3.75739	3.49752
105C	UP	80274	ENSG00000159307	SCUBE1	signal peptide, CUB domain and EGF like domain containing 1	3.75277	0.945651	10.444	4.75e-05	0.00020502	1.74376	3.75277	3.6882
105C	UP	3109	ENSG00000242574	HLA-DMB	major histocompatibility complex, class II, DM beta	3.74311	-2.08145	6.51911	0.000641169	0.00192881	-0.622998	3.74311	2.71471
105C	UP	101929486	ENSG00000233048	LINC01722	long intergenic non-protein coding RNA 1722	3.71779	-3.92236	14.4332	7.39e-06	4.31e-05	4.56911	3.71779	4.36552
105C	UP	2104	ENSG00000196482	ESRRG	estrogen related receptor gamma	3.71454	-2.642	9.99762	6.09e-05	0.00025391	2.07274	3.71454	3.59532
105C	UP	340267	ENSG00000215018	COL28A1	collagen type XXVIII alpha 1 chain	3.71309	-0.106653	4.86403	0.00287229	0.00729765	-2.72677	3.71309	2.13682
105C	UP	1288	ENSG00000197565	COL4A6	collagen type IV alpha 6 chain	3.70504	-3.92093	23.7152	3.36e-07	3.72e-06	7.69162	3.70504	5.42946
105C	UP	8854	ENSG00000128918	ALDH1A2	aldehyde dehydrogenase 1 family member A2	3.68545	-0.541983	14.4514	7.33e-06	4.29e-05	4.178	3.68545	4.36754
105C	UP	1137	ENSG00000101204	CHRNA4	cholinergic receptor nicotinic alpha 4 subunit	3.68274	-3.99526	6.68382	0.000561383	0.00171514	-0.212437	3.68274	2.7657
105C	UP	5697	ENSG00000131096	PYY	peptide YY	3.67789	-2.14538	8.03118	0.000207091	0.00071398	0.594662	3.67789	3.14631
105C	UP	730338	ENSG00000233539	LOC730338	uncharacterized LOC730338	3.6777	-3.10265	24.1989	3.42e-07	3.76e-06	7.70835	3.6777	5.42481
105C	UP	23418	ENSG00000134376	CRB1	crumbs cell polarity complex component 1	3.67242	-2.68063	9.89084	6.47e-05	0.000267074	2.09026	3.67242	3.57337
105C	UP	142680	ENSG00000198569	SLC34A3	solute carrier family 34 member 3	3.66391	1.5927	13.4788	1.1e-05	6.03e-05	3.29185	3.66391	4.21968
105C	UP	123041	ENSG00000140090	SLC24A4	solute carrier family 24 member 4	3.65918	-0.962659	6.53261	0.00063416	0.00191055	-0.849732	3.65918	2.71884
105C	UP	27189	ENSG00000124391	IL17C	interleukin 17C	3.64605	-3.97289	9.99064	6.11e-05	0.000254727	2.26544	3.64605	3.59393
105C	UP	138948	ENSG00000225756	DBH-AS1	DBH antisense RNA 1	3.63742	-3.15426	5.62418	0.00138629	0.00380547	-1.34661	3.63742	2.41959
105C	UP	100506175	ENSG00000234693	RIPOR3-AS1	RIPOR3 antisense RNA 1	3.63589	-3.96768	11.7392	2.44e-05	0.000118029	3.27898	3.63589	3.92801
105C	UP	404203	ENSG00000178172	SPINK6	serine peptidase inhibitor Kazal type 6	3.6206	-3.9675	16.3227	3.61e-06	2.41e-05	5.32989	3.6206	4.61798
105C	UP	10965	ENSG00000119673	ACOT2	acyl-CoA thioesterase 2	3.61696	-3.9675	37.7152	1.71e-08	4.05e-07	10.2512	3.61696	6.39254
105C	UP	84570	ENSG00000188517	COL25A1	collagen type XXV alpha 1 chain	3.61359	-2.70158	12.1066	2.04e-05	0.000101582	3.29959	3.61359	3.99318
105C	UP	1958	ENSG00000120738	EGR1	early growth response 1	3.60224	1.62239	43.8129	1.06e-08	2.91e-07	11.1062	3.60224	6.53611
105C	UP	111	ENSG00000173175	ADCY5	adenylate cyclase 5	3.58478	0.247056	26.5059	2.09e-07	2.58e-06	8.03863	3.58478	5.58838
105C	UP	440738	ENSG00000197769	MAP1LC3C	microtubule associated protein 1 light chain 3 gamma	3.5544	2.94627	16.2837	3.66e-06	2.43e-05	4.25373	3.5544	4.61439
105C	UP	390003	ENSG00000243316	GUCY2GP	guanylate cyclase 2G, pseudogene	3.54669	-3.19329	54.3986	1.82e-09	8.4e-08	12.1156	3.54669	7.07572
105C	UP	9313	ENSG00000137674	MMP20	matrix metallopeptidase 20	3.54106	-4.013	18.3381	1.83e-06	1.4e-05	6.0324	3.54106	4.85387
105C	UP	105376791		LOC105376791	uncharacterized LOC105376791	3.52994	-4.01283	22.4927	4.64e-07	4.79e-06	7.38333	3.52994	5.31966
105C	UP	400831	ENSG00000215595	C20orf202	chromosome 20 open reading frame 202	3.52909	-2.7492	7.01796	0.000432103	0.00136268	-0.0541719	3.52909	2.86561
105C	UP	85329	ENSG00000133317	LGALS12	galectin 12	3.52894	-2.43438	6.78747	0.000517033	0.00159537	-0.390297	3.52894	2.79714
105C	UP	54578	ENSG00000167165	UGT1A6	UDP glucuronosyltransferase family 1 member A6	3.52406	2.12111	22.0981	6.1e-07	6e-06	6.45	3.52406	5.22185
105C	UP	653677	ENSG00000232871	SEC1P	secretory blood group 1, pseudogene	3.4878	-1.52247	63.5883	7e-10	4.48e-08	13.07	3.4878	7.34872
105C	UP	2660	ENSG00000138379	MSTN	myostatin	3.47582	-3.18771	12.1843	1.97e-05	9.86e-05	3.41505	3.47582	4.00612
105C	UP	105372843				3.47257	-2.77583	5.33535	0.00181278	0.00481243	-1.73313	3.47257	2.31764
105C	UP	338872	ENSG00000240654	C1QTNF9	C1q and TNF related 9	3.45949	-4.04318	25.8606	1.71e-07	2.22e-06	8.31593	3.45949	5.65365
105C	UP	347365	ENSG00000102313	ITIH6	inter-alpha-trypsin inhibitor heavy chain family member 6	3.4579	-2.77175	5.99571	0.000995991	0.00285121	-1.06378	3.4579	2.54497
105C	UP	259308	ENSG00000205108	FAM205A	family with sequence similarity 205 member A	3.45509	-4.05815	11.6838	2.5e-05	0.000120559	3.25636	3.45509	3.9188
105C	UP	440910	ENSG00000231431	LOC440910	uncharacterized LOC440910	3.4491	-4.04924	20.1965	9.41e-07	8.39e-06	6.69379	3.4491	5.07624
105C	UP	101928437		LOC101928437	uncharacterized LOC101928437	3.4334	0.386186	3.88086	0.00828695	0.0190935	-4.02472	3.4334	1.71912
105C	UP	9027	ENSG00000144035	NAT8	N-acetyltransferase 8 (putative)	3.4294	-0.513685	12.2195	1.93e-05	9.71e-05	3.07043	3.4294	4.01278
105C	UP	401172	ENSG00000250490	LINC02145	long intergenic non-protein coding RNA 2145	3.4261	-4.06444	14.4417	7.36e-06	4.3e-05	4.58029	3.4261	4.36653
105C	UP	83661	ENSG00000166959	MS4A8	membrane spanning 4-domains A8	3.40022	-3.74361	9.00505	0.000109642	0.000417666	1.52429	3.40022	3.37917
105C	UP	5137	ENSG00000154678	PDE1C	phosphodiesterase 1C	3.39107	-3.35631	14.5144	7.15e-06	4.19e-05	4.59013	3.39107	4.37779
105C	UP	79953	ENSG00000101463	SYNDIG1	synapse differentiation inducing 1	3.38778	-4.07937	24.9589	2.12e-07	2.61e-06	8.11493	3.38778	5.58336
105C	UP	253935	ENSG00000187151	ANGPTL5	angiopoietin like 5	3.38778	-4.07937	24.9589	2.12e-07	2.61e-06	8.11493	3.38778	5.58336
105C	UP	124975	ENSG00000167741	GGT6	gamma-glutamyltransferase 6	3.38548	-1.87757	6.82758	0.000500962	0.00155378	-0.405286	3.38548	2.80861
105C	UP	10350	ENSG00000154258	ABCA9	ATP binding cassette subfamily A member 9	3.37166	-2.8196	5.48146	0.00158077	0.00427159	-1.57716	3.37166	2.36941
105C	UP	7915	ENSG00000112294	ALDH5A1	aldehyde dehydrogenase 5 family member A1	3.35119	2.92977	18.241	1.88e-06	1.44e-05	4.9768	3.35119	4.84164
105C	UP	285593	ENSG00000253955	LOC285593	uncharacterized LOC285593	3.34903	-4.13436	7.70025	0.000260965	0.000875262	0.661463	3.34903	3.05786
105C	UP	6445	ENSG00000102683	SGCG	sarcoglycan gamma	3.34903	-4.13436	7.70025	0.000260965	0.000875262	0.661463	3.34903	3.05786
105C	UP	85397	ENSG00000135824	RGS8	regulator of G protein signaling 8	3.34223	-4.10976	13.1465	1.27e-05	6.8e-05	3.99875	3.34223	4.16749
105C	UP	547	ENSG00000130294	KIF1A	kinesin family member 1A	3.33256	3.46557	13.6814	1.01e-05	5.61e-05	2.94544	3.33256	4.25104
105C	UP	22973		LAMB2P1	laminin subunit beta 2 pseudogene 1	3.32626	-1.05498	8.79828	0.000124842	0.000464783	1.02105	3.32626	3.33275
105C	UP	55584	ENSG00000174343	CHRNA9	cholinergic receptor nicotinic alpha 9 subunit	3.32439	1.29421	15.7188	4.5e-06	2.87e-05	4.35373	3.32439	4.54212
105C	UP	121952	ENSG00000250878	METTL21EP	methyltransferase like 21E, pseudogene	3.32392	-2.14753	4.39957	0.00465578	0.0112867	-2.81695	3.32392	1.94743
105C	UP	100133941	ENSG00000272398	CD24	CD24 molecule	3.3157	6.97297	17.2894	2.58e-06	1.86e-05	4.09057	3.3157	4.73049
105C	UP	728882		FAM182B	family with sequence similarity 182 member B	3.31453	-4.11556	31.772	4.87e-08	8.56e-07	9.40003	3.31453	6.06753
105C	UP	158326	ENSG00000164946	FREM1	FRAS1 related extracellular matrix 1	3.2818	-1.1743	17.7625	2.2e-06	1.63e-05	5.63859	3.2818	4.78781
105C	UP	9033	ENSG00000107593	PKD2L1	polycystin 2 like 1, transient receptor potential cation channel	3.28065	-2.55928	5.29042	0.00189175	0.00499501	-1.83878	3.28065	2.30146
105C	UP	1544	ENSG00000140505	CYP1A2	cytochrome P450 family 1 subfamily A member 2	3.26956	2.67043	20.7364	8.87e-07	8.02e-06	5.92854	3.26956	5.09583
105C	UP	253044	ENSG00000259666	LINGO1-AS1	LINGO1 antisense RNA 1	3.2521	-4.24239	4.92106	0.0027125	0.00693324	-1.94855	3.2521	2.15906
105C	UP	30010	ENSG00000122584	NXPH1	neurexophilin 1	3.24422	-4.1795	8.16084	0.000189571	0.000661203	1.02365	3.24422	3.17967
105C	UP	360205	ENSG00000229637	PRAC2	PRAC2 small nuclear protein	3.24197	-4.15175	37.1632	1.87e-08	4.27e-07	10.1386	3.24197	6.36957
105C	UP	6563	ENSG00000141469	SLC14A1	solute carrier family 14 member 1 (Kidd blood group)	3.24029	1.40705	8.77027	0.000127083	0.00047165	0.467812	3.24029	3.32638
105C	UP	9755	ENSG00000198933	TBKBP1	TBK1 binding protein 1	3.23149	-2.60642	4.17358	0.0059557	0.0141505	-3.10633	3.23149	1.84923
105C	UP	1015	ENSG00000079112	CDH17	cadherin 17	3.22518	-4.1795	12.8327	1.46e-05	7.64e-05	3.83657	3.22518	4.11691
105C	UP	30834	ENSG00000066379	POLR1H	RNA polymerase I subunit H	3.21888	-2.95729	3.86193	0.00846962	0.0194875	-3.4593	3.21888	1.71024
105C	UP	5865	ENSG00000169213	RAB3B	RAB3B, member RAS oncogene family	3.21431	-1.17782	91.3056	7.63e-11	1.14e-08	14.6797	3.21431	7.9431
105C	UP	407050	ENSG00000207757	MIR93	microRNA 93	3.21306	-4.17001	15.5669	4.76e-06	3.01e-05	5.04788	3.21306	4.52143
105C	UP	5596	ENSG00000141639	MAPK4	mitogen-activated protein kinase 4	3.21166	0.126166	19.8387	1.15e-06	9.86e-06	6.13894	3.21166	5.00612
105C	UP	838	ENSG00000137757	CASP5	caspase 5	3.2108	-4.17001	38.1711	1.59e-08	3.84e-07	10.2648	3.2108	6.41567
105C	UP	105378579				3.2108	-4.17001	38.1711	1.59e-08	3.84e-07	10.2648	3.2108	6.41567
105C	UP	105371937				3.2108	-4.17001	38.1711	1.59e-08	3.84e-07	10.2648	3.2108	6.41567
105C	UP	7481	ENSG00000085741	WNT11	Wnt family member 11	3.20858	-2.20044	7.04193	0.000424233	0.00134024	-0.243524	3.20858	2.87282
105C	UP	1545	ENSG00000138061	CYP1B1	cytochrome P450 family 1 subfamily B member 1	3.20208	3.4667	22.3376	5.72e-07	5.69e-06	6.24055	3.20208	5.24489
105C	UP	6261	ENSG00000196218	RYR1	ryanodine receptor 1	3.2	-3.34188	14.1523	8.28e-06	4.75e-05	4.42406	3.2	4.32331
105C	UP	65268	ENSG00000165238	WNK2	WNK lysine deficient protein kinase 2	3.1983	-3.37314	5.71661	0.00127494	0.00354019	-1.2181	3.1983	2.45097
105C	UP	101927697	ENSG00000276778	LINC02227	long intergenic non-protein coding RNA 2227	3.19487	-3.35338	20.7889	7.54e-07	7.06e-06	6.91035	3.19487	5.1512
105C	UP	57408	ENSG00000144771	LRTM1	leucine rich repeats and transmembrane domains 1	3.19473	-2.90552	5.28466	0.00190215	0.00501827	-1.77745	3.19473	2.29945
105C	UP	342035	ENSG00000186417	GLDN	gliomedin	3.18683	1.32801	17.0939	2.75e-06	1.97e-05	4.8893	3.18683	4.70553
105C	UP	284260	ENSG00000267586	LINC00907	long intergenic non-protein coding RNA 907	3.18504	-4.20531	8.37235	0.000164535	0.000586122	1.18435	3.18504	3.23201
105C	UP	290	ENSG00000166825	ANPEP	alanyl aminopeptidase, membrane	3.17455	-2.62166	4.49286	0.00421496	0.0102927	-2.7249	3.17455	1.98747
105C	UP	54836	ENSG00000119411	BSPRY	B-box and SPRY domain containing	3.15765	-2.20343	4.84907	0.00291596	0.00739804	-2.40598	3.15765	2.13088
105C	UP	200420	ENSG00000163016	ALMS1P1	ALMS1 pseudogene 1	3.15477	-1.60572	10.8773	3.77e-05	0.000169672	2.52853	3.15477	3.77039
105C	UP	100506599	ENSG00000225361	PPP1R26-AS1	PPP1R26 antisense RNA 1	3.14673	2.31753	17.6107	2.31e-06	1.71e-05	4.90561	3.14673	4.767
105C	UP	158297	ENSG00000155875	SAXO1	stabilizer of axonemal microtubules 1	3.1456	-3.37753	5.57189	0.00145419	0.00397074	-1.38043	3.1456	2.40113
105C	UP	56300	ENSG00000136688	IL36G	interleukin 36 gamma	3.13419	-1.44774	24.4633	3.35e-07	3.71e-06	7.69491	3.13419	5.43063
105C	UP	1549	ENSG00000198077	CYP2A7	cytochrome P450 family 2 subfamily A member 7	3.1263	-4.23112	8.8068	0.00012417	0.000462583	1.50091	3.1263	3.33481
105C	UP	729468		PGM5P4	phosphoglucomutase 5 pseudogene 4	3.1263	-4.23112	8.8068	0.00012417	0.000462583	1.50091	3.1263	3.33481
105C	UP	387758	ENSG00000176971	FIBIN	fin bud initiation factor homolog	3.12198	-2.08963	4.29956	0.00518697	0.0124595	-2.99583	3.12198	1.9045
105C	UP	84054		PCDHB19P	protocadherin beta 19 pseudogene	3.11949	-2.29131	6.6687	0.000568214	0.0017334	-0.469292	3.11949	2.7611
105C	UP	56955	ENSG00000152595	MEPE	matrix extracellular phosphoglycoprotein	3.1129	-2.66126	11.6745	2.51e-05	0.000120948	3.11721	3.1129	3.9174
105C	UP	5470	ENSG00000156194	PPEF2	protein phosphatase with EF-hand domain 2	3.11078	-4.23112	14.6227	6.85e-06	4.06e-05	4.65651	3.11078	4.39147
105C	UP	150	ENSG00000150594	ADRA2A	adrenoceptor alpha 2A	3.10582	-3.38702	11.8397	2.32e-05	0.00011307	3.30128	3.10582	3.94665
105C	UP	1043	ENSG00000169442	CD52	CD52 molecule	3.10315	1.2796	7.48034	0.000305737	0.00100724	-0.510816	3.10315	2.99687
105C	UP	375189	ENSG00000176732	PFN4	profilin family member 4	3.10088	-2.35128	10.3371	5.04e-05	0.000215568	2.32246	3.10088	3.66642
105C	UP	407034	ENSG00000198974	MIR30E	microRNA 30e	3.09897	-2.6437	36.6266	2.05e-08	4.55e-07	10.3535	3.09897	6.34199
105C	UP	2982	ENSG00000164116	GUCY1A1	guanylate cyclase 1 soluble subunit alpha 1	3.09578	-2.94531	6.70381	0.000552502	0.00169	-0.38994	3.09578	2.77211
105C	UP	100133036	ENSG00000223839	FAM95B1	family with sequence similarity 95 member B1	3.06798	-4.27162	8.48627	0.000152644	0.000552073	1.24096	3.06798	3.258
105C	UP	84647	ENSG00000138308	PLA2G12B	phospholipase A2 group XIIB	3.06234	-4.24239	20.396	7.63e-07	7.11e-06	6.88883	3.06234	5.14813
105C	UP	285456	ENSG00000234492	RPL34-DT	RPL34 divergent transcript	3.06234	-4.24239	20.396	7.63e-07	7.11e-06	6.88883	3.06234	5.14813
105C	UP	114784	ENSG00000121904	CSMD2	CUB and Sushi multiple domains 2	3.06234	-4.24239	20.396	7.63e-07	7.11e-06	6.88883	3.06234	5.14813
105C	UP	101928513	ENSG00000225062	CATIP-AS1	CATIP antisense RNA 1	3.06234	-4.24239	20.396	7.63e-07	7.11e-06	6.88883	3.06234	5.14813
105C	UP	101927342		LOC101927342	uncharacterized LOC101927342	3.06234	-4.24239	20.396	7.63e-07	7.11e-06	6.88883	3.06234	5.14813
105C	UP	100885796	ENSG00000240012	SLC9A9-AS1	SLC9A9 antisense RNA 1	3.06234	-4.24239	20.396	7.63e-07	7.11e-06	6.88883	3.06234	5.14813
105C	UP	100874197		EFCAB6-AS1	EFCAB6 antisense RNA 1	3.06234	-4.24239	20.396	7.63e-07	7.11e-06	6.88883	3.06234	5.14813
105C	UP	5539	ENSG00000108849	PPY	pancreatic polypeptide	3.06234	-4.24239	53.1728	2.09e-09	9.35e-08	11.5131	3.06234	7.02919
105C	UP	50613	ENSG00000175520	UBQLN3	ubiquilin 3	3.06234	-4.24239	53.1728	2.09e-09	9.35e-08	11.5131	3.06234	7.02919
105C	UP	286178	ENSG00000254139	LOC286178	uncharacterized LOC286178	3.06234	-4.24239	53.1728	2.09e-09	9.35e-08	11.5131	3.06234	7.02919
105C	UP	102724541				3.06234	-4.24239	53.1728	2.09e-09	9.35e-08	11.5131	3.06234	7.02919
105C	UP	283284	ENSG00000179057	IGSF22	immunoglobulin superfamily member 22	3.06174	-3.41363	5.72305	0.00126757	0.00352351	-1.22403	3.06174	2.45303
105C	UP	100131320	ENSG00000225449	RAB6C-AS1	RAB6C antisense RNA 1	3.05993	-4.3186	5.13719	0.00219209	0.00571259	-1.7024	3.05993	2.24317
105C	UP	5343	ENSG00000183281	PLGLB1	plasminogen like B1	3.05579	-1.64612	12.5706	1.64e-05	8.45e-05	3.38765	3.05579	4.07314
105C	UP	51207	ENSG00000079393	DUSP13	dual specificity phosphatase 13	3.05372	-4.32112	5.07908	0.00231988	0.0060158	-1.76561	3.05372	2.22071
105C	UP	5345	ENSG00000167711	SERPINF2	serpin family F member 2	3.05091	-0.0974899	9.74439	7.04e-05	0.000285691	1.50514	3.05091	3.5441
105C	UP	6097	ENSG00000143365	RORC	RAR related orphan receptor C	3.0385	1.39043	8.01969	0.000208731	0.000718849	-0.0991298	3.0385	3.14336
105C	UP	63970	ENSG00000120471	TP53AIP1	tumor protein p53 regulated apoptosis inducing protein 1	3.03201	-1.51286	78.0797	1.99e-10	2.08e-08	13.9386	3.03201	7.68194
105C	UP	491	ENSG00000157087	ATP2B2	ATPase plasma membrane Ca2+ transporting 2	3.02659	-4.3186	7.13971	0.000393783	0.0012587	0.169341	3.02659	2.90008
105C	UP	5222	ENSG00000256713	PGA5	pepsinogen A5	3.02571	-3.01662	4.07629	0.00663724	0.0156234	-3.15133	3.02571	1.80623
105C	UP	5176	ENSG00000132386	SERPINF1	serpin family F member 1	3.01823	6.41023	9.22361	9.59e-05	0.00037238	-0.088014	3.01823	3.42901
105C	UP	55753	ENSG00000197444	OGDHL	oxoglutarate dehydrogenase L	3.01445	1.82662	13.4536	1.11e-05	6.08e-05	3.17097	3.01445	4.2161
105C	UP	3007	ENSG00000124575	H1-3	H1.3 linker histone, cluster member	3.00856	-3.43864	13.559	1.06e-05	5.86e-05	4.16285	3.00856	4.2321
105C	UP	6300	ENSG00000188130	MAPK12	mitogen-activated protein kinase 12	3.0023	-1.51907	8.78877	0.000125598	0.000466984	1.0992	3.0023	3.3307
105C	UP	441476	ENSG00000197768	STPG3	sperm-tail PG-rich repeat containing 3	2.99972	-0.0185478	12.5023	1.7e-05	8.69e-05	3.10649	2.99972	4.06098
105C	UP	6440	ENSG00000168484	SFTPC	surfactant protein C	2.99507	-3.05282	3.67381	0.0105513	0.0237856	-3.65298	2.99507	1.62369
105C	UP	57125	ENSG00000161381	PLXDC1	plexin domain containing 1	2.99485	0.0369223	29.5426	1.1e-07	1.59e-06	8.7449	2.99485	5.7986
105C	UP	2775	ENSG00000087258	GNAO1	G protein subunit alpha o1	2.99125	-4.29137	9.78629	6.87e-05	0.000280133	2.16437	2.99125	3.55264
105C	UP	392459	ENSG00000187893	CXXC1P1	CXXC finger protein 1 pseudogene 1	2.99125	-4.29137	9.78629	6.87e-05	0.000280133	2.16437	2.99125	3.55264
105C	UP	51365	ENSG00000144837	PLA1A	phospholipase A1 member A	2.98387	2.62831	15.9397	4.14e-06	2.69e-05	4.13192	2.98387	4.57025
105C	UP	100506068	ENSG00000245598	DACT3-AS1	DACT3 antisense RNA 1	2.97975	-4.29137	17.7799	1.94e-06	1.47e-05	5.96119	2.97975	4.83268
105C	UP	102467212	ENSG00000248757	LINC02115	long intergenic non-protein coding RNA 2115	2.97975	-4.29137	17.7799	1.94e-06	1.47e-05	5.96119	2.97975	4.83268
105C	UP	8693	ENSG00000257594	GALNT4	polypeptide N-acetylgalactosaminyltransferase 4	2.97975	-4.29137	17.7799	1.94e-06	1.47e-05	5.96119	2.97975	4.83268
105C	UP	101927700	ENSG00000234948	LINC01524	long intergenic non-protein coding RNA 1524	2.97974	-3.43864	7.17448	0.00038357	0.00122984	0.116536	2.97974	2.91015
105C	UP	8048	ENSG00000129170	CSRP3	cysteine and glycine rich protein 3	2.97974	-3.43864	7.17448	0.00038357	0.00122984	0.116536	2.97974	2.91015
105C	UP	10457	ENSG00000136235	GPNMB	glycoprotein nmb	2.97194	3.81351	14.8433	6.28e-06	3.78e-05	3.39101	2.97194	4.42251
105C	UP	51378	ENSG00000101280	ANGPT4	angiopoietin 4	2.96503	-0.0807981	8.07458	0.000201026	0.000696113	0.25153	2.96503	3.15732
105C	UP	121006	ENSG00000185958	FAM186A	family with sequence similarity 186 member A	2.96198	-2.46341	7.41239	0.00032132	0.00105247	0.254511	2.96198	2.97779
105C	UP	387644	ENSG00000283709	FAM238C	family with sequence similarity 238 member C	2.95523	-0.932999	69.5797	4.03e-10	3.22e-08	13.7651	2.95523	7.49214
105C	UP	646457	ENSG00000188032	C19orf67	chromosome 19 open reading frame 67	2.953	-2.73434	4.05451	0.00680155	0.0159717	-3.24444	2.953	1.79665
105C	UP	10437	ENSG00000216490	IFI30	IFI30 lysosomal thiol reductase	2.95262	1.38158	6.78525	0.000517941	0.00159723	-1.14449	2.95262	2.79663
105C	UP	138715	ENSG00000205143	ARID3C	AT-rich interaction domain 3C	2.94954	-3.45374	11.8222	2.34e-05	0.00011388	3.24168	2.94954	3.94355
105C	UP	100128285		DNM1P35	dynamin 1 pseudogene 35	2.9494	-3.47632	17.801	2e-06	1.51e-05	5.92738	2.9494	4.82102
105C	UP	23614	ENSG00000265060	PPY2P	pancreatic polypeptide 2, pseudogene	2.94817	-4.36375	5.29153	0.00188974	0.00499062	-1.53162	2.94817	2.30185
105C	UP	28640	ENSG00000211820	TRAV41	T cell receptor alpha variable 41	2.94817	-4.36375	5.29153	0.00188974	0.00499062	-1.53162	2.94817	2.30185
105C	UP	135138	ENSG00000112530	PACRG	parkin coregulated	2.93748	-0.375187	6.48579	0.000658851	0.00197593	-1.07159	2.93748	2.70423
105C	UP	10349	ENSG00000154263	ABCA10	ATP binding cassette subfamily A member 10	2.92846	-0.739742	13.6737	1.01e-05	5.62e-05	3.84186	2.92846	4.25026
105C	UP	153643	ENSG00000153347	FAM81B	family with sequence similarity 81 member B	2.92845	0.563385	8.29909	0.000172747	0.000611311	0.303021	2.92845	3.21374
105C	UP	22952	ENSG00000130612	CYP2G1P	cytochrome P450 family 2 subfamily G member 1, pseudogene	2.92338	-3.03226	5.82176	0.0011605	0.00326486	-1.21628	2.92338	2.48613
105C	UP	4345	ENSG00000091972	CD200	CD200 molecule	2.92325	-3.03628	5.18048	0.00210206	0.0055017	-1.87958	2.92325	2.2595
105C	UP	6518	ENSG00000142583	SLC2A5	solute carrier family 2 member 5	2.91808	-4.36375	7.46928	0.000308214	0.00101493	0.45368	2.91808	2.99356
105C	UP	342527	ENSG00000188176	SMTNL2	smoothelin like 2	2.91085	4.16308	11.8772	2.28e-05	0.000111359	1.84084	2.91085	3.95327
105C	UP	9957	ENSG00000002587	HS3ST1	heparan sulfate-glucosamine 3-sulfotransferase 1	2.90342	-4.32756	18.1644	1.63e-06	1.28e-05	6.13328	2.90342	4.89279
105C	UP	158835	ENSG00000147160	AWAT2	acyl-CoA wax alcohol acyltransferase 2	2.89757	-3.59902	3.33657	0.0158612	0.0327287	-3.98511	2.89757	1.48507
105C	UP	642987	ENSG00000186952	TMEM232	transmembrane protein 232	2.89595	1.13021	8.59079	0.000142601	0.000519989	0.413036	2.89595	3.28401
105C	UP	375307	ENSG00000158428	CATIP	ciliogenesis associated TTC17 interacting protein	2.88928	-1.57258	8.92457	0.000115289	0.000434456	1.20215	2.88928	3.36205
105C	UP	645206		LINC00693	long intergenic non-protein coding RNA 693	2.88401	-3.49889	8.19354	0.000185427	0.000649383	0.989784	2.88401	3.1875
105C	UP	3293	ENSG00000130948	HSD17B3	hydroxysteroid 17-beta dehydrogenase 3	2.88255	-2.49145	7.70012	0.000260991	0.000875262	0.492149	2.88255	3.05786
105C	UP	100422737	ENSG00000235142	LINC02532	long intergenic non-protein coding RNA 2532	2.87945	-1.41454	21.7656	6.67e-07	6.42e-06	6.92802	2.87945	5.19246
105C	UP	51308	ENSG00000132563	REEP2	receptor accessory protein 2	2.87932	-4.33303	32.603	4.16e-08	7.62e-07	9.49361	2.87932	6.11805
105C	UP	406941	ENSG00000207611	MIR149	microRNA 149	2.87932	-4.33303	32.603	4.16e-08	7.62e-07	9.49361	2.87932	6.11805
105C	UP	4052	ENSG00000049323	LTBP1	latent transforming growth factor beta binding protein 1	2.87932	-4.33303	32.603	4.16e-08	7.62e-07	9.49361	2.87932	6.11805
105C	UP	102724284				2.87932	-4.33303	32.603	4.16e-08	7.62e-07	9.49361	2.87932	6.11805
105C	UP	100129827	ENSG00000177112	IRAG1-AS1	IRAG1 antisense RNA 1	2.87932	-4.33303	32.603	4.16e-08	7.62e-07	9.49361	2.87932	6.11805
105C	UP	8424	ENSG00000129151	BBOX1	gamma-butyrobetaine hydroxylase 1	2.86979	-1.23793	6.63725	0.000582722	0.00177232	-0.689101	2.86979	2.75146
105C	UP	280	ENSG00000240038	AMY2B	amylase alpha 2B	2.86662	2.64279	86.3081	1.08e-10	1.42e-08	15.7334	2.86662	7.84771
105C	UP	84336	ENSG00000091947	TMEM101	transmembrane protein 101	2.85866	2.0919	19.3372	1.34e-06	1.12e-05	5.54795	2.85866	4.95078
105C	UP	5837	ENSG00000068976	PYGM	glycogen phosphorylase, muscle associated	2.8432	1.85673	8.55537	0.000145916	0.00053051	0.201797	2.8432	3.27531
105C	UP	164118	ENSG00000187862	TTC24	tetratricopeptide repeat domain 24	2.83988	-2.40081	8.19688	0.00018501	0.000648161	0.807823	2.83988	3.18832
105C	UP	201895	ENSG00000163683	SMIM14	small integral membrane protein 14	2.83757	6.87784	16.8506	3e-06	2.07e-05	3.91074	2.83757	4.68403
105C	UP	401024	ENSG00000188738	FSIP2	fibrous sheath interacting protein 2	2.83506	3.73626	15.1023	5.68e-06	3.47e-05	3.51903	2.83506	4.45967
105C	UP	26818	ENSG00000199631	SNORD33	small nucleolar RNA, C/D box 33	2.83274	-4.36375	11.4659	2.79e-05	0.000131701	3.1618	2.83274	3.88041
105C	UP	84692	ENSG00000138483	CCDC54	coiled-coil domain containing 54	2.83274	-4.36375	11.4659	2.79e-05	0.000131701	3.1618	2.83274	3.88041
105C	UP	1359	ENSG00000163751	CPA3	carboxypeptidase A3	2.83274	-4.36375	11.4659	2.79e-05	0.000131701	3.1618	2.83274	3.88041
105C	UP	101927274	ENSG00000249383	LINC02071	long intergenic non-protein coding RNA 2071	2.83274	-4.36375	11.4659	2.79e-05	0.000131701	3.1618	2.83274	3.88041
105C	UP	11117	ENSG00000138080	EMILIN1	elastin microfibril interfacer 1	2.83265	-2.12177	12.1153	2.03e-05	0.000101238	3.23498	2.83265	3.99466
105C	UP	101927193	ENSG00000234661	CHL1-AS1	CHL1 antisense RNA 1	2.82751	-4.36375	24.3212	2.48e-07	2.93e-06	7.95872	2.82751	5.53313
105C	UP	100533183	ENSG00000178882	ZNF664-RFLNA	ZNF664-RFLNA readthrough	2.82751	-4.36375	24.3212	2.48e-07	2.93e-06	7.95872	2.82751	5.53313
105C	UP	105372493	ENSG00000286787	LOC105372493	uncharacterized LOC105372493	2.82687	-3.10023	4.20089	0.00577872	0.0137634	-2.99392	2.82687	1.86128
105C	UP	642515	ENSG00000283526	PRRT1B	proline rich transmembrane protein 1B	2.82412	0.448946	12.0424	2.1e-05	0.000104263	2.75795	2.82412	3.98187
105C	UP	100996338		LINC02169	long intergenic non-protein coding RNA 2169	2.82234	-4.41536	5.49858	0.00155587	0.00421435	-1.30861	2.82234	2.37527
105C	UP	114815	ENSG00000108018	SORCS1	sortilin related VPS10 domain containing receptor 1	2.82234	-4.41536	5.49858	0.00155587	0.00421435	-1.30861	2.82234	2.37527
105C	UP	6425	ENSG00000120057	SFRP5	secreted frizzled related protein 5	2.82234	-4.41536	5.49858	0.00155587	0.00421435	-1.30861	2.82234	2.37527
105C	UP	56649	ENSG00000137648	TMPRSS4	transmembrane serine protease 4	2.8217	-0.466237	46.5091	4.75e-09	1.63e-07	11.9129	2.8217	6.78781
105C	UP	114805	ENSG00000144278	GALNT13	polypeptide N-acetylgalactosaminyltransferase 13	2.81951	-2.05621	20.09	1.07e-06	9.29e-06	6.48786	2.81951	5.03198
105C	UP	55799	ENSG00000157445	CACNA2D3	calcium voltage-gated channel auxiliary subunit alpha2delta 3	2.81556	3.21481	9.97034	6.18e-05	0.000257148	0.87462	2.81556	3.58982
105C	UP	729723	ENSG00000224165	DNAJC27-AS1	DNAJC27 antisense RNA 1	2.81511	-1.38308	40.1956	1.16e-08	3.09e-07	10.9981	2.81511	6.51004
105C	UP	100874074	ENSG00000176124	DLEU7-AS1	DLEU7 antisense RNA 1	2.80716	-0.694755	10.575	4.43e-05	0.00019361	2.14625	2.80716	3.71307
105C	UP	101929469	ENSG00000283297	TEX52	testis expressed 52	2.80536	0.111125	10.8006	3.92e-05	0.000175408	2.13521	2.80536	3.75595
105C	UP	728798		FRMPD2B	FERM and PDZ domain containing 2B, pseudogene	2.79587	-4.41536	7.93266	0.000221659	0.000757311	0.833719	2.79587	3.12073
105C	UP	101928469	ENSG00000280870	MIR325HG	MIR325 host gene	2.79587	-4.41536	7.93266	0.000221659	0.000757311	0.833719	2.79587	3.12073
105C	UP	102466191	ENSG00000278549	MIR6736	microRNA 6736	2.79587	-4.41536	7.93266	0.000221659	0.000757311	0.833719	2.79587	3.12073
105C	UP	133418	ENSG00000170571	EMB	embigin	2.79587	-4.41536	7.93266	0.000221659	0.000757311	0.833719	2.79587	3.12073
105C	UP	319139	ENSG00000207444	SNORD56B	small nucleolar RNA, C/D box 56B	2.79587	-4.41536	7.93266	0.000221659	0.000757311	0.833719	2.79587	3.12073
105C	UP	387911	ENSG00000205863	C1QTNF9B	C1q and TNF related 9B	2.79501	2.95627	16.2501	3.7e-06	2.46e-05	4.1899	2.79501	4.60906
105C	UP	9762	ENSG00000088899	LZTS3	leucine zipper tumor suppressor family member 3	2.78383	5.4111	11.1194	3.32e-05	0.000152733	1.20879	2.78383	3.81607
105C	UP	105374693		LINC02211	long intergenic non-protein coding RNA 2211	2.76764	-3.19329	32.5456	4.21e-08	7.68e-07	9.71904	2.76764	6.11464
105C	UP	312	ENSG00000104537	ANXA13	annexin A13	2.75862	-3.5505	6.51043	0.000645721	0.00194085	-0.457337	2.75862	2.71201
105C	UP	25834	ENSG00000182050	MGAT4C	MGAT4 family member C	2.75862	-3.5505	6.51043	0.000645721	0.00194085	-0.457337	2.75862	2.71201
105C	UP	400512	ENSG00000245888	NSMCE1-DT	NSMCE1 divergent transcript	2.75862	-3.5505	6.51043	0.000645721	0.00194085	-0.457337	2.75862	2.71201
105C	UP	8641	ENSG00000253953	PCDHGB4	protocadherin gamma subfamily B, 4	2.75758	0.229569	23.1492	4.64e-07	4.79e-06	7.14739	2.75758	5.31966
105C	UP	5348	ENSG00000266964	FXYD1	FXYD domain containing ion transport regulator 1	2.75221	-2.27207	5.75126	0.00123586	0.00344818	-1.47286	2.75221	2.46241
105C	UP	7140	ENSG00000130595	TNNT3	troponin T3, fast skeletal type	2.7503	-3.5505	8.42935	0.000158456	0.000569459	1.11778	2.7503	3.24454
105C	UP	100996295		DNAH17-AS1	DNAH17 antisense RNA 1	2.7499	-4.44548	5.58946	0.00143096	0.00391494	-1.21182	2.7499	2.40728
105C	UP	285154	ENSG00000232973	CYP1B1-AS1	CYP1B1 antisense RNA 1	2.74403	-3.57126	5.21038	0.00204233	0.00535673	-1.74228	2.74403	2.2711
105C	UP	7306	ENSG00000107165	TYRP1	tyrosinase related protein 1	2.7424	3.49583	21.5417	7.09e-07	6.74e-06	5.95945	2.7424	5.17134
105C	UP	554201	ENSG00000227480	CCDC148-AS1	CCDC148 antisense RNA 1	2.69853	-2.88211	6.22596	0.000817683	0.00239165	-0.733914	2.69853	2.6213
105C	UP	6540	ENSG00000010379	SLC6A13	solute carrier family 6 member 13	2.69843	3.2698	13.4472	1.11e-05	6.1e-05	2.82782	2.69843	4.21467
105C	UP	84073	ENSG00000136449	MYCBPAP	MYCBP associated protein	2.69815	-3.61659	21.7751	4.85e-07	4.96e-06	7.33172	2.69815	5.30452
105C	UP	338761	ENSG00000186897	C1QL4	complement C1q like 4	2.69517	1.9253	9.0058	0.000109591	0.000417584	0.474178	2.69517	3.37926
105C	UP	102723513		ZNF30-AS1	ZNF30 antisense RNA 1	2.6919	-1.51473	18.7629	1.6e-06	1.26e-05	6.02731	2.6919	4.89963
105C	UP	346653	ENSG00000205085	FAM71F2	family with sequence similarity 71 member F2	2.68973	-1.09146	4.02988	0.00699283	0.0163681	-3.55557	2.68973	1.786
105C	UP	120400	ENSG00000095110	NXPE1	neurexophilin and PC-esterase domain family member 1	2.68823	-2.47234	4.50521	0.00416018	0.0101738	-2.61993	2.68823	1.99252
105C	UP	132946	ENSG00000196503	ARL9	ADP ribosylation factor like GTPase 9	2.68526	-3.5069	11.7424	2.43e-05	0.000117906	3.28007	2.68526	3.92846
105C	UP	100505635	ENSG00000235033	DAAM2-AS1	DAAM2 antisense RNA 1	2.68408	-2.84685	41.2579	9.88e-09	2.76e-07	10.9164	2.68408	6.55909
105C	UP	3291	ENSG00000176387	HSD11B2	hydroxysteroid 11-beta dehydrogenase 2	2.68246	3.02221	48.7468	5.63e-09	1.84e-07	11.5589	2.68246	6.73518
105C	UP	105374860				2.67939	-2.8584	4.27275	0.00534069	0.0127995	-2.97209	2.67939	1.89281
105C	UP	10858	ENSG00000036530	CYP46A1	cytochrome P450 family 46 subfamily A member 1	2.67898	-0.571547	8.78515	0.000125888	0.000467877	0.913423	2.67898	3.32987
105C	UP	101928841		LOC101928841	collagen alpha-1(II) chain-like	2.67861	-1.17442	15.7449	4.45e-06	2.85e-05	4.8388	2.67861	4.54516
105C	UP	401262	ENSG00000146215	CRIP3	cysteine rich protein 3	2.67809	-4.47561	5.79282	0.00119078	0.00333979	-1.0028	2.67809	2.47628
105C	UP	60676	ENSG00000116183	PAPPA2	pappalysin 2	2.67809	-4.47561	5.79282	0.00119078	0.00333979	-1.0028	2.67809	2.47628
105C	UP	343172	ENSG00000177462	OR2T8	olfactory receptor family 2 subfamily T member 8	2.67809	-4.47561	5.79282	0.00119078	0.00333979	-1.0028	2.67809	2.47628
105C	UP	7025	ENSG00000175745	NR2F1	nuclear receptor subfamily 2 group F member 1	2.6696	4.42091	16.62	3.25e-06	2.21e-05	4.01776	2.6696	4.65561
105C	UP	3488	ENSG00000115461	IGFBP5	insulin like growth factor binding protein 5	2.66066	6.06054	11.2992	3.03e-05	0.00014148	1.24932	2.66066	3.8493
105C	UP	221442	ENSG00000161912	ADCY10P1	ADCY10 pseudogene 1	2.6603	-0.567283	16.2915	3.65e-06	2.43e-05	4.99267	2.6603	4.61439
105C	UP	105378950				2.657	-3.62288	16.7122	2.75e-06	1.97e-05	5.59286	2.657	4.70553
105C	UP	442038	ENSG00000196228	SULT1C3	sulfotransferase family 1C member 3	2.65653	0.444147	88.138	9.48e-11	1.31e-08	15.3374	2.65653	7.88273
105C	UP	101928231	ENSG00000231971	CT69	cancer/testis associated transcript 69	2.65572	-4.47561	8.63524	0.000138563	0.000507545	1.3709	2.65572	3.29453
105C	UP	100874282	ENSG00000236996	MLIP-IT1	MLIP intronic transcript 1	2.65572	-4.47561	8.63524	0.000138563	0.000507545	1.3709	2.65572	3.29453
105C	UP	728113	ENSG00000264230	ANXA8L1	annexin A8 like 1	2.6549	-4.45587	10.6704	4.2e-05	0.000185531	2.70536	2.6549	3.73158
105C	UP	2984	ENSG00000070019	GUCY2C	guanylate cyclase 2C	2.65462	1.42053	68.0746	4.61e-10	3.45e-08	14.2701	2.65462	7.46218
105C	UP	169966	ENSG00000174016	TENT5D	terminal nucleotidyltransferase 5D	2.65334	-1.39713	10.1457	5.6e-05	0.000236077	2.0231	2.65334	3.62695
105C	UP	7104	ENSG00000169903	TM4SF4	transmembrane 4 L six family member 4	2.65325	4.58737	105.673	3.89e-11	7.95e-09	16.7484	2.65325	8.09963
105C	UP	4778	ENSG00000123405	NFE2	nuclear factor, erythroid 2	2.65201	-2.61094	3.81602	0.00893177	0.020453	-3.49564	2.65201	1.68924
105C	UP	285600	ENSG00000185261	KIAA0825	KIAA0825	2.65005	3.0483	15.7428	4.46e-06	2.85e-05	3.9424	2.65005	4.54516
105C	UP	266675	ENSG00000142959	BEST4	bestrophin 4	2.64941	-1.06845	8.29064	0.000173724	0.000614157	0.594688	2.64941	3.21172
105C	UP	83715	ENSG00000187017	ESPN	espin	2.64249	5.55755	9.00002	0.000109986	0.000418695	-0.191068	2.64249	3.3781
105C	UP	827	ENSG00000077274	CAPN6	calpain 6	2.64004	-4.45439	15.0911	5.14e-06	3.21e-05	4.9632	2.64004	4.49349
105C	UP	55068	ENSG00000120658	ENOX1	ecto-NOX disulfide-thiol exchanger 1	2.64004	-4.45439	15.0911	5.14e-06	3.21e-05	4.9632	2.64004	4.49349
105C	UP	343637	ENSG00000101282	RSPO4	R-spondin 4	2.64004	-4.45439	15.0911	5.14e-06	3.21e-05	4.9632	2.64004	4.49349
105C	UP	101929295	ENSG00000245552	LOC101929295	uncharacterized LOC101929295	2.64004	-4.45439	15.0911	5.14e-06	3.21e-05	4.9632	2.64004	4.49349
105C	UP	100101148		LOC100101148	FKBP prolyl isomerase 6 pseudogene	2.64004	-4.45439	15.0911	5.14e-06	3.21e-05	4.9632	2.64004	4.49349
105C	UP	101928751	ENSG00000224718	LINC01657	long intergenic non-protein coding RNA 1657	2.64004	-4.45439	15.0911	5.14e-06	3.21e-05	4.9632	2.64004	4.49349
105C	UP	101927446	ENSG00000105793	LOC101927446	uncharacterized LOC101927446	2.63979	-4.45439	40.0512	1.18e-08	3.13e-07	10.403	2.63979	6.50446
105C	UP	100526835	ENSG00000259030	FPGT-TNNI3K	FPGT-TNNI3K readthrough	2.63979	-4.45439	40.0512	1.18e-08	3.13e-07	10.403	2.63979	6.50446
105C	UP	100288072	ENSG00000183921	SDR42E2	short chain dehydrogenase/reductase family 42E, member 2	2.63896	-3.62288	7.13582	0.000394946	0.0012619	0.15195	2.63896	2.89898
105C	UP	219670	ENSG00000151023	ENKUR	enkurin, TRPC channel interacting protein	2.63866	-0.398532	10.2419	5.31e-05	0.000225482	1.86489	2.63866	3.64689
105C	UP	401563	ENSG00000180539	C9orf139	chromosome 9 putative open reading frame 139	2.63818	-1.8927	14.6476	6.78e-06	4.03e-05	4.45323	2.63818	4.39469
105C	UP	112755	ENSG00000099365	STX1B	syntaxin 1B	2.63248	-2.02398	18.0262	2.02e-06	1.52e-05	5.81736	2.63248	4.81816
105C	UP	402415	ENSG00000182489	XKRX	XK related X-linked	2.6275	-3.62288	5.42617	0.00166433	0.00447313	-1.51007	2.6275	2.34939
105C	UP	7198		TRG-GCC3-1	tRNA-Gly (anticodon GCC) 3-1	2.6275	-3.62288	5.42617	0.00166433	0.00447313	-1.51007	2.6275	2.34939
105C	UP	158584	ENSG00000165591	FAAH2	fatty acid amide hydrolase 2	2.62735	-1.14873	13.6836	1.01e-05	5.6e-05	3.90422	2.62735	4.25181
105C	UP	440689	ENSG00000203814	H2BC18	H2B clustered histone 18	2.62353	-3.66191	40.7895	1.06e-08	2.91e-07	10.5683	2.62353	6.53611
105C	UP	2334	ENSG00000155966	AFF2	AF4/FMR2 family member 2	2.61953	5.43082	9.30877	9.1e-05	0.000356775	0.0298135	2.61953	3.44761
105C	UP	57537	ENSG00000184985	SORCS2	sortilin related VPS10 domain containing receptor 2	2.61933	5.43064	12.1999	1.95e-05	9.79e-05	1.81264	2.61933	4.00922
105C	UP	441094	ENSG00000237187	NR2F1-AS1	NR2F1 antisense RNA 1	2.61505	2.09328	32.9664	5.74e-08	9.63e-07	9.10415	2.61505	6.01637
105C	UP	23493	ENSG00000135547	HEY2	hes related family bHLH transcription factor with YRPW motif 2	2.59967	2.46537	183.927	1.04e-12	1.1e-09	19.5905	2.59967	8.95861
105C	UP	4330	ENSG00000169184	MN1	MN1 proto-oncogene, transcriptional regulator	2.59866	4.43727	14.7945	6.4e-06	3.83e-05	3.23891	2.59866	4.4168
105C	UP	105369153				2.59278	-4.5118	5.91091	0.00107259	0.00304381	-0.88208	2.59278	2.51658
105C	UP	255926	ENSG00000196115	ADAM5	ADAM metallopeptidase domain 5 (pseudogene)	2.59242	-3.64694	10.5157	4.57e-05	0.000198498	2.57942	2.59242	3.70224
105C	UP	151254	ENSG00000155754	C2CD6	C2 calcium dependent domain containing 6	2.5913	-1.95263	6.19332	0.000840578	0.00244877	-0.973035	2.5913	2.61105
105C	UP	104326055	ENSG00000235910	APOA1-AS	APOA1 antisense RNA	2.58835	-2.19241	9.08656	0.000104247	0.000399957	1.44565	2.58835	3.39799
105C	UP	123264	ENSG00000186198	SLC51B	solute carrier family 51 subunit beta	2.58799	1.2937	21.5622	7.05e-07	6.71e-06	6.44389	2.58799	5.17328
105C	UP	100506627				2.58763	-0.25847	10.5738	4.43e-05	0.000193619	2.04226	2.58763	3.71305
105C	UP	101929743	ENSG00000249487	LINC01586	long intergenic non-protein coding RNA 1586	2.57979	-3.81334	6.92427	0.000464528	0.00145444	0.0248202	2.57979	2.83731
105C	UP	170589	ENSG00000149735	GPHA2	glycoprotein hormone subunit alpha 2	2.56764	2.40138	7.57565	0.000285327	0.000947697	-0.75285	2.56764	3.02333
105C	UP	5587	ENSG00000184304	PRKD1	protein kinase D1	2.56661	-3.698	52.1363	2.36e-09	1.03e-07	11.8348	2.56661	6.98716
105C	UP	123872	ENSG00000154099	DNAAF1	dynein axonemal assembly factor 1	2.56396	-0.207598	9.01931	0.000108676	0.000414541	0.999593	2.56396	3.38243
105C	UP	100507055	ENSG00000204583	LRCOL1	leucine rich colipase like 1	2.55571	-1.12354	11.2156	3.16e-05	0.000146375	2.63487	2.55571	3.83453
105C	UP	54979	ENSG00000133328	PLAAT2	phospholipase A and acyltransferase 2	2.55072	1.44601	7.24955	0.000362539	0.0011714	-0.787538	2.55072	2.93129
105C	UP	128864	ENSG00000149609	C20orf144	chromosome 20 open reading frame 144	2.54982	-4.08959	6.53455	0.000633164	0.00190776	-0.350255	2.54982	2.71948
105C	UP	339541	ENSG00000198520	ARMH1	armadillo like helical domain containing 1	2.54472	1.29926	19.3677	1.32e-06	1.11e-05	5.72346	2.54472	4.95468
105C	UP	246312	ENSG00000240770	C21orf91-OT1	C21orf91 overlapping transcript 1	2.54442	-3.73812	20.7049	6.58e-07	6.36e-06	7.03032	2.54442	5.19654
105C	UP	146754	ENSG00000183914	DNAH2	dynein axonemal heavy chain 2	2.54434	-1.33112	53.7497	1.96e-09	8.86e-08	12.5528	2.54434	7.05257
105C	UP	10993	ENSG00000135094	SDS	serine dehydratase	2.53869	-0.704539	15.5143	4.85e-06	3.06e-05	4.65489	2.53869	4.51428
105C	UP	221946		LOC221946	uncharacterized LOC221946	2.538	-3.26567	3.33382	0.0159152	0.0328329	-4.08178	2.538	1.48369
105C	UP	402176		RPL21P44	ribosomal protein L21 pseudogene 44	2.53351	-2.69072	15.0493	5.63e-06	3.45e-05	4.82065	2.53351	4.46218
105C	UP	118670	ENSG00000203795	FAM24A	family with sequence similarity 24 member A	2.52841	-4.61348	3.27057	0.0172136	0.0352783	-3.94417	2.52841	1.45249
105C	UP	117532	ENSG00000149488	TMC2	transmembrane channel like 2	2.52719	-2.28894	15.2714	5.32e-06	3.3e-05	4.79611	2.52719	4.48149
105C	UP	9247	ENSG00000124827	GCM2	glial cells missing transcription factor 2	2.52527	-3.23182	5.65105	0.00135282	0.00372546	-1.37341	2.52527	2.42882
105C	UP	101060181				2.52492	-3.68313	12.1691	1.98e-05	9.92e-05	3.50423	2.52492	4.00349
105C	UP	101928120	ENSG00000271380	LOC101928120	uncharacterized LOC101928120	2.52492	-3.68313	12.1691	1.98e-05	9.92e-05	3.50423	2.52492	4.00349
105C	UP	1571	ENSG00000130649	CYP2E1	cytochrome P450 family 2 subfamily E member 1	2.52481	-0.931314	37.4598	1.78e-08	4.17e-07	10.628	2.52481	6.37986
105C	UP	57214	ENSG00000103888	CEMIP	cell migration inducing hyaluronidase 1	2.52472	3.24892	29.3648	1.14e-07	1.63e-06	8.10331	2.52472	5.78781
105C	UP	83650	ENSG00000177710	SLC35G5	solute carrier family 35 member G5	2.52275	-3.73812	3.36715	0.0152748	0.0315989	-3.93714	2.52275	1.50033
105C	UP	91653	ENSG00000144857	BOC	BOC cell adhesion associated, oncogene regulated	2.51542	-3.68313	7.79157	0.000244632	0.00082655	0.702197	2.51542	3.08273
105C	UP	10023	ENSG00000165879	FRAT1	FRAT regulator of WNT signaling pathway 1	2.51293	-0.140682	14.8722	6.21e-06	3.74e-05	4.25582	2.51293	4.42713
105C	UP	3381	ENSG00000029559	IBSP	integrin binding sialoprotein	2.51026	0.18797	8.29277	0.000173478	0.000613515	0.367403	2.51026	3.21217
105C	UP	51617	ENSG00000170091	NSG2	neuronal vesicle trafficking associated 2	2.5086	-4.54799	6.24848	0.000802296	0.0023527	-0.552889	2.5086	2.62843
105C	UP	401647	ENSG00000155265	GOLGA7B	golgin A7 family member B	2.5086	-4.54799	6.24848	0.000802296	0.0023527	-0.552889	2.5086	2.62843
105C	UP	2978	ENSG00000048545	GUCA1A	guanylate cyclase activator 1A	2.5086	-4.54799	6.24848	0.000802296	0.0023527	-0.552889	2.5086	2.62843
105C	UP	389715		FAM205BP	transmembrane protein C9orf144B pseudogene	2.5086	-4.54799	6.24848	0.000802296	0.0023527	-0.552889	2.5086	2.62843
105C	UP	4036	ENSG00000081479	LRP2	LDL receptor related protein 2	2.5086	-4.54799	6.24848	0.000802296	0.0023527	-0.552889	2.5086	2.62843
105C	UP	400668	ENSG00000185198	PRSS57	serine protease 57	2.5086	-4.54799	6.24848	0.000802296	0.0023527	-0.552889	2.5086	2.62843
105C	UP	654429	ENSG00000166159	LRTM2	leucine rich repeats and transmembrane domains 2	2.5086	-4.54799	6.24848	0.000802296	0.0023527	-0.552889	2.5086	2.62843
105C	UP	80343	ENSG00000101251	SEL1L2	SEL1L2 adaptor subunit of ERAD E3 ligase	2.5086	-4.54799	6.24848	0.000802296	0.0023527	-0.552889	2.5086	2.62843
105C	UP	26507	ENSG00000119946	CNNM1	cyclin and CBS domain divalent metal cation transport mediator 1	2.5086	-4.54799	6.24848	0.000802296	0.0023527	-0.552889	2.5086	2.62843
105C	UP	260341		TFAMP1	transcription factor A, mitochondrial pseudogene 1	2.5086	-4.54799	6.24848	0.000802296	0.0023527	-0.552889	2.5086	2.62843
105C	UP	100422981	ENSG00000264607	MIR3173	microRNA 3173	2.5086	-4.54799	6.24848	0.000802296	0.0023527	-0.552889	2.5086	2.62843
105C	UP	105370399		LOC105370399	uncharacterized LOC105370399	2.5086	-4.54799	6.24848	0.000802296	0.0023527	-0.552889	2.5086	2.62843
105C	UP	105371346	ENSG00000283755	CPHXL	cytoplasmic polyadenylated homeobox like	2.5086	-4.54799	6.24848	0.000802296	0.0023527	-0.552889	2.5086	2.62843
105C	UP	148345	ENSG00000175262	C1orf127	chromosome 1 open reading frame 127	2.5086	-4.54799	6.24848	0.000802296	0.0023527	-0.552889	2.5086	2.62843
105C	UP	2153	ENSG00000198734	F5	coagulation factor V	2.5086	-4.54799	6.24848	0.000802296	0.0023527	-0.552889	2.5086	2.62843
105C	UP	60677	ENSG00000140488	CELF6	CUGBP Elav-like family member 6	2.50716	2.29114	11.9671	2.18e-05	0.000107304	2.2821	2.50716	3.96938
105C	UP	255239	ENSG00000170209	ANKK1	ankyrin repeat and kinase domain containing 1	2.50584	-1.38506	9.24866	9.44e-05	0.000367964	1.41956	2.50584	3.43419
105C	UP	401565	ENSG00000188163	FAM166A	family with sequence similarity 166 member A	2.50556	0.0204626	5.6401	0.00136635	0.00375653	-1.95437	2.50556	2.42521
105C	UP	158035	ENSG00000283945	LINC00032	long intergenic non-protein coding RNA 32	2.50241	-3.71352	26.81	1.37e-07	1.87e-06	8.51126	2.50241	5.72816
105C	UP	375775	ENSG00000130653	PNPLA7	patatin like phospholipase domain containing 7	2.50228	2.27315	17.9748	2.05e-06	1.54e-05	4.99311	2.50228	4.81248
105C	UP	677821	ENSG00000274309	SNORA71E	small nucleolar RNA, H/ACA box 71E	2.50093	-2.29324	6.70925	0.000550112	0.00168305	-0.46931	2.50093	2.7739
105C	UP	57664	ENSG00000105559	PLEKHA4	pleckstrin homology domain containing A4	2.49928	2.7225	37.9864	2.48e-08	5.19e-07	9.95887	2.49928	6.28483
105C	UP	347745		PWAR4	Prader Willi/Angelman region RNA 4	2.49779	-3.30176	12.438	1.75e-05	8.9e-05	3.62439	2.49779	4.05061
105C	UP	104413890	ENSG00000239946	ZBTB20-AS3	ZBTB20 antisense RNA 3	2.49779	-3.30176	12.438	1.75e-05	8.9e-05	3.62439	2.49779	4.05061
105C	UP	100144596		LINC00029	long intergenic non-protein coding RNA 29	2.49547	-3.68313	5.73695	0.00125184	0.00348763	-1.18728	2.49547	2.45747
105C	UP	3767	ENSG00000187486	KCNJ11	potassium inwardly rectifying channel subfamily J member 11	2.49271	-0.121872	71.932	3.29e-10	2.8e-08	14.3387	2.49271	7.55284
105C	UP	644192	ENSG00000247809	NR2F2-AS1	NR2F2 antisense RNA 1	2.49178	1.16289	11.6599	2.53e-05	0.000121687	2.35519	2.49178	3.91476
105C	UP	131405	ENSG00000206557	TRIM71	tripartite motif containing 71	2.49099	-4.54799	9.8331	6.68e-05	0.000273586	2.19468	2.49099	3.56291
105C	UP	158521	ENSG00000176988	FMR1NB	FMR1 neighbor	2.49099	-4.54799	9.8331	6.68e-05	0.000273586	2.19468	2.49099	3.56291
105C	UP	220832	ENSG00000241735	FABP5P3	fatty acid binding protein 5 pseudogene 3	2.49099	-4.54799	9.8331	6.68e-05	0.000273586	2.19468	2.49099	3.56291
105C	UP	23017	ENSG00000135472	FAIM2	Fas apoptotic inhibitory molecule 2	2.49099	-4.54799	9.8331	6.68e-05	0.000273586	2.19468	2.49099	3.56291
105C	UP	284422	ENSG00000095932	SMIM24	small integral membrane protein 24	2.49099	-4.54799	9.8331	6.68e-05	0.000273586	2.19468	2.49099	3.56291
105C	UP	284805	ENSG00000198547	C20orf203	chromosome 20 open reading frame 203	2.49099	-4.54799	9.8331	6.68e-05	0.000273586	2.19468	2.49099	3.56291
105C	UP	374977	ENSG00000184313	MROH7	maestro heat like repeat family member 7	2.49099	-4.54799	9.8331	6.68e-05	0.000273586	2.19468	2.49099	3.56291
105C	UP	414201	ENSG00000223910	ZNF32-AS3	ZNF32 antisense RNA 3	2.49099	-4.54799	9.8331	6.68e-05	0.000273586	2.19468	2.49099	3.56291
105C	UP	728819	ENSG00000223658	C1GALT1C1L	C1GALT1 specific chaperone 1 like	2.49099	-4.54799	9.8331	6.68e-05	0.000273586	2.19468	2.49099	3.56291
105C	UP	169436	ENSG00000198870	STKLD1	serine/threonine kinase like domain containing 1	2.49019	2.12676	21.1524	7.89e-07	7.31e-06	6.1191	2.49019	5.13608
105C	UP	101929762		LOC101929762	uncharacterized LOC101929762	2.48988	-2.95102	4.51375	0.0041228	0.0100902	-2.68096	2.48988	1.9961
105C	UP	322	ENSG00000166313	APBB1	amyloid beta precursor protein binding family B member 1	2.48793	-3.76069	20.9415	6.15e-07	6.03e-06	7.09755	2.48793	5.21968
105C	UP	80036	ENSG00000083067	TRPM3	transient receptor potential cation channel subfamily M member 3	2.48628	-3.68313	7.82677	0.000238654	0.000808853	0.670323	2.48628	3.09213
105C	UP	417	ENSG00000129744	ART1	ADP-ribosyltransferase 1	2.48297	-4.71484	3.4989	0.0130069	0.0278006	-3.73693	2.48297	1.55595
105C	UP	1038	ENSG00000288642	CDR1	cerebellar degeneration related protein 1	2.48297	-4.71484	3.4989	0.0130069	0.0278006	-3.73693	2.48297	1.55595
105C	UP	100505832	ENSG00000230461	PROX1-AS1	PROX1 antisense RNA 1	2.48297	-4.71484	3.4989	0.0130069	0.0278006	-3.73693	2.48297	1.55595
105C	UP	101926889		LOC101926889	uncharacterized LOC101926889	2.47968	-2.25152	8.17234	0.000188101	0.000657207	0.787019	2.47968	3.1823
105C	UP	8549	ENSG00000139292	LGR5	leucine rich repeat containing G protein-coupled receptor 5	2.47863	2.12237	34.5489	4.34e-08	7.85e-07	9.39515	2.47863	6.10513
105C	UP	23460	ENSG00000154262	ABCA6	ATP binding cassette subfamily A member 6	2.47753	-1.47087	8.45045	0.000156273	0.000563475	0.803274	2.47753	3.24913
105C	UP	100506123		LOC100506123	uncharacterized LOC100506123	2.47739	-1.93825	3.00178	0.0241818	0.0483108	-4.79091	2.47739	1.31596
105C	UP	3782	ENSG00000143603	KCNN3	potassium calcium-activated channel subfamily N member 3	2.47452	0.558861	13.9381	9.05e-06	5.11e-05	3.64713	2.47452	4.29158
105C	UP	728911	ENSG00000271449	CT45A2	cancer/testis antigen family 45 member A2	2.4723	-1.57625	4.56249	0.00391657	0.00962783	-2.77143	2.4723	2.01647
105C	UP	5790	ENSG00000213402	PTPRCAP	protein tyrosine phosphatase receptor type C associated protein	2.47206	-1.18175	48.9421	3.48e-09	1.31e-07	12.0626	2.47206	6.88273
105C	UP	646576	ENSG00000248890	HHIP-AS1	HHIP antisense RNA 1	2.47189	-3.71352	5.59319	0.00142609	0.00390377	-1.28978	2.47189	2.40852
105C	UP	116969	ENSG00000167311	ART5	ADP-ribosyltransferase 5	2.47094	-3.71352	4.40286	0.00463935	0.0112516	-2.64091	2.47094	1.94878
105C	UP	90853	ENSG00000134668	SPOCD1	SPOC domain containing 1	2.47091	-1.15042	7.5644	0.000287651	0.000953742	0.0628878	2.47091	3.02057
105C	UP	144568	ENSG00000166535	A2ML1	alpha-2-macroglobulin like 1	2.46848	-0.598066	36.5378	2.08e-08	4.59e-07	10.476	2.46848	6.33819
105C	UP	151473	ENSG00000163053	SLC16A14	solute carrier family 16 member 14	2.46755	-1.40943	7.62321	0.00027573	0.000919911	0.178377	2.46755	3.03625
105C	UP	645811	ENSG00000197599	CCDC154	coiled-coil domain containing 154	2.46408	-0.509935	10.116	5.69e-05	0.000239605	1.86224	2.46408	3.6205
105C	UP	8877	ENSG00000176170	SPHK1	sphingosine kinase 1	2.46107	-1.09777	17.6847	2.26e-06	1.67e-05	5.55824	2.46107	4.77728
105C	UP	10631	ENSG00000133110	POSTN	periostin	2.45759	-3.2695	6.49222	0.000655396	0.00196744	-0.557436	2.45759	2.7061
105C	UP	145474		LOC145474	uncharacterized LOC145474	2.45439	-2.68518	7.32108	0.000343726	0.00111672	0.205446	2.45439	2.95206
105C	UP	221476	ENSG00000164530	PI16	peptidase inhibitor 16	2.45244	-0.998404	37.0857	1.9e-08	4.31e-07	10.57	2.45244	6.36552
105C	UP	353189	ENSG00000173930	SLCO4C1	solute carrier organic anion transporter family member 4C1	2.45069	-2.22606	40.2951	1.14e-08	3.05e-07	10.9145	2.45069	6.5157
105C	UP	94030	ENSG00000131409	LRRC4B	leucine rich repeat containing 4B	2.44787	-1.24613	21.6731	6.51e-07	6.3e-06	6.95704	2.44787	5.20066
105C	UP	1543	ENSG00000140465	CYP1A1	cytochrome P450 family 1 subfamily A member 1	2.44422	7.17825	53.5309	3.23e-09	1.24e-07	11.8074	2.44422	6.90658
105C	UP	26740	ENSG00000197233	OR1J2	olfactory receptor family 1 subfamily J member 2	2.44293	-3.71352	12.2074	1.95e-05	9.76e-05	3.46464	2.44293	4.01055
105C	UP	56901	ENSG00000185633	NDUFA4L2	NDUFA4 mitochondrial complex associated like 2	2.4424	4.14034	6.8927	0.000476079	0.00148552	-1.80271	2.4424	2.82812
105C	UP	93233	ENSG00000105479	CCDC114	coiled-coil domain containing 114	2.4415	1.96934	91.0679	7.76e-11	1.15e-08	15.9897	2.4415	7.9393
105C	UP	10814	ENSG00000145920	CPLX2	complexin 2	2.44097	-2.97719	13.9797	8.89e-06	5.04e-05	4.29478	2.44097	4.29757
105C	UP	100506380	ENSG00000182648	LINC01006	long intergenic non-protein coding RNA 1006	2.43572	-2.21869	26.6115	1.43e-07	1.94e-06	8.53731	2.43572	5.7122
105C	UP	648740		ACTG1P4	actin gamma 1 pseudogene 4	2.43406	-1.63063	8.05735	0.000203408	0.000703419	0.541592	2.43406	3.15279
105C	UP	151	ENSG00000274286	ADRA2B	adrenoceptor alpha 2B	2.43239	1.77985	10.4028	4.86e-05	0.000209112	1.37154	2.43239	3.67962
105C	UP	1572	ENSG00000197446	CYP2F1	cytochrome P450 family 2 subfamily F member 1	2.43183	-3.78326	26.723	1.4e-07	1.9e-06	8.48422	2.43183	5.72125
105C	UP	55655	ENSG00000022556	NLRP2	NLR family pyrin domain containing 2	2.43161	-4.16088	6.15684	0.00086705	0.00251875	-0.725399	2.43161	2.59881
105C	UP	146330	ENSG00000127585	FBXL16	F-box and leucine rich repeat protein 16	2.4302	-0.615856	6.87659	0.000482101	0.00150283	-0.592353	2.4302	2.82309
105C	UP	255104	ENSG00000162542	TMCO4	transmembrane and coiled-coil domains 4	2.42559	-2.12592	5.36612	0.00176085	0.00469038	-1.82611	2.42559	2.32879
105C	UP	100129722	ENSG00000275549	STPG3-AS1	STPG3 antisense RNA 1	2.42257	-3.52464	10.511	4.58e-05	0.000198912	2.47451	2.42257	3.70134
105C	UP	161753	ENSG00000182950	ODF3L1	outer dense fiber of sperm tails 3 like 1	2.41738	-0.282621	4.96222	0.00260342	0.00667727	-2.61283	2.41738	2.1754
105C	UP	101927623		LOC101927623	uncharacterized LOC101927623	2.41715	-3.30176	8.29111	0.00017367	0.00061404	0.939196	2.41715	3.2118
105C	UP	128497	ENSG00000149634	SPATA25	spermatogenesis associated 25	2.41174	-2.35183	20.6844	7.06e-07	6.72e-06	6.93541	2.41174	5.17263
105C	UP	100507388	ENSG00000249717	PARM1-AS1	PARM1 antisense RNA 1	2.40964	-2.99617	3.67928	0.0104833	0.023653	-3.70156	2.40964	1.62611
105C	UP	100507489		LINC01277	long intergenic non-protein coding RNA 1277	2.40964	-2.99617	3.67928	0.0104833	0.023653	-3.70156	2.40964	1.62611
105C	UP	11172	ENSG00000120210	INSL6	insulin like 6	2.40919	-2.41116	17.3251	2.32e-06	1.71e-05	5.71113	2.40919	4.767
105C	UP	2047	ENSG00000154928	EPHB1	EPH receptor B1	2.40851	-2.3381	14.5086	7.17e-06	4.2e-05	4.41768	2.40851	4.37675
105C	UP	84221	ENSG00000160284	SPATC1L	spermatogenesis and centriole associated 1 like	2.40048	-1.13554	3.52711	0.0125713	0.0269567	-4.17191	2.40048	1.56933
105C	UP	56924	ENSG00000137843	PAK6	p21 (RAC1) activated kinase 6	2.39774	-2.35183	9.23565	9.52e-05	0.000370374	1.57021	2.39774	3.43136
105C	UP	170961	ENSG00000089847	ANKRD24	ankyrin repeat domain 24	2.39707	0.590599	4.8388	0.00294637	0.00746418	-2.96158	2.39707	2.12702
105C	UP	127670	ENSG00000203730	TEDDM1	transmembrane epididymal protein 1	2.39651	-2.99725	15.5939	4.49e-06	2.87e-05	5.0306	2.39651	4.54212
105C	UP	91683	ENSG00000173227	SYT12	synaptotagmin 12	2.39509	0.161227	10.9858	3.56e-05	0.000161589	2.19848	2.39509	3.79159
105C	UP	586	ENSG00000060982	BCAT1	branched chain amino acid transaminase 1	2.39442	3.49957	8.96072	0.000112712	0.000426215	0.0678261	2.39442	3.37037
105C	UP	8859	ENSG00000204344	STK19	serine/threonine kinase 19	2.39379	-4.57574	26.656	1.42e-07	1.92e-06	8.43822	2.39379	5.7167
105C	UP	84627	ENSG00000225614	ZNF469	zinc finger protein 469	2.39379	-4.57574	26.656	1.42e-07	1.92e-06	8.43822	2.39379	5.7167
105C	UP	6331	ENSG00000183873	SCN5A	sodium voltage-gated channel alpha subunit 5	2.39379	-4.57574	26.656	1.42e-07	1.92e-06	8.43822	2.39379	5.7167
105C	UP	497661	ENSG00000177576	C18orf32	chromosome 18 open reading frame 32	2.39379	-4.57574	26.656	1.42e-07	1.92e-06	8.43822	2.39379	5.7167
105C	UP	2268	ENSG00000000938	FGR	FGR proto-oncogene, Src family tyrosine kinase	2.39379	-4.57574	26.656	1.42e-07	1.92e-06	8.43822	2.39379	5.7167
105C	UP	114960	ENSG00000213265	TSGA13	testis specific 13	2.39379	-4.57574	26.656	1.42e-07	1.92e-06	8.43822	2.39379	5.7167
105C	UP	100507135	ENSG00000120664	SPART-AS1	SPART antisense RNA 1	2.39379	-4.57574	26.656	1.42e-07	1.92e-06	8.43822	2.39379	5.7167
105C	UP	7136	ENSG00000130598	TNNI2	troponin I2, fast skeletal type	2.38977	-4.59331	10.0198	6.01e-05	0.000251253	2.31988	2.38977	3.59989
105C	UP	105371789	ENSG00000267638	LOC105371789	uncharacterized LOC105371789	2.38677	-2.70463	7.89012	0.000228312	0.000777142	0.715163	2.38677	3.1095
105C	UP	541473	ENSG00000146722	LOC541473	FKBP prolyl isomerase 6 pseudogene	2.38519	-1.89548	13.2023	1.24e-05	6.65e-05	3.78108	2.38519	4.17718
105C	UP	105371130	ENSG00000230872	MFSD13B	major facilitator superfamily domain containing 13B (pseudogene)	2.38409	-1.19335	5.35882	0.00177301	0.00471833	-1.96366	2.38409	2.32621
105C	UP	391037		SKINT1L	Skint1 like (pseudogene)	2.38311	-2.99725	48.9371	3.48e-09	1.31e-07	11.6491	2.38311	6.88273
105C	UP	23040	ENSG00000186487	MYT1L	myelin transcription factor 1 like	2.37942	-2.86487	7.56455	0.00028762	0.000953742	0.466087	2.37942	3.02057
105C	UP	645864	ENSG00000182798	MAGEB17	MAGE family member B17	2.37861	-3.30601	4.71229	0.00335208	0.00838315	-2.3784	2.37861	2.07659
105C	UP	6344	ENSG00000080293	SCTR	secretin receptor	2.37825	2.33161	39.1746	2.06e-08	4.57e-07	10.2556	2.37825	6.34008
105C	UP	7483	ENSG00000143816	WNT9A	Wnt family member 9A	2.37594	3.33414	44.7645	9.34e-09	2.65e-07	10.956	2.37594	6.57675
105C	UP	102723727	ENSG00000229258	LPGAT1-AS1	LPGAT1 antisense RNA 1	2.37269	-3.75551	8.92389	0.000115338	0.000434494	1.55804	2.37269	3.36202
105C	UP	101927394	ENSG00000227110	LOC101927394	uncharacterized LOC101927394	2.37269	-3.75551	8.92389	0.000115338	0.000434494	1.55804	2.37269	3.36202
105C	UP	83444	ENSG00000115274	INO80B	INO80 complex subunit B	2.37045	-2.02171	18.7087	1.53e-06	1.22e-05	6.09774	2.37045	4.91364
105C	UP	64798	ENSG00000155792	DEPTOR	DEP domain containing MTOR interacting protein	2.3657	3.50704	15.5722	4.75e-06	3.01e-05	3.75673	2.3657	4.52143
105C	UP	101928514	ENSG00000267065	LINC02080	long intergenic non-protein coding RNA 2080	2.36391	-3.77377	17.2966	1.95e-06	1.48e-05	5.93559	2.36391	4.82974
105C	UP	104326058	ENSG00000250902	SMAD1-AS1	SMAD1 antisense RNA 1	2.36391	-3.77377	17.2966	1.95e-06	1.48e-05	5.93559	2.36391	4.82974
105C	UP	140691	ENSG00000185880	TRIM69	tripartite motif containing 69	2.36391	-3.77377	17.2966	1.95e-06	1.48e-05	5.93559	2.36391	4.82974
105C	UP	148696		LOC148696	uncharacterized LOC148696	2.36375	-0.431294	20.2366	1.02e-06	8.97e-06	6.3384	2.36375	5.04721
105C	UP	105379046				2.36278	-3.31465	5.69895	0.0012954	0.00359033	-1.31802	2.36278	2.44487
105C	UP	55803	ENSG00000184060	ADAP2	ArfGAP with dual PH domains 2	2.36131	-0.0350424	9.84062	6.66e-05	0.000273037	1.5395	2.36131	3.56378
105C	UP	5913	ENSG00000165917	RAPSN	receptor associated protein of the synapse	2.36052	-3.39241	18.3554	1.36e-06	1.12e-05	6.29786	2.36052	4.95078
105C	UP	340348	ENSG00000158457	TSPAN33	tetraspanin 33	2.35921	4.97868	8.83613	0.000121886	0.000455688	-0.254376	2.35921	3.34133
105C	UP	6620	ENSG00000074317	SNCB	synuclein beta	2.35916	-4.75999	3.4762	0.0133696	0.0285157	-3.75652	2.35916	1.54492
105C	UP	100189115		TRR-TCT3-2	tRNA-Arg (anticodon TCT) 3-2	2.35916	-4.75999	3.4762	0.0133696	0.0285157	-3.75652	2.35916	1.54492
105C	UP	128153	ENSG00000162814	SPATA17	spermatogenesis associated 17	2.35899	0.947988	14.6775	6.7e-06	3.99e-05	3.93028	2.35899	4.39903
105C	UP	6909	ENSG00000121068	TBX2	T-box transcription factor 2	2.35851	-3.78326	29.6831	7.38e-08	1.17e-06	9.13823	2.35851	5.93181
105C	UP	30812	ENSG00000005513	SOX8	SRY-box transcription factor 8	2.35737	-4.60244	2.97296	0.0250949	0.0499629	-4.38738	2.35737	1.30135
105C	UP	1556	ENSG00000256612	CYP2B7P	cytochrome P450 family 2 subfamily B member 7, pseudogene	2.35348	-2.63602	25.2191	1.99e-07	2.48e-06	8.22448	2.35348	5.60555
105C	UP	828	ENSG00000105519	CAPS	calcyphosine	2.34902	1.09472	15.7899	4.38e-06	2.82e-05	4.41421	2.34902	4.54975
105C	UP	921	ENSG00000110448	CD5	CD5 molecule	2.34874	-2.65237	36.5559	2.07e-08	4.58e-07	10.3048	2.34874	6.33913
105C	UP	25759	ENSG00000129946	SHC2	SHC adaptor protein 2	2.34504	-1.74716	9.60966	7.61e-05	0.00030524	1.61979	2.34504	3.51536
105C	UP	825	ENSG00000092529	CAPN3	calpain 3	2.34292	2.45469	15.4639	4.95e-06	3.11e-05	3.94613	2.34292	4.50724
105C	UP	8912	ENSG00000196557	CACNA1H	calcium voltage-gated channel subunit alpha1 H	2.34257	0.626526	5.41305	0.0016849	0.0045058	-2.35745	2.34257	2.34623
105C	UP	54760	ENSG00000115257	PCSK4	proprotein convertase subtilisin/kexin type 4	2.34254	1.05839	16.8154	3.03e-06	2.09e-05	4.85426	2.34254	4.67985
105C	UP	101929439	ENSG00000259422	LOC101929439	uncharacterized LOC101929439	2.34172	-3.77377	5.92081	0.00106331	0.00302018	-0.947227	2.34172	2.51997
105C	UP	57159	ENSG00000138100	TRIM54	tripartite motif containing 54	2.34172	-3.77377	5.92081	0.00106331	0.00302018	-0.947227	2.34172	2.51997
105C	UP	200373	ENSG00000163075	CFAP221	cilia and flagella associated protein 221	2.33744	1.66761	108.973	2.58e-11	6.11e-09	16.9127	2.33744	8.21396
105C	UP	100271835	ENSG00000284337	LIMS3-LOC440895	LIMS3-LOC440895 readthrough	2.33598	-4.60719	10.438	4.77e-05	0.000205567	2.58541	2.33598	3.68705
105C	UP	51286	ENSG00000184524	CEND1	cell cycle exit and neuronal differentiation 1	2.33588	-1.88725	9.26092	9.37e-05	0.000365689	1.55188	2.33588	3.43689
105C	UP	653188	ENSG00000253203	GUSBP3	GUSB pseudogene 3	2.3313	-4.60719	7.88624	0.000228931	0.000778969	0.846943	2.3313	3.10848
105C	UP	23331	ENSG00000100154	TTC28	tetratricopeptide repeat domain 28	2.33128	5.42631	7.04656	0.000422731	0.00133684	-1.75749	2.33128	2.87392
105C	UP	284729		ESPNP	espin pseudogene	2.33019	0.264149	12.2371	1.92e-05	9.64e-05	2.90917	2.33019	4.01592
105C	UP	9935	ENSG00000204103	MAFB	MAF bZIP transcription factor B	2.32761	-1.46632	30.2713	6.54e-08	1.06e-06	9.33049	2.32761	5.97469
105C	UP	100507589		NAGPA-AS1	NAGPA antisense RNA 1	2.32651	-2.65237	11.0657	3.42e-05	0.000156213	2.75397	2.32651	3.80628
105C	UP	102723566	ENSG00000225032	LOC102723566	uncharacterized LOC102723566	2.32419	-1.00926	4.6219	0.00368074	0.00911598	-2.83715	2.32419	2.0402
105C	UP	56477	ENSG00000151882	CCL28	C-C motif chemokine ligand 28	2.32175	-2.72896	3.91164	0.00799907	0.0184977	-3.36496	2.32175	1.73288
105C	UP	11136	ENSG00000021488	SLC7A9	solute carrier family 7 member 9	2.3176	-2.39325	13.0015	1.35e-05	7.18e-05	3.77571	2.3176	4.14388
105C	UP	27132	ENSG00000178773	CPNE7	copine 7	2.31746	0.313153	7.68346	0.000264105	0.000884868	-0.153223	2.31746	3.05312
105C	UP	3623	ENSG00000123999	INHA	inhibin subunit alpha	2.31378	-2.05117	54.8869	1.72e-09	8.16e-08	12.4129	2.31378	7.08831
105C	UP	160622	ENSG00000161835	TAMALIN	trafficking regulator and scaffold protein tamalin	2.31256	1.64643	9.19752	9.74e-05	0.000377265	0.669357	2.31256	3.42335
105C	UP	10242	ENSG00000197584	KCNMB2	potassium calcium-activated channel subfamily M regulatory beta subunit 2	2.31253	0.585215	31.9622	6.37e-08	1.04e-06	9.25285	2.31253	5.98297
105C	UP	105371419		LOC105371419	uncharacterized LOC105371419	2.31243	-3.77377	9.37083	8.77e-05	0.000345508	1.79873	2.31243	3.46154
105C	UP	93463	ENSG00000124835	LOC93463	uncharacterized LOC93463	2.31204	-3.36626	6.19484	0.0008395	0.00244714	-0.706691	2.31204	2.61134
105C	UP	91522	ENSG00000050767	COL23A1	collagen type XXIII alpha 1 chain	2.30873	-2.30282	16.6063	3.16e-06	2.17e-05	5.34426	2.30873	4.66354
105C	UP	3547	ENSG00000147255	IGSF1	immunoglobulin superfamily member 1	2.308	-0.62992	18.6771	1.64e-06	1.28e-05	5.84373	2.308	4.89279
105C	UP	54716	ENSG00000163817	SLC6A20	solute carrier family 6 member 20	2.30742	-3.13736	20.9472	6.14e-07	6.03e-06	7.10193	2.30742	5.21968
105C	UP	375791	ENSG00000197191	CYSRT1	cysteine rich tail 1	2.3028	0.388184	27.94	1.53e-07	2.03e-06	8.33854	2.3028	5.6925
105C	UP	5629	ENSG00000117707	PROX1	prospero homeobox 1	2.30251	-1.45856	9.50904	8.08e-05	0.000321232	1.62589	2.30251	3.49318
105C	UP	862	ENSG00000079102	RUNX1T1	RUNX1 partner transcriptional co-repressor 1	2.30226	-4.63863	7.061	0.000418088	0.00132481	0.186124	2.30226	2.87785
105C	UP	79923	ENSG00000111704	NANOG	Nanog homeobox	2.30226	-4.63863	7.061	0.000418088	0.00132481	0.186124	2.30226	2.87785
105C	UP	284100	ENSG00000276715	YWHAEP7	tyrosine 3-monooxygenase/tryptophan 5-monooxygenase activation protein epsilon pseudogene 7	2.30226	-4.63863	7.061	0.000418088	0.00132481	0.186124	2.30226	2.87785
105C	UP	25858	ENSG00000219435	CATSPERZ	catsper channel auxiliary subunit zeta	2.30226	-4.63863	7.061	0.000418088	0.00132481	0.186124	2.30226	2.87785
105C	UP	100379174	ENSG00000235914	MACROD2-AS1	MACROD2 antisense RNA 1	2.30226	-4.63863	7.061	0.000418088	0.00132481	0.186124	2.30226	2.87785
105C	UP	144920	ENSG00000226620	LINC00343	long intergenic non-protein coding RNA 343	2.30226	-4.63863	7.061	0.000418088	0.00132481	0.186124	2.30226	2.87785
105C	UP	167838	ENSG00000164440	TXLNB	taxilin beta	2.30226	-4.63863	7.061	0.000418088	0.00132481	0.186124	2.30226	2.87785
105C	UP	192668	ENSG00000205795	CYS1	cystin 1	2.30226	-4.63863	7.061	0.000418088	0.00132481	0.186124	2.30226	2.87785
105C	UP	203190	ENSG00000168481	LGI3	leucine rich repeat LGI family member 3	2.30226	-4.63863	7.061	0.000418088	0.00132481	0.186124	2.30226	2.87785
105C	UP	340990	ENSG00000188162	OTOG	otogelin	2.30027	-3.88225	16.2023	3.32e-06	2.26e-05	5.34697	2.30027	4.64589
105C	UP	402117	ENSG00000174453	VWC2L	von Willebrand factor C domain containing 2 like	2.30027	-3.88225	16.2023	3.32e-06	2.26e-05	5.34697	2.30027	4.64589
105C	UP	221400	ENSG00000180113	TDRD6	tudor domain containing 6	2.29802	-0.303478	27.303	1.55e-07	2.06e-06	8.38009	2.29802	5.68613
105C	UP	201625	ENSG00000174844	DNAH12	dynein axonemal heavy chain 12	2.29773	0.709774	10.3438	5.02e-05	0.000214961	1.68993	2.29773	3.66764
105C	UP	104548973	ENSG00000280515	SALRNA2	senescence associated long non-coding RNA 2	2.29283	-2.70641	4.71061	0.00335786	0.0083954	-2.41104	2.29283	2.07596
105C	UP	84163	ENSG00000196275	GTF2IRD2	GTF2I repeat domain containing 2	2.29266	-0.729258	16.0582	3.97e-06	2.6e-05	4.8866	2.29266	4.58503
105C	UP	2192	ENSG00000077942	FBLN1	fibulin 1	2.29258	-0.108476	8.53747	0.000147625	0.000535893	0.594054	2.29258	3.27092
105C	UP	1812	ENSG00000184845	DRD1	dopamine receptor D1	2.29034	-4.63863	12.3664	1.71e-05	8.74e-05	3.69072	2.29034	4.05849
105C	UP	387273	ENSG00000204572	KRTAP5-10	keratin associated protein 5-10	2.29034	-4.63863	12.3664	1.71e-05	8.74e-05	3.69072	2.29034	4.05849
105C	UP	57830	ENSG00000241233	KRTAP5-8	keratin associated protein 5-8	2.29034	-4.63863	12.3664	1.71e-05	8.74e-05	3.69072	2.29034	4.05849
105C	UP	768220	ENSG00000211581	MIR765	microRNA 765	2.29034	-4.63863	12.3664	1.71e-05	8.74e-05	3.69072	2.29034	4.05849
105C	UP	4653	ENSG00000034971	MYOC	myocilin	2.2896	-2.03644	13.5936	1.05e-05	5.78e-05	3.94826	2.2896	4.23807
105C	UP	100130872		LOC100130872	uncharacterized LOC100130872	2.28935	0.236964	9.73268	7.08e-05	0.000287431	1.36713	2.28935	3.54147
105C	UP	54842	ENSG00000151690	MFSD6	major facilitator superfamily domain containing 6	2.28916	4.03699	74.6955	3.89e-10	3.16e-08	14.3498	2.28916	7.50031
105C	UP	105374312	ENSG00000272840	LOC105374312	uncharacterized LOC105374312	2.28882	-2.10335	36.0686	2.25e-08	4.85e-07	10.2773	2.28882	6.31426
105C	UP	139728	ENSG00000130822	PNCK	pregnancy up-regulated nonubiquitous CaM kinase	2.28568	-2.42336	5.80707	0.00117575	0.00330418	-1.28574	2.28568	2.48094
105C	UP	92973				2.28418	1.58385	8.21318	0.000182988	0.000642507	-0.0151582	2.28418	3.19212
105C	UP	100874204	ENSG00000250218	ALDH1L1-AS1	ALDH1L1 antisense RNA 1	2.28167	-2.40966	10.6354	4.28e-05	0.000188512	2.4843	2.28167	3.72466
105C	UP	101927764		LOC101927764	uncharacterized LOC101927764	2.27952	-2.86943	4.50675	0.00415343	0.0101591	-2.55722	2.27952	1.99315
105C	UP	56112	ENSG00000254245	PCDHGA3	protocadherin gamma subfamily A, 3	2.27904	-0.291385	30.0636	7.4e-08	1.17e-06	9.16475	2.27904	5.93181
105C	UP	105378947		LOC105378947	proline-rich extensin-like protein EPR1	2.27794	-2.22149	6.75543	0.000530301	0.0016286	-0.404271	2.27794	2.78818
105C	UP	4065	ENSG00000054219	LY75	lymphocyte antigen 75	2.27416	-2.54655	9.44422	8.39e-05	0.000332289	1.73501	2.27416	3.47848
105C	UP	155038	ENSG00000171115	GIMAP8	GTPase, IMAP family member 8	2.27415	-3.07193	5.69549	0.00129946	0.00360016	-1.38654	2.27415	2.44368
105C	UP	129852	ENSG00000177994	C2orf73	chromosome 2 open reading frame 73	2.26852	-3.0575	30.3715	6.41e-08	1.05e-06	9.29403	2.26852	5.97881
105C	UP	101927178	ENSG00000151327	LOC101927178	uncharacterized LOC101927178	2.26852	-3.0575	30.3715	6.41e-08	1.05e-06	9.29403	2.26852	5.97881
105C	UP	80737	ENSG00000204396	VWA7	von Willebrand factor A domain containing 7	2.26627	-2.56597	6.95753	0.000452707	0.00141993	-0.185074	2.26627	2.84773
105C	UP	56138	ENSG00000249158	PCDHA11	protocadherin alpha 11	2.2662	0.0761838	5.04191	0.00240609	0.0062189	-2.66177	2.2662	2.20629
105C	UP	79782	ENSG00000114248	LRRC31	leucine rich repeat containing 31	2.26546	2.23152	95.5393	5.78e-11	9.33e-09	16.3326	2.26546	8.03012
105C	UP	100131187	ENSG00000215845	TSTD1	thiosulfate sulfurtransferase like domain containing 1	2.26543	-3.36626	4.08095	0.00660269	0.0155446	-3.12151	2.26543	1.80842
105C	UP	8671	ENSG00000080493	SLC4A4	solute carrier family 4 member 4	2.26543	-3.36626	4.08095	0.00660269	0.0155446	-3.12151	2.26543	1.80842
105C	UP	441054	ENSG00000205129	C4orf47	chromosome 4 open reading frame 47	2.26039	-0.251465	72.3199	3.18e-10	2.77e-08	14.3032	2.26039	7.55752
105C	UP	5136	ENSG00000115252	PDE1A	phosphodiesterase 1A	2.25743	0.110913	18.8407	1.56e-06	1.23e-05	5.74249	2.25743	4.91009
105C	UP	401265	ENSG00000124743	KLHL31	kelch like family member 31	2.25742	-2.41568	5.84003	0.00114183	0.00321936	-1.2786	2.25742	2.49223
105C	UP	10673	ENSG00000102524	TNFSF13B	TNF superfamily member 13b	2.25623	-2.04623	3.32453	0.016099	0.0331929	-4.21333	2.25623	1.47896
105C	UP	677799	ENSG00000221716	SNORA11	small nucleolar RNA, H/ACA box 11	2.252	-3.38702	3.41402	0.0144216	0.0305324	-3.96884	2.252	1.51524
105C	UP	146556	ENSG00000153446	C16orf89	chromosome 16 open reading frame 89	2.252	-3.38702	3.41402	0.0144216	0.0305324	-3.96884	2.252	1.51524
105C	UP	105375110				2.25063	-3.80083	6.44183	0.000683042	0.00203986	-0.500487	2.25063	2.6904
105C	UP	1262	ENSG00000132259	CNGA4	cyclic nucleotide gated channel subunit alpha 4	2.24792	-3.14431	8.17764	0.000187428	0.000655342	0.977337	2.24792	3.18353
105C	UP	253982	ENSG00000174939	ASPHD1	aspartate beta-hydroxylase domain containing 1	2.24721	-3.59101	5.5425	0.00149401	0.00406696	-1.42444	2.24721	2.39073
105C	UP	338328	ENSG00000277494	GPIHBP1	glycosylphosphatidylinositol anchored high density lipoprotein binding protein 1	2.24694	-1.74096	19.6866	1.05e-06	9.15e-06	6.48336	2.24694	5.03858
105C	UP	344657	ENSG00000188306	LRRIQ4	leucine rich repeats and IQ motif containing 4	2.24636	-2.09004	47.3479	4.26e-09	1.51e-07	11.7998	2.24636	6.82102
105C	UP	26628	ENSG00000257542	OR7E47P	olfactory receptor family 7 subfamily E member 47 pseudogene	2.24592	0.70402	7.14071	0.000393484	0.00125794	-0.707575	2.24592	2.90034
105C	UP	170261	ENSG00000174460	ZCCHC12	zinc finger CCHC-type containing 12	2.24487	-2.70399	5.81804	0.00116434	0.00327503	-1.22911	2.24487	2.48479
105C	UP	284085	ENSG00000265480	KRT18P55	keratin 18 pseudogene 55	2.23827	-0.488826	12.4966	1.7e-05	8.71e-05	3.23989	2.23827	4.05998
105C	UP	400110		ANKRD20A19P	ankyrin repeat domain 20 family member A19, pseudogene	2.23798	6.00787	13.9757	8.91e-06	5.04e-05	2.67188	2.23798	4.29757
105C	UP	100289187	ENSG00000244219	TMEM225B	transmembrane protein 225B	2.23607	-1.49646	17.0374	2.81e-06	1.98e-05	5.32643	2.23607	4.70333
105C	UP	101927136	ENSG00000231683	LOC101927136	uncharacterized LOC101927136	2.23565	-3.83488	19.93	8.3e-07	7.6e-06	6.79303	2.23565	5.11919
105C	UP	728	ENSG00000197405	C5AR1	complement C5a receptor 1	2.23475	3.27043	9.91385	6.38e-05	0.000264348	0.807281	2.23475	3.57782
105C	UP	100272216				2.23216	-2.6962	19.4854	9.56e-07	8.5e-06	6.62208	2.23216	5.07058
105C	UP	101928068		LOC101928068	uncharacterized LOC101928068	2.23169	0.279572	29.1849	1.12e-07	1.61e-06	8.65486	2.23169	5.79317
105C	UP	79955	ENSG00000186862	PDZD7	PDZ domain containing 7	2.22864	2.8204	10.7113	4.11e-05	0.000182241	1.38852	2.22864	3.73935
105C	UP	255649		OOSP1	oocyte secreted protein 1	2.2282	-3.38702	6.22501	0.000818338	0.00239208	-0.797212	2.2282	2.62122
105C	UP	26034	ENSG00000074706	IPCEF1	interaction protein for cytohesin exchange factors 1	2.2282	-3.38702	6.22501	0.000818338	0.00239208	-0.797212	2.2282	2.62122
105C	UP	776	ENSG00000157388	CACNA1D	calcium voltage-gated channel subunit alpha1 D	2.2282	-3.38702	6.22501	0.000818338	0.00239208	-0.797212	2.2282	2.62122
105C	UP	342908	ENSG00000176222	ZNF404	zinc finger protein 404	2.22763	-0.510441	14.3737	7.57e-06	4.4e-05	4.12441	2.22763	4.35655
105C	UP	114795	ENSG00000139364	TMEM132B	transmembrane protein 132B	2.22599	-2.22491	10.4502	4.73e-05	0.000204454	2.26645	2.22599	3.6894
105C	UP	102723750		LOC102723750	uncharacterized LOC102723750	2.22418	0.351833	13.5232	1.08e-05	5.93e-05	3.52614	2.22418	4.22695
105C	UP	104355152	ENSG00000231689	LINC01090	long intergenic non-protein coding RNA 1090	2.22324	-3.43234	8.86898	0.000119386	0.00044752	1.50706	2.22324	3.34919
105C	UP	1215	ENSG00000092009	CMA1	chymase 1	2.22259	-0.448306	7.60372	0.000279618	0.00093113	-0.0364976	2.22259	3.03099
105C	UP	2550	ENSG00000204681	GABBR1	gamma-aminobutyric acid type B receptor subunit 1	2.22202	-3.63733	3.49779	0.0130244	0.027836	-3.8562	2.22202	1.55539
105C	UP	2946	ENSG00000213366	GSTM2	glutathione S-transferase mu 2	2.22086	0.0554777	8.91028	0.000116326	0.000437668	0.881254	2.22086	3.35886
105C	UP	161582	ENSG00000256061	DNAAF4	dynein axonemal assembly factor 4	2.22031	-1.34984	52.9329	2.15e-09	9.53e-08	12.4627	2.22031	7.02091
105C	UP	70	ENSG00000159251	ACTC1	actin alpha cardiac muscle 1	2.21949	-4.8116	3.45236	0.0137626	0.0292814	-3.77614	2.21949	1.53341
105C	UP	285484		LINC02495	long intergenic non-protein coding RNA 2495	2.21949	-4.8116	3.45236	0.0137626	0.0292814	-3.77614	2.21949	1.53341
105C	UP	10536	ENSG00000110811	P3H3	prolyl 3-hydroxylase 3	2.21884	-3.41283	4.01513	0.00711029	0.0166239	-3.11181	2.21884	1.77927
105C	UP	338963	ENSG00000228141	LOC338963	epididymal protein pseudogene	2.21697	-3.14431	5.46917	0.00159892	0.00431613	-1.48493	2.21697	2.36491
105C	UP	6546	ENSG00000183023	SLC8A1	solute carrier family 8 member A1	2.21673	2.26416	20.3201	9.99e-07	8.8e-06	5.81032	2.21673	5.05552
105C	UP	26222				2.21598	-2.70399	34.3877	3.01e-08	5.96e-07	10.0308	2.21598	6.22475
105C	UP	57491	ENSG00000286169	AHRR	aryl-hydrocarbon receptor repressor	2.21581	3.12416	28.1641	1.46e-07	1.96e-06	7.83556	2.21581	5.70774
105C	UP	101929512		LOC101929512	uncharacterized LOC101929512	2.21565	-2.86038	3.27932	0.0170272	0.0349315	-4.27431	2.21565	1.45678
105C	UP	101928597	ENSG00000246394	ZNF84-DT	ZNF84 divergent transcript	2.21535	-4.25627	7.06044	0.000418265	0.00132522	0.121172	2.21535	2.87771
105C	UP	4549		RNR1	s-rRNA	2.21094	0.828723	27.3787	1.72e-07	2.23e-06	8.1047	2.21094	5.6517
105C	UP	100288570	ENSG00000184115	LOC100288570	glycosylphosphatidylinositol anchor attachment protein 1 homolog (yeast) pseudogene	2.20945	-2.17461	3.96417	0.00753328	0.0175104	-3.55709	2.20945	1.7567
105C	UP	112724	ENSG00000160439	RDH13	retinol dehydrogenase 13	2.20669	-4.69931	3.80059	0.00909341	0.0207763	-3.28523	2.20669	1.68243
105C	UP	6446	ENSG00000118515	SGK1	serum/glucocorticoid regulated kinase 1	2.20588	-0.958547	5.8842	0.00109811	0.0031103	-1.48812	2.20588	2.5072
105C	UP	100313771	ENSG00000221782	MIR548F2	microRNA 548f-2	2.20263	-3.84615	11.3413	2.97e-05	0.000139074	3.07688	2.20263	3.85675
105C	UP	100996379		LOC100996379	E3 ubiquitin-protein ligase HERC2-like	2.20193	-3.865	3.421	0.0142989	0.0303212	-3.85924	2.20193	1.51825
105C	UP	100616487	ENSG00000284541	MIR4517	microRNA 4517	2.19977	-3.20214	12.7666	1.44e-05	7.54e-05	3.83291	2.19977	4.12263
105C	UP	149297	ENSG00000188859	FAM78B	family with sequence similarity 78 member B	2.19831	-2.3528	49.9981	3.05e-09	1.2e-07	11.9502	2.19831	6.92082
105C	UP	2788	ENSG00000176533	GNG7	G protein subunit gamma 7	2.19494	1.33824	15.6418	4.63e-06	2.95e-05	4.27782	2.19494	4.53018
105C	UP	101928846	ENSG00000235527	HIPK1-AS1	HIPK1 antisense RNA 1	2.1935	-1.2637	5.98429	0.00100593	0.00287589	-1.31754	2.1935	2.54123
105C	UP	285800	ENSG00000176381	PRR18	proline rich 18	2.19113	-3.84615	6.46302	0.000671256	0.00200868	-0.414968	2.19113	2.69709
105C	UP	54898	ENSG00000197977	ELOVL2	ELOVL fatty acid elongase 2	2.19006	-3.09401	26.4669	1.48e-07	1.98e-06	8.50161	2.19006	5.70333
105C	UP	221472	ENSG00000146192	FGD2	FYVE, RhoGEF and PH domain containing 2	2.18956	-2.61995	5.23509	0.00199443	0.00524078	-1.86475	2.18956	2.2806
105C	UP	102800317	ENSG00000283900	TPTEP2-CSNK1E	TPTEP2-CSNK1E readthrough	2.18842	-3.10265	13.1412	1.27e-05	6.8e-05	3.9154	2.18842	4.16749
105C	UP	165530	ENSG00000152672	CLEC4F	C-type lectin domain family 4 member F	2.18788	2.03047	5.64466	0.00136069	0.00374353	-2.44039	2.18788	2.42672
105C	UP	730971		LINC02447	long intergenic non-protein coding RNA 2447	2.17952	-1.1947	5.8548	0.00112699	0.00318194	-1.49501	2.17952	2.49731
105C	UP	643236	ENSG00000187783	TMEM72	transmembrane protein 72	2.17918	0.782912	8.62934	0.000139091	0.000508891	0.479087	2.17918	3.29338
105C	UP	259283	ENSG00000197880	MDS2	myelodysplastic syndrome 2 translocation associated	2.17591	-1.87999	23.0652	3.42e-07	3.76e-06	7.6458	2.17591	5.42481
105C	UP	89876	ENSG00000183833	CFAP91	cilia and flagella associated protein 91	2.17429	-3.47767	19.4033	9.75e-07	8.63e-06	6.59851	2.17429	5.06399
105C	UP	100507674		MARK2P9	microtubule affinity regulating kinase 2 pseudogene 9	2.17321	-2.47318	6.10639	0.000905246	0.00261916	-0.976756	2.17321	2.58184
105C	UP	2330	ENSG00000131781	FMO5	flavin containing dimethylaniline monoxygenase 5	2.17198	1.03131	7.08463	0.000410612	0.00130593	-0.894481	2.17198	2.88408
105C	UP	100652883		ALOX15P1	arachidonate 15-lipoxygenase pseudogene 1	2.17172	-3.84615	4.81076	0.00303126	0.00765839	-2.16013	2.17172	2.11586
105C	UP	101929622		LOC101929622	uncharacterized LOC101929622	2.17172	-3.84615	4.81076	0.00303126	0.00765839	-2.16013	2.17172	2.11586
105C	UP	58480	ENSG00000116574	RHOU	ras homolog family member U	2.17136	6.8414	11.1147	3.33e-05	0.000153034	1.10439	2.17136	3.81521
105C	UP	5098	ENSG00000240184	PCDHGC3	protocadherin gamma subfamily C, 3	2.17074	-0.891839	22.645	4.64e-07	4.79e-06	7.26715	2.17074	5.31966
105C	UP	6519	ENSG00000138079	SLC3A1	solute carrier family 3 member 1	2.16999	2.41467	6.46193	0.000671856	0.00201026	-1.73534	2.16999	2.69675
105C	UP	9476	ENSG00000131400	NAPSA	napsin A aspartic peptidase	2.1692	-0.126028	7.65366	0.000269783	0.000902294	-0.0368663	2.1692	3.04465
105C	UP	102723439		LOC102723439	uncharacterized LOC102723439	2.16754	-3.12988	8.23534	0.000180281	0.000634413	0.963718	2.16754	3.19763
105C	UP	1565	ENSG00000100197	CYP2D6	cytochrome P450 family 2 subfamily D member 6	2.16751	-1.00365	14.6354	6.81e-06	4.04e-05	4.31984	2.16751	4.39362
105C	UP	123099	ENSG00000168350	DEGS2	delta 4-desaturase, sphingolipid 2	2.16707	-2.4558	11.0966	3.36e-05	0.000154113	2.70199	2.16707	3.81216
105C	UP	23452	ENSG00000136859	ANGPTL2	angiopoietin like 2	2.16562	4.40794	15.5475	4.79e-06	3.03e-05	3.54916	2.16562	4.51856
105C	UP	4360	ENSG00000260314	MRC1	mannose receptor C-type 1	2.16495	-3.43864	4.08451	0.00657636	0.015489	-3.01939	2.16495	1.80998
105C	UP	283971	ENSG00000157335	CLEC18C	C-type lectin domain family 18 member C	2.16386	-2.14324	21.4927	5.52e-07	5.52e-06	7.14727	2.16386	5.25806
105C	UP	283385	ENSG00000139714	MORN3	MORN repeat containing 3	2.16317	-3.9675	9.03548	0.000107591	0.000411231	1.67632	2.16317	3.38591
105C	UP	91450		LOC91450	uncharacterized LOC91450	2.16317	-3.9675	9.03548	0.000107591	0.000411231	1.67632	2.16317	3.38591
105C	UP	152015	ENSG00000114547	ROPN1B	rhophilin associated tail protein 1B	2.16082	-3.89513	34.4403	2.98e-08	5.93e-07	9.75667	2.16082	6.22695
105C	UP	407036	ENSG00000207698	MIR32	microRNA 32	2.16082	-3.89513	34.4403	2.98e-08	5.93e-07	9.75667	2.16082	6.22695
105C	UP	55911	ENSG00000184730	APOBR	apolipoprotein B receptor	2.16082	-3.89513	34.4403	2.98e-08	5.93e-07	9.75667	2.16082	6.22695
105C	UP	144321	ENSG00000180481	GLIPR1L2	GLIPR1 like 2	2.15991	-2.23296	5.52964	0.00151183	0.00410996	-1.54827	2.15991	2.38616
105C	UP	84074	ENSG00000129646	QRICH2	glutamine rich 2	2.15851	2.89676	94.4382	6.21e-11	9.79e-09	16.2774	2.15851	8.00922
105C	UP	342346	ENSG00000205832	C16orf96	chromosome 16 open reading frame 96	2.15843	-1.33566	8.88031	0.000118537	0.000444808	1.11069	2.15843	3.35183
105C	UP	100506368	ENSG00000246523	FZD4-DT	FZD4 divergent transcript	2.15807	-2.53522	15.7495	3.95e-06	2.59e-05	5.14152	2.15807	4.5867
105C	UP	137902	ENSG00000147485	PXDNL	peroxidasin like	2.15545	-0.177862	77.401	2.1e-10	2.15e-08	14.6225	2.15545	7.66756
105C	UP	2354	ENSG00000125740	FOSB	FosB proto-oncogene, AP-1 transcription factor subunit	2.15522	0.92035	15.0256	5.85e-06	3.56e-05	4.05748	2.15522	4.44855
105C	UP	56139	ENSG00000250120	PCDHA10	protocadherin alpha 10	2.15493	2.38444	25.5746	2.58e-07	3.04e-06	7.32342	2.15493	5.51713
105C	UP	2134	ENSG00000158008	EXTL1	exostosin like glycosyltransferase 1	2.15228	-0.417983	52.7798	2.19e-09	9.66e-08	12.637	2.15228	7.01502
105C	UP	8038	ENSG00000148848	ADAM12	ADAM metallopeptidase domain 12	2.15191	-1.15851	8.86615	0.000119599	0.000448058	1.11293	2.15191	3.34867
105C	UP	2251	ENSG00000111241	FGF6	fibroblast growth factor 6	2.15054	-3.47767	10.8602	3.8e-05	0.000170962	2.78746	2.15054	3.7671
105C	UP	6869	ENSG00000115353	TACR1	tachykinin receptor 1	2.14944	-2.47857	13.3881	1.14e-05	6.22e-05	3.97586	2.14944	4.20621
105C	UP	56135	ENSG00000248383	PCDHAC1	protocadherin alpha subfamily C, 1	2.1465	0.840629	8.60315	0.000141464	0.000516308	0.422569	2.1465	3.28709
105C	UP	78989	ENSG00000118004	COLEC11	collectin subfamily member 11	2.14466	0.829208	17.7254	2.23e-06	1.65e-05	5.23167	2.14466	4.78252
105C	UP	130752	ENSG00000138400	MDH1B	malate dehydrogenase 1B	2.1444	2.03323	9.26531	9.35e-05	0.000364917	0.634943	2.1444	3.43781
105C	UP	163351	ENSG00000183347	GBP6	guanylate binding protein family member 6	2.1431	-2.91841	5.25247	0.00196151	0.00516317	-1.89668	2.1431	2.28708
105C	UP	101927189	ENSG00000236740	LOC101927189	uncharacterized LOC101927189	2.14106	-1.3326	37.4552	1.78e-08	4.17e-07	10.6254	2.14106	6.37986
105C	UP	100192426	ENSG00000266149	LOC100192426	uncharacterized LOC100192426	2.1401	-2.99078	7.11649	0.000400781	0.00127781	0.111448	2.1401	2.89353
105C	UP	1586	ENSG00000148795	CYP17A1	cytochrome P450 family 17 subfamily A member 1	2.14003	-3.42651	4.22792	0.00560942	0.0133961	-2.93795	2.14003	1.87302
105C	UP	7053	ENSG00000125780	TGM3	transglutaminase 3	2.13997	-0.452019	27.1132	1.57e-07	2.08e-06	8.3423	2.13997	5.68194
105C	UP	166348	ENSG00000187715	KBTBD12	kelch repeat and BTB domain containing 12	2.13601	-3.43864	3.46344	0.0135784	0.028924	-3.90082	2.13601	1.53874
105C	UP	6586	ENSG00000184347	SLIT3	slit guidance ligand 3	2.13491	2.83902	9.30246	9.14e-05	0.00035779	0.441496	2.13491	3.44637
105C	UP	130733	ENSG00000152154	TMEM178A	transmembrane protein 178A	2.13453	1.3925	12.558	1.65e-05	8.5e-05	2.78555	2.13453	4.07058
105C	UP	6339	ENSG00000162572	SCNN1D	sodium channel epithelial 1 subunit delta	2.13231	1.77085	10.9167	3.69e-05	0.000166603	1.76904	2.13231	3.77832
105C	UP	1844	ENSG00000158050	DUSP2	dual specificity phosphatase 2	2.13224	3.41688	151.424	3.44e-12	2.03e-09	19.0513	2.13224	8.6925
105C	UP	50632	ENSG00000130643	CALY	calcyon neuron specific vesicular protein	2.13055	-2.53522	3.42098	0.0142994	0.0303212	-4.06015	2.13055	1.51825
105C	UP	10815	ENSG00000168993	CPLX1	complexin 1	2.1295	-2.17209	11.8735	2.28e-05	0.000111519	3.16383	2.1295	3.95265
105C	UP	100033411	ENSG00000282757	DUXB	double homeobox B	2.12881	-3.89513	3.45869	0.0136569	0.0290718	-3.80763	2.12881	1.53653
105C	UP	116442	ENSG00000155961	RAB39B	RAB39B, member RAS oncogene family	2.12881	-3.89513	3.45869	0.0136569	0.0290718	-3.80763	2.12881	1.53653
105C	UP	11283	ENSG00000186526	CYP4F8	cytochrome P450 family 4 subfamily F member 8	2.12874	0.155967	9.15066	0.000100219	0.00038691	0.966097	2.12874	3.41239
105C	UP	26059	ENSG00000187672	ERC2	ELKS/RAB6-interacting/CAST family member 2	2.1262	-1.2739	56.2462	1.48e-09	7.46e-08	12.7656	2.1262	7.12726
105C	UP	6527	ENSG00000100191	SLC5A4	solute carrier family 5 member 4	2.12069	3.50825	8.46541	0.000154746	0.00055882	-0.305351	2.12069	3.25273
105C	UP	84842	ENSG00000186603	HPDL	4-hydroxyphenylpyruvate dioxygenase like	2.12035	-2.47857	6.3242	0.000752951	0.00222732	-0.803356	2.12035	2.65222
105C	UP	100652781		SNX29P1	sorting nexin 29 pseudogene 1	2.11965	-2.14181	26.6857	1.41e-07	1.92e-06	8.56534	2.11965	5.7167
105C	UP	695	ENSG00000010671	BTK	Bruton tyrosine kinase	2.1189	-0.752637	12.4093	1.77e-05	9e-05	3.12124	2.1189	4.04576
105C	UP	102466747	ENSG00000284012	MIR6840	microRNA 6840	2.11827	-3.927	3.35062	0.0155888	0.0321969	-3.94186	2.11827	1.49219
105C	UP	105378948		LOC105378948	uncharacterized LOC105378948	2.11741	-0.743053	7.12453	0.000398342	0.00127089	-0.338052	2.11741	2.89589
105C	UP	375686	ENSG00000186583	SPATC1	spermatogenesis and centriole associated 1	2.11494	-2.80654	4.01394	0.00711984	0.0166421	-3.23042	2.11494	1.77879
105C	UP	23145	ENSG00000197558	SSPOP	SCO-spondin, pseudogene	2.11362	-0.733139	11.1235	3.32e-05	0.000152439	2.45343	2.11362	3.8169
105C	UP	629	ENSG00000243649	CFB	complement factor B	2.11329	-3.89644	7.73346	0.000254884	0.000857618	0.594828	2.11329	3.06671
105C	UP	646019	ENSG00000204659	CBY3	chibby family member 3	2.11043	-2.39763	21.467	5.29e-07	5.33e-06	7.21943	2.11043	5.27327
105C	UP	43847	ENSG00000129437	KLK14	kallikrein related peptidase 14	2.10562	-3.89147	8.38284	0.000163396	0.000583089	1.18678	2.10562	3.23427
105C	UP	114907	ENSG00000156804	FBXO32	F-box protein 32	2.10523	-0.451858	7.37955	0.000329178	0.00107536	-0.231706	2.10523	2.96845
105C	UP	101929771		LINC01655	long intergenic non-protein coding RNA 1655	2.10065	-2.4103	19.4082	1.02e-06	8.93e-06	6.52566	2.10065	5.04915
105C	UP	2735	ENSG00000111087	GLI1	GLI family zinc finger 1	2.09687	2.17143	9.43887	8.42e-05	0.000333163	0.738366	2.09687	3.47734
105C	UP	2548	ENSG00000171298	GAA	glucosidase alpha, acid	2.09546	3.06703	11.2037	3.18e-05	0.00014714	1.61696	2.09546	3.83227
105C	UP	5947	ENSG00000114115	RBP1	retinol binding protein 1	2.09504	-3.89513	13.5336	9.86e-06	5.51e-05	4.20319	2.09504	4.25885
105C	UP	89869	ENSG00000139151	PLCZ1	phospholipase C zeta 1	2.09504	-3.89513	13.5336	9.86e-06	5.51e-05	4.20319	2.09504	4.25885
105C	UP	7472	ENSG00000105989	WNT2	Wnt family member 2	2.09479	-2.98129	5.04956	0.00238805	0.00617677	-1.91107	2.09479	2.20924
105C	UP	1733	ENSG00000211452	DIO1	iodothyronine deiodinase 1	2.08537	0.504018	15.333	5.2e-06	3.24e-05	4.33578	2.08537	4.48945
105C	UP	101927196	ENSG00000226747	FSIP2-AS2	FSIP2 antisense RNA 2	2.08392	-1.56136	8.97687	0.000111582	0.000423579	1.19701	2.08392	3.37307
105C	UP	285555	ENSG00000163116	STPG2	sperm tail PG-rich repeat containing 2	2.08375	-1.93259	20.5811	7.31e-07	6.91e-06	6.8435	2.08375	5.16052
105C	UP	100507633	ENSG00000228701	TNKS2-AS1	TNKS2 antisense RNA 1 (head to head)	2.08356	-3.55388	28.1107	1.03e-07	1.51e-06	8.76205	2.08356	5.82102
105C	UP	5046	ENSG00000140479	PCSK6	proprotein convertase subtilisin/kexin type 6	2.0827	1.35522	5.59765	0.00142027	0.00388936	-2.34201	2.0827	2.41012
105C	UP	1803	ENSG00000197635	DPP4	dipeptidyl peptidase 4	2.08192	-0.596373	10.2231	5.36e-05	0.000227503	1.86141	2.08192	3.64301
105C	UP	389633		FAM90A25P	family with sequence similarity 90 member A25, pseudogene	2.08078	-4.79143	3.22767	0.0181601	0.0370522	-3.98421	2.08078	1.43119
105C	UP	6296	ENSG00000005187	ACSM3	acyl-CoA synthetase medium chain family member 3	2.08029	6.85823	11.0218	3.5e-05	0.000159237	1.04877	2.08029	3.79796
105C	UP	127247	ENSG00000154007	ASB17	ankyrin repeat and SOCS box containing 17	2.07905	-2.09521	2.97243	0.0251121	0.04999	-4.72797	2.07905	1.30112
105C	UP	342897	ENSG00000188505	NCCRP1	NCCRP1, F-box associated domain containing	2.0781	0.690446	4.37533	0.00477863	0.0115529	-3.57476	2.0781	1.93731
105C	UP	389524	ENSG00000174428	GTF2IRD2B	GTF2I repeat domain containing 2B	2.07613	0.166633	37.4502	1.79e-08	4.17e-07	10.598	2.07613	6.37986
105C	UP	100861544	ENSG00000260962	LINC00557	long intergenic non-protein coding RNA 557	2.07585	-3.15426	16.4889	2.69e-06	1.93e-05	5.55822	2.07585	4.71444
105C	UP	84519	ENSG00000111644	ACRBP	acrosin binding protein	2.07382	-0.967018	48.6631	3.6e-09	1.35e-07	12.0957	2.07382	6.86967
105C	UP	105376887				2.07205	-2.63552	7.89812	0.000227043	0.000773473	0.583668	2.07205	3.11155
105C	UP	279	ENSG00000243480	AMY2A	amylase alpha 2A	2.07056	-3.97074	15.8144	3.51e-06	2.36e-05	5.28501	2.07056	4.62709
105C	UP	283849	ENSG00000179044	EXOC3L1	exocyst complex component 3 like 1	2.0681	-1.16794	7.4042	0.000323259	0.00105797	-0.022231	2.0681	2.97553
105C	UP	136288	ENSG00000164746	C7orf57	chromosome 7 open reading frame 57	2.06794	-1.95263	9.24322	9.47e-05	0.000368879	1.50589	2.06794	3.43312
105C	UP	285908	ENSG00000179406	LINC00174	long intergenic non-protein coding RNA 174	2.06725	0.266924	4.67363	0.00348839	0.00867971	-3.06322	2.06725	2.06149
105C	UP	2875	ENSG00000167701	GPT	glutamic--pyruvic transaminase	2.06681	1.64967	10.573	4.43e-05	0.000193643	1.6008	2.06681	3.713
105C	UP	84866	ENSG00000149582	TMEM25	transmembrane protein 25	2.06608	-2.43806	9.19262	9.77e-05	0.000378189	1.5501	2.06608	3.42229
105C	UP	114796	ENSG00000230487	PSMG3-AS1	PSMG3 antisense RNA 1 (head to head)	2.06598	0.638133	10.7829	3.96e-05	0.000176835	1.9639	2.06598	3.75243
105C	UP	1747	ENSG00000064195	DLX3	distal-less homeobox 3	2.06254	1.23206	97.566	5.08e-11	8.8e-09	16.2813	2.06254	8.05552
105C	UP	8344	ENSG00000274290	H2BC6	H2B clustered histone 6	2.06196	-3.17502	9.12433	0.000101851	0.00039225	1.60886	2.06196	3.40644
105C	UP	7018	ENSG00000091513	TF	transferrin	2.0601	-0.705734	21.8019	6.03e-07	5.94e-06	6.95934	2.0601	5.22621
105C	UP	5729	ENSG00000168229	PTGDR	prostaglandin D2 receptor	2.05904	-4.87185	3.42796	0.014178	0.0300885	-3.79454	2.05904	1.5216
105C	UP	283102	ENSG00000213538	KRT8P41	keratin 8 pseudogene 41	2.05904	-4.87185	3.42796	0.014178	0.0300885	-3.79454	2.05904	1.5216
105C	UP	25859	ENSG00000152931	PART1	prostate androgen-regulated transcript 1	2.05904	-4.87185	3.42796	0.014178	0.0300885	-3.79454	2.05904	1.5216
105C	UP	23574		PRG1	p53-responsive gene 1	2.05904	-4.87185	3.42796	0.014178	0.0300885	-3.79454	2.05904	1.5216
105C	UP	1813	ENSG00000149295	DRD2	dopamine receptor D2	2.05904	-4.87185	3.42796	0.014178	0.0300885	-3.79454	2.05904	1.5216
105C	UP	101928205	ENSG00000226101	LINC02097	long intergenic non-protein coding RNA 2097	2.05904	-4.87185	3.42796	0.014178	0.0300885	-3.79454	2.05904	1.5216
105C	UP	100189200		TRD-GTC3-1	tRNA-Asp (anticodon GTC) 3-1	2.05904	-4.87185	3.42796	0.014178	0.0300885	-3.79454	2.05904	1.5216
105C	UP	113177	ENSG00000099840	IZUMO4	IZUMO family member 4	2.05802	-0.692068	37.173	1.87e-08	4.27e-07	10.5849	2.05802	6.36957
105C	UP	100189339		TRA-TGC4-1	tRNA-Ala (anticodon TGC) 4-1	2.05629	-2.5248	20.1492	7.79e-07	7.24e-06	6.7957	2.05629	5.14026
105C	UP	101928696	ENSG00000229531	RABGAP1L-AS1	RABGAP1L antisense RNA 1	2.05176	-3.49889	5.62128	0.00138997	0.00381409	-1.25514	2.05176	2.41861
105C	UP	692234		SNORD103A	small nucleolar RNA, C/D box 103A	2.05176	-3.49889	5.62128	0.00138997	0.00381409	-1.25514	2.05176	2.41861
105C	UP	5627	ENSG00000184500	PROS1	protein S	2.04377	7.05849	259.732	1.26e-13	6.22e-10	22.1565	2.04377	9.20621
105C	UP	101928222	ENSG00000227210	LOC101928222	uncharacterized LOC101928222	2.04108	-3.3235	25.137	2.03e-07	2.53e-06	8.15917	2.04108	5.59688
105C	UP	11076	ENSG00000171368	TPPP	tubulin polymerization promoting protein	2.04103	4.48942	12.6039	1.62e-05	8.34e-05	2.13837	2.04103	4.07883
105C	UP	149111	ENSG00000143786	CNIH3	cornichon family AMPA receptor auxiliary protein 3	2.03945	-0.0573713	22.3481	5.71e-07	5.68e-06	6.92083	2.03945	5.24565
105C	UP	23026	ENSG00000041515	MYO16	myosin XVI	2.03898	-0.0270984	45.9179	5.14e-09	1.72e-07	11.8727	2.03898	6.76447
105C	UP	4773	ENSG00000101096	NFATC2	nuclear factor of activated T cells 2	2.03797	-0.11346	18.0644	1.99e-06	1.51e-05	5.53251	2.03797	4.82102
105C	UP	100996251	ENSG00000238198	LRIG2-DT	LRIG2 divergent transcript	2.0377	-1.71359	5.43018	0.0016581	0.00445935	-1.79384	2.0377	2.35073
105C	UP	643854	ENSG00000236761	CTAGE9	CTAGE family member 9	2.03634	-4.75999	8.96817	0.000112189	0.000424521	1.66328	2.03634	3.3721
105C	UP	64926	ENSG00000105122	RASAL3	RAS protein activator like 3	2.03634	-4.75999	8.96817	0.000112189	0.000424521	1.66328	2.03634	3.3721
105C	UP	8856	ENSG00000144852	NR1I2	nuclear receptor subfamily 1 group I member 2	2.03634	-4.75999	8.96817	0.000112189	0.000424521	1.66328	2.03634	3.3721
105C	UP	90632	ENSG00000112541	LINC00473	long intergenic non-protein coding RNA 473	2.03634	-4.75999	8.96817	0.000112189	0.000424521	1.66328	2.03634	3.3721
105C	UP	9808	ENSG00000122548	KIAA0087	KIAA0087 lncRNA	2.03634	-4.75999	8.96817	0.000112189	0.000424521	1.66328	2.03634	3.3721
105C	UP	554236		DPY19L2P1	DPY19L2 pseudogene 1	2.03634	-4.75999	8.96817	0.000112189	0.000424521	1.66328	2.03634	3.3721
105C	UP	54913	ENSG00000178718	RPP25	ribonuclease P and MRP subunit p25	2.03634	-4.75999	8.96817	0.000112189	0.000424521	1.66328	2.03634	3.3721
105C	UP	345079	ENSG00000186212	SOWAHB	sosondowah ankyrin repeat domain family member B	2.03634	-4.75999	8.96817	0.000112189	0.000424521	1.66328	2.03634	3.3721
105C	UP	440050	ENSG00000244411	KRTAP5-7	keratin associated protein 5-7	2.03634	-4.75999	8.96817	0.000112189	0.000424521	1.66328	2.03634	3.3721
105C	UP	100033446	ENSG00000199782	SNORD115-9	small nucleolar RNA, C/D box 115-9	2.03634	-4.75999	8.96817	0.000112189	0.000424521	1.66328	2.03634	3.3721
105C	UP	1002	ENSG00000179242	CDH4	cadherin 4	2.03634	-4.75999	8.96817	0.000112189	0.000424521	1.66328	2.03634	3.3721
105C	UP	100500904	ENSG00000265102	MIR3942	microRNA 3942	2.03634	-4.75999	8.96817	0.000112189	0.000424521	1.66328	2.03634	3.3721
105C	UP	100874127		LINC00332	long intergenic non-protein coding RNA 332	2.03634	-4.75999	8.96817	0.000112189	0.000424521	1.66328	2.03634	3.3721
105C	UP	102465515	ENSG00000277713	MIR6856	microRNA 6856	2.03634	-4.75999	8.96817	0.000112189	0.000424521	1.66328	2.03634	3.3721
105C	UP	11148	ENSG00000114455	HHLA2	HERV-H LTR-associating 2	2.03634	-4.75999	8.96817	0.000112189	0.000424521	1.66328	2.03634	3.3721
105C	UP	1496	ENSG00000066032	CTNNA2	catenin alpha 2	2.03634	-4.75999	8.96817	0.000112189	0.000424521	1.66328	2.03634	3.3721
105C	UP	196335	ENSG00000180919	OR56B4	olfactory receptor family 56 subfamily B member 4	2.03634	-4.75999	8.96817	0.000112189	0.000424521	1.66328	2.03634	3.3721
105C	UP	255022	ENSG00000185933	CALHM1	calcium homeostasis modulator 1	2.03634	-4.75999	8.96817	0.000112189	0.000424521	1.66328	2.03634	3.3721
105C	UP	285796	ENSG00000281692	PACRG-AS1	PACRG antisense RNA 1	2.03634	-4.75999	8.96817	0.000112189	0.000424521	1.66328	2.03634	3.3721
105C	UP	3002	ENSG00000100453	GZMB	granzyme B	2.03634	-4.75999	8.96817	0.000112189	0.000424521	1.66328	2.03634	3.3721
105C	UP	159963	ENSG00000148942	SLC5A12	solute carrier family 5 member 12	2.0339	4.02389	13.4583	1.11e-05	6.07e-05	2.65155	2.0339	4.21681
105C	UP	85352	ENSG00000138944	SHISAL1	shisa like 1	2.03324	-4.75999	20.2638	7.5e-07	7.03e-06	6.89478	2.03324	5.15304
105C	UP	64663	ENSG00000198573	SPANXC	SPANX family member C	2.03324	-4.75999	20.2638	7.5e-07	7.03e-06	6.89478	2.03324	5.15304
105C	UP	400932	ENSG00000205634	LINC00898	long intergenic non-protein coding RNA 898	2.03324	-4.75999	20.2638	7.5e-07	7.03e-06	6.89478	2.03324	5.15304
105C	UP	389208	ENSG00000198092	TMPRSS11F	transmembrane serine protease 11F	2.03324	-4.75999	20.2638	7.5e-07	7.03e-06	6.89478	2.03324	5.15304
105C	UP	368	ENSG00000091262	ABCC6	ATP binding cassette subfamily C member 6	2.03324	-4.75999	20.2638	7.5e-07	7.03e-06	6.89478	2.03324	5.15304
105C	UP	201853	ENSG00000248360	LINC00504	long intergenic non-protein coding RNA 504	2.03324	-4.75999	20.2638	7.5e-07	7.03e-06	6.89478	2.03324	5.15304
105C	UP	146167	ENSG00000166558	SLC38A8	solute carrier family 38 member 8	2.03324	-4.75999	20.2638	7.5e-07	7.03e-06	6.89478	2.03324	5.15304
105C	UP	101927460	ENSG00000260192	LINC02240	long intergenic non-protein coding RNA 2240	2.03324	-4.75999	20.2638	7.5e-07	7.03e-06	6.89478	2.03324	5.15304
105C	UP	400618	ENSG00000234899	SOX9-AS1	SOX9 antisense RNA 1	2.03324	-4.75999	20.2638	7.5e-07	7.03e-06	6.89478	2.03324	5.15304
105C	UP	100616359	ENSG00000264961	MIR4730	microRNA 4730	2.03324	-4.75999	20.2638	7.5e-07	7.03e-06	6.89478	2.03324	5.15304
105C	UP	100873782	ENSG00000207298	RNU6-83P	RNA, U6 small nuclear 83, pseudogene	2.03324	-4.75999	20.2638	7.5e-07	7.03e-06	6.89478	2.03324	5.15304
105C	UP	100134869	ENSG00000259429	UBE2Q2P2	ubiquitin conjugating enzyme E2 Q2 pseudogene 2	2.03248	-2.25187	6.77388	0.000522613	0.0016095	-0.354151	2.03248	2.79331
105C	UP	145501	ENSG00000100593	ISM2	isthmin 2	2.03237	-0.975647	8.24087	0.000179613	0.000632217	0.571136	2.03237	3.19913
105C	UP	574407	ENSG00000162913	OBSCN-AS1	OBSCN antisense RNA 1	2.02993	3.41364	10.0313	5.97e-05	0.000249854	0.818402	2.02993	3.60231
105C	UP	100033443	ENSG00000200812	SNORD115-6	small nucleolar RNA, C/D box 115-6	2.0288	-4.01912	10.3668	4.87e-05	0.000209498	2.55376	2.0288	3.67882
105C	UP	133923	ENSG00000164185	ZNF474	zinc finger protein 474	2.0288	-4.01912	10.3668	4.87e-05	0.000209498	2.55376	2.0288	3.67882
105C	UP	162979	ENSG00000170684	ZNF296	zinc finger protein 296	2.0288	-4.01912	10.3668	4.87e-05	0.000209498	2.55376	2.0288	3.67882
105C	UP	449520	ENSG00000204188	GGNBP1	gametogenetin binding protein 1 (pseudogene)	2.02357	-3.27105	8.77353	0.000126821	0.000471036	1.43584	2.02357	3.32695
105C	UP	283089	ENSG00000227165	WDR11-AS1	WDR11 antisense RNA 1	2.02338	-3.22052	5.93973	0.00104583	0.00297768	-1.00198	2.02338	2.52612
105C	UP	643680	ENSG00000214787	MS4A4E	membrane spanning 4-domains A4E	2.02229	0.157084	8.2678	0.000176398	0.000622446	0.374386	2.02229	3.2059
105C	UP	23559	ENSG00000239779	WBP1	WW domain binding protein 1	2.0198	0.310597	13.0919	1.3e-05	6.93e-05	3.34956	2.0198	4.15927
105C	UP	285386	ENSG00000188001	TPRG1	tumor protein p63 regulated 1	2.01921	0.7285	25.8264	2.43e-07	2.89e-06	7.75642	2.01921	5.5391
105C	UP	115111	ENSG00000147606	SLC26A7	solute carrier family 26 member 7	2.01494	-1.77906	16.2451	3.6e-06	2.4e-05	5.12938	2.01494	4.61979
105C	UP	440335	ENSG00000267795	SMIM22	small integral membrane protein 22	2.01207	-3.19329	4.05941	0.00676419	0.0158906	-3.21151	2.01207	1.79886
105C	UP	63982	ENSG00000134343	ANO3	anoctamin 3	2.01151	-0.222013	12.726	1.53e-05	7.96e-05	3.2699	2.01151	4.09909
105C	UP	339398	ENSG00000213171	LINGO4	leucine rich repeat and Ig domain containing 4	2.01126	-3.93679	7.52079	0.000296875	0.000980435	0.519767	2.01126	3.00858
105C	UP	387778	ENSG00000204710	SPDYC	speedy/RINGO cell cycle regulator family member C	2.01126	-3.93679	7.52079	0.000296875	0.000980435	0.519767	2.01126	3.00858
105C	UP	9945	ENSG00000131459	GFPT2	glutamine-fructose-6-phosphate transaminase 2	2.00834	0.13119	32.5951	4.17e-08	7.63e-07	9.7085	2.00834	6.11748
105C	UP	3553	ENSG00000125538	IL1B	interleukin 1 beta	2.00736	3.6037	10.0476	5.92e-05	0.00024794	0.759205	2.00736	3.60565
105C	UP	283050	ENSG00000224596	ZMIZ1-AS1	ZMIZ1 antisense RNA 1	2.00697	-1.92434	6.97058	0.000448164	0.00140799	-0.308211	2.00697	2.8514
105C	UP	4550		RNR2	l-rRNA	2.00465	1.60928	29.2621	1.16e-07	1.65e-06	8.38861	2.00465	5.78252
105C	UP	206426		PIP5K1P1	phosphatidylinositol-4-phosphate 5-kinase type 1 pseudogene 1	2.0037	-2.23987	10.0824	5.8e-05	0.000243772	2.12563	2.0037	3.61302
105C	UP	939	ENSG00000139193	CD27	CD27 molecule	2.00298	-0.985859	3.2438	0.0177978	0.0363704	-4.62905	2.00298	1.43925
105C	UP	56129	ENSG00000113212	PCDHB7	protocadherin beta 7	2.00217	-0.687953	21.0585	7.5e-07	7.03e-06	6.71545	2.00217	5.15304
105C	UP	105373498				2.00137	0.584046	6.61191	0.000594725	0.00180477	-1.1402	2.00137	2.74358
105C	UP	105378994		LOC105378994	uncharacterized LOC105378994	1.9988	-3.52928	3.31263	0.0163379	0.0336414	-4.01719	1.9988	1.47313
105C	UP	4292	ENSG00000076242	MLH1	mutL homolog 1	1.99864	-0.384284	22.4555	5.24e-07	5.29e-06	7.05907	1.99864	5.27654
105C	UP	283673	ENSG00000212766	EWSAT1	Ewing sarcoma associated transcript 1	1.99786	-0.638448	9.5419	7.92e-05	0.00031583	1.47289	1.99786	3.50055
105C	UP	170392	ENSG00000138315	OIT3	oncoprotein induced transcript 3	1.99523	-2.56383	20.9044	6.21e-07	6.09e-06	7.07137	1.99523	5.21538
105C	UP	131831	ENSG00000163645	ERICH6	glutamate rich 6	1.9933	-0.577986	15.1975	5.47e-06	3.37e-05	4.44257	1.9933	4.47237
105C	UP	201633	ENSG00000181847	TIGIT	T cell immunoreceptor with Ig and ITIM domains	1.99186	-2.55478	8.98311	0.000111149	0.000422284	1.42971	1.99186	3.3744
105C	UP	100127889				1.99134	-3.9675	19.4033	9.75e-07	8.63e-06	6.64082	1.99134	5.06399
105C	UP	102465856	ENSG00000274713	MIR7974	microRNA 7974	1.99134	-3.9675	19.4033	9.75e-07	8.63e-06	6.64082	1.99134	5.06399
105C	UP	644242	ENSG00000260941	LINC00622	long intergenic non-protein coding RNA 622	1.99134	-3.9675	19.4033	9.75e-07	8.63e-06	6.64082	1.99134	5.06399
105C	UP	246329	ENSG00000185482	STAC3	SH3 and cysteine rich domain 3	1.99039	-0.21657	8.50585	0.000150702	0.000545952	0.605519	1.99039	3.26285
105C	UP	3299	ENSG00000102878	HSF4	heat shock transcription factor 4	1.99028	3.16459	53.1371	3.04e-09	1.2e-07	12.2069	1.99028	6.92082
105C	UP	196385	ENSG00000197653	DNAH10	dynein axonemal heavy chain 10	1.98671	-0.120857	52.9058	2.16e-09	9.55e-08	12.7084	1.98671	7.02
105C	UP	56898	ENSG00000164039	BDH2	3-hydroxybutyrate dehydrogenase 2	1.98469	4.88413	12.7606	1.51e-05	7.86e-05	2.1562	1.98469	4.10458
105C	UP	56964	ENSG00000140527	WDR93	WD repeat domain 93	1.98335	-2.02712	5.64227	0.00136366	0.00375095	-1.53834	1.98335	2.42586
105C	UP	66037	ENSG00000152430	BOLL	boule homolog, RNA binding protein	1.98334	-2.58263	40.6314	1.08e-08	2.95e-07	10.8303	1.98334	6.53018
105C	UP	3294	ENSG00000086696	HSD17B2	hydroxysteroid 17-beta dehydrogenase 2	1.98296	-2.81301	14.105	7.99e-06	4.6e-05	4.35431	1.98296	4.33724
105C	UP	151835	ENSG00000144550	CPNE9	copine family member 9	1.98205	-2.48967	7.38047	0.000328956	0.00107476	0.187269	1.98205	2.96869
105C	UP	117248	ENSG00000131386	GALNT15	polypeptide N-acetylgalactosaminyltransferase 15	1.97993	-3.93679	5.24372	0.00197802	0.00520247	-1.67808	1.97993	2.28379
105C	UP	79946	ENSG00000120055	C10orf95	chromosome 10 open reading frame 95	1.97993	-3.93679	5.24372	0.00197802	0.00520247	-1.67808	1.97993	2.28379
105C	UP	2916	ENSG00000113262	GRM6	glutamate metabotropic receptor 6	1.97543	-0.728092	5.78863	0.00119524	0.00334966	-1.59876	1.97543	2.475
105C	UP	121506	ENSG00000139055	ERP27	endoplasmic reticulum protein 27	1.97324	2.29509	19.4028	1.31e-06	1.1e-05	5.449	1.97324	4.95861
105C	UP	56098	ENSG00000242419	PCDHGC4	protocadherin gamma subfamily C, 4	1.97287	-0.556742	8.67722	0.00013487	0.000496259	0.823623	1.97287	3.30429
105C	UP	2852	ENSG00000164850	GPER1	G protein-coupled estrogen receptor 1	1.97113	1.06396	9.77908	6.9e-05	0.000281059	1.18821	1.97113	3.5512
105C	UP	1113	ENSG00000100604	CHGA	chromogranin A	1.97098	-4.83675	3.25633	0.0175216	0.03585	-3.94074	1.97098	1.44551
105C	UP	57819	ENSG00000204392	LSM2	LSM2 homolog, U6 small nuclear RNA and mRNA degradation associated	1.97026	-4.83675	3.24456	0.0177808	0.0363462	-3.9567	1.97026	1.43954
105C	UP	283948	ENSG00000257108	NHLRC4	NHL repeat containing 4	1.96977	-0.981649	4.44997	0.00441146	0.0107356	-3.07404	1.96977	1.96917
105C	UP	26772	ENSG00000238597	SNORD4B	small nucleolar RNA, C/D box 4B	1.96955	-3.21478	3.20238	0.0187447	0.0381627	-4.31627	1.96955	1.41836
105C	UP	9293	ENSG00000203737	GPR52	G protein-coupled receptor 52	1.96837	-1.86931	5.29809	0.001878	0.00496331	-1.94181	1.96837	2.30423
105C	UP	101928344		LOC101928344	uncharacterized LOC101928344	1.96813	-3.7332	4.90138	0.00276646	0.00705655	-2.10665	1.96813	2.15141
105C	UP	56108	ENSG00000253537	PCDHGA7	protocadherin gamma subfamily A, 7	1.96733	1.62373	10.3674	4.95e-05	0.000212484	1.46255	1.96733	3.67267
105C	UP	4137	ENSG00000186868	MAPT	microtubule associated protein tau	1.96644	-2.66141	7.77469	0.000247561	0.000835153	0.502579	1.96644	3.07823
105C	UP	285103	ENSG00000223760	MED15P9	mediator complex subunit 15 pseudogene 9	1.96639	2.53355	18.8975	1.53e-06	1.22e-05	5.25662	1.96639	4.91364
105C	UP	100131539	ENSG00000214534	ZNF705E	zinc finger protein 705E	1.96566	-1.52731	26.2368	1.56e-07	2.07e-06	8.44999	1.96566	5.68403
105C	UP	8786	ENSG00000076344	RGS11	regulator of G protein signaling 11	1.96511	-2.56383	4.83224	0.002966	0.00750887	-2.33106	1.96511	2.12443
105C	UP	6530	ENSG00000103546	SLC6A2	solute carrier family 6 member 2	1.96395	-4.90804	3.38857	0.014878	0.0308756	-3.83873	1.96395	1.51038
105C	UP	84217	ENSG00000066185	ZMYND12	zinc finger MYND-type containing 12	1.9632	-1.23984	22.7431	3.99e-07	4.27e-06	7.41878	1.9632	5.36957
105C	UP	54905	ENSG00000073067	CYP2W1	cytochrome P450 family 2 subfamily W member 1	1.96233	-2.25757	6.41866	0.000696207	0.00207459	-0.75139	1.96233	2.68307
105C	UP	100616262	ENSG00000264201	MIR4701	microRNA 4701	1.95771	-3.9675	3.53095	0.0125132	0.0268546	-3.70873	1.95771	1.57098
105C	UP	100126355	ENSG00000199130	MIR365A	microRNA 365a	1.95669	-3.646	11.3297	2.77e-05	0.00013099	3.14149	1.95669	3.88276
105C	UP	3748	ENSG00000131398	KCNC3	potassium voltage-gated channel subfamily C member 3	1.95642	1.61891	54.3556	1.83e-09	8.42e-08	12.8814	1.95642	7.07469
105C	UP	284749	ENSG00000235621	LINC00494	long intergenic non-protein coding RNA 494	1.95445	4.10305	8.31833	0.000170545	0.000604572	-0.524285	1.95445	3.21855
105C	UP	140578	ENSG00000154645	CHODL	chondrolectin	1.95331	-1.31232	33.3152	3.65e-08	6.87e-07	9.91497	1.95331	6.16304
105C	UP	763	ENSG00000174990	CA5A	carbonic anhydrase 5A	1.95265	-2.57484	9.32789	9e-05	0.00035327	1.67291	1.95265	3.45189
105C	UP	10840	ENSG00000144908	ALDH1L1	aldehyde dehydrogenase 1 family member L1	1.94914	5.83845	12.4709	1.72e-05	8.79e-05	1.90689	1.94914	4.05601
105C	UP	653427	ENSG00000204779	FOXD4L5	forkhead box D4 like 5	1.94892	-3.21451	23.3671	3.16e-07	3.54e-06	7.7623	1.94892	5.451
105C	UP	252995	ENSG00000160097	FNDC5	fibronectin type III domain containing 5	1.94822	-1.41968	4.91399	0.00273174	0.00697614	-2.44665	1.94822	2.15639
105C	UP	692148	ENSG00000239002	SCARNA10	small Cajal body-specific RNA 10	1.9465	7.32783	3.60851	0.0114023	0.0255378	-5.57438	1.9465	1.59282
105C	UP	398	ENSG00000242173	ARHGDIG	Rho GDP dissociation inhibitor gamma	1.94643	-3.698	12.2527	1.65e-05	8.47e-05	3.70145	1.94643	4.07212
105C	UP	1758	ENSG00000152592	DMP1	dentin matrix acidic phosphoprotein 1	1.94578	-1.15099	5.10823	0.00225475	0.00586457	-2.25218	1.94578	2.23176
105C	UP	100422864	ENSG00000265981	MIR544B	microRNA 544b	1.94462	-3.22664	10.5687	4.44e-05	0.000193974	2.54132	1.94462	3.71226
105C	UP	64518	ENSG00000125409	TEKT3	tektin 3	1.94462	-3.22664	10.5687	4.44e-05	0.000193974	2.54132	1.94462	3.71226
105C	UP	220082	ENSG00000174015	CBY2	chibby family member 2	1.94121	-0.677762	36.252	2.18e-08	4.76e-07	10.4309	1.94121	6.32239
105C	UP	4033	ENSG00000118308	IRAG2	inositol 1,4,5-triphosphate receptor associated 2	1.9383	0.438788	14.3065	7.78e-06	4.5e-05	3.86793	1.9383	4.34679
105C	UP	105378152				1.9375	-0.138803	5.02319	0.00245087	0.00632775	-2.5666	1.9375	2.19875
105C	UP	201798	ENSG00000169989	TIGD4	tigger transposable element derived 4	1.93709	1.18801	8.77249	0.000126904	0.000471234	0.501843	1.93709	3.32676
105C	UP	161253	ENSG00000139890	REM2	RRAD and GEM like GTPase 2	1.93635	1.04835	6.66554	0.000569653	0.00173723	-1.22629	1.93635	2.76014
105C	UP	375593	ENSG00000178809	TRIM73	tripartite motif containing 73	1.93559	-0.813918	18.4661	1.75e-06	1.36e-05	5.78949	1.93559	4.86646
105C	UP	101927944		FAM53B-AS1	FAM53B antisense RNA 1	1.9331	-3.9675	9.21505	9.64e-05	0.000374019	1.70894	1.9331	3.42711
105C	UP	126695	ENSG00000175707	KDF1	keratinocyte differentiation factor 1	1.9331	-3.9675	9.21505	9.64e-05	0.000374019	1.70894	1.9331	3.42711
105C	UP	81621	ENSG00000107821	KAZALD1	Kazal type serine peptidase inhibitor domain 1	1.93209	4.48246	11.9945	2.15e-05	0.000106196	1.78298	1.93209	3.97389
105C	UP	4501	ENSG00000187193	MT1X	metallothionein 1X	1.93146	0.957572	36.5499	2.14e-08	4.69e-07	10.3486	1.93146	6.32883
105C	UP	3222	ENSG00000172789	HOXC5	homeobox C5	1.93124	-2.61281	3.47098	0.0134545	0.0286861	-3.98808	1.93124	1.54233
105C	UP	151651	ENSG00000163576	EFHB	EF-hand domain family member B	1.93092	-0.376377	9.26656	9.34e-05	0.000364791	1.18099	1.93092	3.43796
105C	UP	286103	ENSG00000255559	ZNF252P-AS1	ZNF252P antisense RNA 1	1.93062	-0.359765	29.2394	8.08e-08	1.26e-06	9.05248	1.93062	5.89963
105C	UP	388581	ENSG00000184163	C1QTNF12	C1q and TNF related 12	1.92754	-2.29073	8.13665	0.000192706	0.000670655	0.779893	1.92754	3.1735
105C	UP	64098	ENSG00000138964	PARVG	parvin gamma	1.92727	-3.22664	30.8693	5.81e-08	9.72e-07	9.36816	1.92727	6.01233
105C	UP	118421	ENSG00000226935	LINC00161	long intergenic non-protein coding RNA 161	1.92727	-3.22664	30.8693	5.81e-08	9.72e-07	9.36816	1.92727	6.01233
105C	UP	643669	ENSG00000262484	CCER2	coiled-coil glutamate rich protein 2	1.92701	-0.836349	3.65808	0.0107496	0.0242001	-4.08178	1.92701	1.61618
105C	UP	2273	ENSG00000022267	FHL1	four and a half LIM domains 1	1.92684	5.4951	13.2536	1.21e-05	6.53e-05	2.34361	1.92684	4.18509
105C	UP	5334	ENSG00000115896	PLCL1	phospholipase C like 1 (inactive)	1.92667	-1.36383	9.42514	8.49e-05	0.000335437	1.41589	1.92667	3.47439
105C	UP	197257	ENSG00000166816	LDHD	lactate dehydrogenase D	1.92546	1.84407	7.71425	0.000258383	0.000868362	-0.506187	1.92546	3.0613
105C	UP	646405		TPTE2P1	transmembrane phosphoinositide 3-phosphatase and tensin homolog 2 pseudogene 1	1.92448	-0.320926	8.56963	0.000144571	0.000526227	0.740749	1.92448	3.27883
105C	UP	150946	ENSG00000157833	GAREM2	GRB2 associated regulator of MAPK1 subtype 2	1.92402	-3.31117	7.26627	0.000358035	0.00115843	0.272974	1.92402	2.93613
105C	UP	6310	ENSG00000124788	ATXN1	ataxin 1	1.92365	2.98437	14.8622	6.23e-06	3.75e-05	3.47419	1.92365	4.42597
105C	UP	387723	ENSG00000237489	C10orf143	chromosome 10 open reading frame 143	1.92336	-2.0817	5.46574	0.00160403	0.00432909	-1.64645	1.92336	2.3636
105C	UP	8538	ENSG00000043039	BARX2	BARX homeobox 2	1.92065	-0.939288	14.1476	8.3e-06	4.76e-05	4.10085	1.92065	4.32239
105C	UP	20	ENSG00000107331	ABCA2	ATP binding cassette subfamily A member 2	1.91988	7.55114	19.4451	1.29e-06	1.09e-05	4.87053	1.91988	4.96257
105C	UP	79987	ENSG00000165124	SVEP1	sushi, von Willebrand factor type A, EGF and pentraxin domain containing 1	1.91984	-3.27105	6.32685	0.000751291	0.0022231	-0.756443	1.91984	2.65304
105C	UP	401577	ENSG00000223773	CD99P1	CD99 molecule pseudogene 1	1.91874	-2.57735	6.38705	0.000714633	0.00212371	-0.735491	1.91874	2.67291
105C	UP	283297	ENSG00000170782	OR10A4	olfactory receptor family 10 subfamily A member 4	1.91852	-4.44051	5.29042	0.00189175	0.00499501	-1.50669	1.91852	2.30146
105C	UP	84239	ENSG00000127249	ATP13A4	ATPase 13A4	1.91686	-0.833488	8.30798	0.000171726	0.00060838	0.654715	1.91686	3.21583
105C	UP	105377623	ENSG00000250326	LOC105377623	uncharacterized LOC105377623	1.91612	-0.793712	10.4954	4.62e-05	0.000200265	2.07348	1.91612	3.69839
105C	UP	8646	ENSG00000090539	CHRD	chordin	1.91424	2.67898	33.1603	5.54e-08	9.4e-07	8.98991	1.91424	6.02687
105C	UP	90161	ENSG00000171004	HS6ST2	heparan sulfate 6-O-sulfotransferase 2	1.91384	-1.27073	38.9801	1.4e-08	3.55e-07	10.8606	1.91384	6.44977
105C	UP	8838	ENSG00000112761	CCN6	cellular communication network factor 6	1.91343	-3.2449	3.00295	0.0241455	0.0482417	-4.58347	1.91343	1.31658
105C	UP	102465522	ENSG00000278517	MIR6865	microRNA 6865	1.91263	-3.26567	6.32041	0.000755338	0.00223299	-0.632351	1.91263	2.65111
105C	UP	219833	ENSG00000174370	C11orf45	chromosome 11 open reading frame 45	1.91263	-3.26567	6.32041	0.000755338	0.00223299	-0.632351	1.91263	2.65111
105C	UP	770	ENSG00000063180	CA11	carbonic anhydrase 11	1.91225	3.22868	9.20919	9.67e-05	0.000374998	0.292186	1.91225	3.42597
105C	UP	100505715	ENSG00000267058	LOC100505715	uncharacterized LOC100505715	1.9111	-2.08078	4.38515	0.00472842	0.0114432	-2.92033	1.9111	1.94145
105C	UP	57185	ENSG00000001461	NIPAL3	NIPA like domain containing 3	1.90812	4.98742	23.0183	4.8e-07	4.92e-06	6.15493	1.90812	5.30803
105C	UP	728673	ENSG00000170161	LOC728673	uncharacterized LOC728673	1.9072	-0.498784	54.9565	1.71e-09	8.13e-08	12.8645	1.9072	7.08991
105C	UP	1235	ENSG00000112486	CCR6	C-C motif chemokine receptor 6	1.9071	-2.87326	28.332	9.8e-08	1.46e-06	8.89547	1.9071	5.83565
105C	UP	163255	ENSG00000171817	ZNF540	zinc finger protein 540	1.90673	2.16558	118.977	1.51e-11	4.56e-09	17.4733	1.90673	8.34104
105C	UP	55024	ENSG00000153064	BANK1	B cell scaffold protein with ankyrin repeats 1	1.90422	-2.96501	7.04614	0.000422868	0.00133697	-0.133767	1.90422	2.87388
105C	UP	100128573				1.90347	-2.54378	7.40212	0.000323756	0.00105935	0.278016	1.90347	2.97496
105C	UP	10693	ENSG00000132141	CCT6B	chaperonin containing TCP1 subunit 6B	1.90333	-0.205096	54.6187	1.78e-09	8.27e-08	12.9006	1.90333	7.08249
105C	UP	102724776	ENSG00000250910	LOC102724776	uncharacterized LOC102724776	1.89998	-3.57126	4.46949	0.00432079	0.010533	-2.52221	1.89998	1.97745
105C	UP	2826	ENSG00000184451	CCR10	C-C motif chemokine receptor 10	1.8994	-1.7813	11.6659	2.53e-05	0.000121356	2.9957	1.8994	3.91594
105C	UP	9353	ENSG00000145147	SLIT2	slit guidance ligand 2	1.89444	6.95421	14.3378	7.68e-06	4.46e-05	2.80558	1.89444	4.35067
105C	UP	158067	ENSG00000165695	AK8	adenylate kinase 8	1.89331	-0.304017	53.5628	2e-09	8.99e-08	12.75	1.89331	7.04624
105C	UP	84684	ENSG00000168348	INSM2	INSM transcriptional repressor 2	1.89147	-2.85815	10.7358	4.06e-05	0.000180334	2.56432	1.89147	3.74392
105C	UP	7358	ENSG00000109814	UGDH	UDP-glucose 6-dehydrogenase	1.89141	9.03585	11.4936	2.75e-05	0.000130285	1.32915	1.89141	3.88511
105C	UP	105378592				1.89075	-1.06765	4.64201	0.00360458	0.00894608	-2.76866	1.89075	2.04837
105C	UP	84152	ENSG00000131771	PPP1R1B	protein phosphatase 1 regulatory inhibitor subunit 1B	1.88799	-1.93219	36.3988	2.12e-08	4.67e-07	10.3762	1.88799	6.33068
105C	UP	10446	ENSG00000170382	LRRN2	leucine rich repeat neuronal 2	1.88705	-2.26152	8.42704	0.000158697	0.000569459	0.947993	1.88705	3.24454
105C	UP	79827	ENSG00000166250	CLMP	CXADR like membrane protein	1.88692	-0.762211	9.42891	8.47e-05	0.000334831	1.41062	1.88692	3.47517
105C	UP	100529215	ENSG00000270011	ZNF559-ZNF177	ZNF559-ZNF177 readthrough	1.88571	-2.87326	8.80866	0.000124023	0.000462219	1.33212	1.88571	3.33515
105C	UP	1834	ENSG00000152591	DSPP	dentin sialophosphoprotein	1.88569	-1.34229	3.6162	0.0112982	0.0253187	-4.01629	1.88569	1.59656
105C	UP	7852	ENSG00000121966	CXCR4	C-X-C motif chemokine receptor 4	1.8843	5.66808	8.86603	0.000119608	0.000448058	-0.338711	1.8843	3.34867
105C	UP	217	ENSG00000111275	ALDH2	aldehyde dehydrogenase 2 family member	1.88388	-1.13308	20.1403	8.84e-07	8e-06	6.57422	1.88388	5.09691
105C	UP	55888	ENSG00000196345	ZKSCAN7	zinc finger with KRAB and SCAN domains 7	1.88376	0.14164	18.8857	1.54e-06	1.22e-05	5.79351	1.88376	4.91364
105C	UP	79925	ENSG00000152582	SPEF2	sperm flagellar 2	1.87842	-0.233869	63.1101	7.33e-10	4.61e-08	13.5984	1.87842	7.3363
105C	UP	56062	ENSG00000102271	KLHL4	kelch like family member 4	1.87714	-3.26567	11.9313	2.16e-05	0.00010634	3.3128	1.87714	3.9733
105C	UP	7151		TOP1P1	DNA topoisomerase I pseudogene 1	1.87567	-2.24664	6.2296	0.00081517	0.00238528	-0.857508	1.87567	2.62246
105C	UP	101409257	ENSG00000233893	EZR-AS1	EZR antisense RNA 1	1.87488	-4.07937	12.8285	1.17e-05	6.33e-05	4.07138	1.87488	4.1986
105C	UP	29800	ENSG00000159714	ZDHHC1	zinc finger DHHC-type containing 1	1.87449	3.06415	10.7506	4.03e-05	0.000179241	1.33665	1.87449	3.74656
105C	UP	55891	ENSG00000163352	LENEP	lens epithelial protein	1.87414	-0.62175	7.56848	0.000286806	0.000951608	-0.00886388	1.87414	3.02154
105C	UP	728498	ENSG00000261794	GOLGA8H	golgin A8 family member H	1.87077	-3.59902	9.44538	8.39e-05	0.000332105	1.78265	1.87077	3.47872
105C	UP	94240	ENSG00000133106	EPSTI1	epithelial stromal interaction 1	1.87006	-4.94423	3.40466	0.0145876	0.0307252	-3.80866	1.87006	1.5125
105C	UP	79190	ENSG00000159387	IRX6	iroquois homeobox 6	1.87006	-4.94423	3.40466	0.0145876	0.0307252	-3.80866	1.87006	1.5125
105C	UP	729658	ENSG00000225683	PACRG-AS3	PACRG antisense RNA 3	1.87006	-4.94423	3.40466	0.0145876	0.0307252	-3.80866	1.87006	1.5125
105C	UP	63876	ENSG00000165495	PKNOX2	PBX/knotted 1 homeobox 2	1.87006	-4.94423	3.40466	0.0145876	0.0307252	-3.80866	1.87006	1.5125
105C	UP	60482	ENSG00000115665	SLC5A7	solute carrier family 5 member 7	1.87006	-4.94423	3.40466	0.0145876	0.0307252	-3.80866	1.87006	1.5125
105C	UP	5502	ENSG00000135447	PPP1R1A	protein phosphatase 1 regulatory inhibitor subunit 1A	1.87006	-4.94423	3.40466	0.0145876	0.0307252	-3.80866	1.87006	1.5125
105C	UP	340547	ENSG00000101842	VSIG1	V-set and immunoglobulin domain containing 1	1.87006	-4.94423	3.40466	0.0145876	0.0307252	-3.80866	1.87006	1.5125
105C	UP	22895	ENSG00000089169	RPH3A	rabphilin 3A	1.87006	-4.94423	3.40466	0.0145876	0.0307252	-3.80866	1.87006	1.5125
105C	UP	170850	ENSG00000171126	KCNG3	potassium voltage-gated channel modifier subfamily G member 3	1.87006	-4.94423	3.40466	0.0145876	0.0307252	-3.80866	1.87006	1.5125
105C	UP	102724954		RGS2-AS1	RSG2 antisense RNA 1	1.87006	-4.94423	3.40466	0.0145876	0.0307252	-3.80866	1.87006	1.5125
105C	UP	101928741		LINC02065	long intergenic non-protein coding RNA 2065	1.87006	-4.94423	3.40466	0.0145876	0.0307252	-3.80866	1.87006	1.5125
105C	UP	343171	ENSG00000238243	OR2W3	olfactory receptor family 2 subfamily W member 3	1.87006	-4.94423	3.40466	0.0145876	0.0307252	-3.80866	1.87006	1.5125
105C	UP	100533464	ENSG00000275778	PRH1-PRR4	PRH1-PRR4 readthrough	1.87006	-4.94423	3.40466	0.0145876	0.0307252	-3.80866	1.87006	1.5125
105C	UP	100506289	ENSG00000233760	LOC100506289	uncharacterized LOC100506289	1.87006	-4.94423	3.40466	0.0145876	0.0307252	-3.80866	1.87006	1.5125
105C	UP	100189030		TRE-TTC2-1	tRNA-Glu (anticodon TTC) 2-1	1.87006	-4.94423	3.40466	0.0145876	0.0307252	-3.80866	1.87006	1.5125
105C	UP	54768	ENSG00000157423	HYDIN	HYDIN axonemal central pair apparatus protein	1.87006	-4.94423	3.40466	0.0145876	0.0307252	-3.80866	1.87006	1.5125
105C	UP	4321	ENSG00000262406	MMP12	matrix metallopeptidase 12	1.87006	-4.94423	3.40466	0.0145876	0.0307252	-3.80866	1.87006	1.5125
105C	UP	404744	ENSG00000197085	NPSR1-AS1	NPSR1 antisense RNA 1	1.87006	-4.94423	3.40466	0.0145876	0.0307252	-3.80866	1.87006	1.5125
105C	UP	400997	ENSG00000204581	ACOXL-AS1	ACOXL antisense RNA 1	1.87006	-4.94423	3.40466	0.0145876	0.0307252	-3.80866	1.87006	1.5125
105C	UP	400578		KRT16P2	keratin 16 pseudogene 2	1.87006	-4.94423	3.40466	0.0145876	0.0307252	-3.80866	1.87006	1.5125
105C	UP	3624	ENSG00000122641	INHBA	inhibin subunit beta A	1.87006	-4.94423	3.40466	0.0145876	0.0307252	-3.80866	1.87006	1.5125
105C	UP	359822	ENSG00000280650	KCNIP4-IT1	KCNIP4 intronic transcript 1	1.87006	-4.94423	3.40466	0.0145876	0.0307252	-3.80866	1.87006	1.5125
105C	UP	56103	ENSG00000253910	PCDHGB2	protocadherin gamma subfamily B, 2	1.86749	4.46008	10.8556	3.81e-05	0.000171269	1.13336	1.86749	3.76632
105C	UP	10347	ENSG00000064687	ABCA7	ATP binding cassette subfamily A member 7	1.8673	6.26231	8.32926	0.000169309	0.000600792	-0.76032	1.8673	3.22128
105C	UP	693201	ENSG00000208028	MIR616	microRNA 616	1.86705	-1.38113	43.8634	6.8e-09	2.12e-07	11.5051	1.86705	6.67366
105C	UP	339789	ENSG00000236790	LINC00299	long intergenic non-protein coding RNA 299	1.86594	-2.08727	5.15132	0.00216223	0.00564462	-2.04846	1.86594	2.24837
105C	UP	56111	ENSG00000262576	PCDHGA4	protocadherin gamma subfamily A, 4	1.86577	2.84605	18.6353	1.66e-06	1.3e-05	5.09539	1.86577	4.88606
105C	UP	339535	ENSG00000215808	LINC01139	long intergenic non-protein coding RNA 1139	1.86568	1.97011	13.4393	1.12e-05	6.11e-05	3.0769	1.86568	4.21396
105C	UP	643008	ENSG00000204323	SMIM5	small integral membrane protein 5	1.85826	2.4392	75.1688	2.51e-10	2.33e-08	14.8878	1.85826	7.63264
105C	UP	7439	ENSG00000167995	BEST1	bestrophin 1	1.85725	2.55356	109.061	2.57e-11	6.11e-09	17.1108	1.85725	8.21396
105C	UP	221711	ENSG00000153157	SYCP2L	synaptonemal complex protein 2 like	1.85467	-0.946109	25.946	1.67e-07	2.19e-06	8.32008	1.85467	5.65956
105C	UP	146429	ENSG00000259803	SLC22A31	solute carrier family 22 member 31	1.85466	-0.00469675	51.8391	2.45e-09	1.04e-07	12.6117	1.85466	6.98297
105C	UP	105377133				1.85265	-0.218049	10.5196	4.56e-05	0.000198206	2.01435	1.85265	3.70288
105C	UP	177	ENSG00000204305	AGER	advanced glycosylation end-product specific receptor	1.8512	-3.07602	3.52761	0.0125638	0.0269427	-3.85658	1.8512	1.56956
105C	UP	284029	ENSG00000178977	LINC00324	long intergenic non-protein coding RNA 324	1.85089	-0.798186	55.734	1.57e-09	7.75e-08	12.9158	1.85089	7.1107
105C	UP	8651	ENSG00000185338	SOCS1	suppressor of cytokine signaling 1	1.84925	-1.82247	6.86168	0.000487752	0.00151778	-0.496695	1.84925	2.81879
105C	UP	100189359		TRC-GCA8-1	tRNA-Cys (anticodon GCA) 8-1	1.84558	-3.34188	4.12974	0.00625257	0.0147927	-2.98026	1.84558	1.82995
105C	UP	104548972	ENSG00000281264	SALRNA3	senescence associated long non-coding RNA 3	1.84558	-3.34188	4.12974	0.00625257	0.0147927	-2.98026	1.84558	1.82995
105C	UP	100130417	ENSG00000223764	LINC02593	long intergenic non-protein coding RNA 2593	1.84543	1.7963	31.335	7.75e-08	1.22e-06	8.80662	1.84543	5.91364
105C	UP	118471	ENSG00000165828	PRAP1	proline rich acidic protein 1	1.8448	1.37702	71.3171	3.47e-10	2.9e-08	14.5531	1.8448	7.5376
105C	UP	101927992	ENSG00000244541	LINC01213	long intergenic non-protein coding RNA 1213	1.84311	-4.85211	8.02718	0.00020766	0.000715507	0.985738	1.84311	3.14539
105C	UP	3737	ENSG00000177301	KCNA2	potassium voltage-gated channel subfamily A member 2	1.84311	-4.85211	8.02718	0.00020766	0.000715507	0.985738	1.84311	3.14539
105C	UP	101929374	ENSG00000234928	LINC01659	long intergenic non-protein coding RNA 1659	1.84291	-4.85211	7.98532	0.00021373	0.000733308	0.953631	1.84291	3.13471
105C	UP	653075	ENSG00000261247	GOLGA8T	golgin A8 family member T	1.84291	-4.85211	7.98532	0.00021373	0.000733308	0.953631	1.84291	3.13471
105C	UP	144110	ENSG00000151117	TMEM86A	transmembrane protein 86A	1.83845	1.11531	12.4192	1.76e-05	8.97e-05	2.76806	1.83845	4.04721
105C	UP	647310	ENSG00000226174	TEX22	testis expressed 22	1.83793	0.46269	13.5083	1.08e-05	5.96e-05	3.47832	1.83793	4.22475
105C	UP	80313	ENSG00000148814	LRRC27	leucine rich repeat containing 27	1.83746	2.66564	11.3719	2.92e-05	0.000137128	1.79476	1.83746	3.86287
105C	UP	57575	ENSG00000138650	PCDH10	protocadherin 10	1.83447	3.11657	10.5423	4.5e-05	0.000196261	1.14088	1.83447	3.70717
105C	UP	80270	ENSG00000099377	HSD3B7	hydroxy-delta-5-steroid dehydrogenase, 3 beta- and steroid delta-isomerase 7	1.83436	1.27206	8.13463	0.000192969	0.00067135	-0.0794732	1.83436	3.17305
105C	UP	142684	ENSG00000172476	RAB40A	RAB40A, member RAS oncogene family	1.83275	-0.79791	14.0873	8.5e-06	4.85e-05	4.04493	1.83275	4.31426
105C	UP	10819	ENSG00000184669	OR7E14P	olfactory receptor family 7 subfamily E member 14 pseudogene	1.832	0.874289	10.2633	5.25e-05	0.000223274	1.54529	1.832	3.65116
105C	UP	100128893	ENSG00000266010	GATA6-AS1	GATA6 antisense RNA 1 (head to head)	1.83174	-1.79937	9.52057	8.02e-05	0.000319294	1.64469	1.83174	3.49581
105C	UP	645177		LOC645177	uncharacterized LOC645177	1.82985	-2.96106	3.10461	0.0212065	0.0427761	-4.5239	1.82985	1.3688
105C	UP	101928433		ATXN1-AS1	ATXN1 antisense RNA 1	1.82984	-1.36345	3.01368	0.0238153	0.0476054	-4.86429	1.82984	1.32234
105C	UP	349565	ENSG00000163864	NMNAT3	nicotinamide nucleotide adenylyltransferase 3	1.82902	-2.53704	41.8044	9.12e-09	2.6e-07	11.0546	1.82902	6.58503
105C	UP	92565	ENSG00000203780	FANK1	fibronectin type III and ankyrin repeat domains 1	1.82843	2.11211	80.168	1.69e-10	1.89e-08	15.2765	1.82843	7.72354
105C	UP	377841	ENSG00000188833	ENTPD8	ectonucleoside triphosphate diphosphohydrolase 8	1.82689	2.54253	18.4008	1.79e-06	1.38e-05	5.08392	1.82689	4.86012
105C	UP	389813	ENSG00000232434	AJM1	apical junction component 1 homolog	1.82565	1.53523	14.1946	8.14e-06	4.68e-05	3.56186	1.82565	4.32975
105C	UP	100132077		LOC100132077	uncharacterized LOC100132077	1.82231	-2.64004	8.05006	0.000204426	0.000705946	0.752456	1.82231	3.15123
105C	UP	116328	ENSG00000165084	C8orf34	chromosome 8 open reading frame 34	1.82191	-2.1047	11.2536	3.1e-05	0.000144082	2.78974	1.82191	3.84139
105C	UP	9127	ENSG00000099957	P2RX6	purinergic receptor P2X 6	1.82106	0.730491	12.4349	1.75e-05	8.91e-05	2.86153	1.82106	4.05012
105C	UP	148418	ENSG00000203943	SAMD13	sterile alpha motif domain containing 13	1.8208	-0.712072	4.51378	0.00412267	0.0100902	-3.06126	1.8208	1.9961
105C	UP	5778	ENSG00000143851	PTPN7	protein tyrosine phosphatase non-receptor type 7	1.8203	-2.96007	3.29116	0.0167786	0.0344689	-4.14993	1.8203	1.46257
105C	UP	766	ENSG00000168748	CA7	carbonic anhydrase 7	1.81959	0.0122369	6.2423	0.000806483	0.00236327	-1.3587	1.81959	2.62649
105C	UP	554235	ENSG00000204653	ASPDH	aspartate dehydrogenase domain containing	1.81854	0.343889	10.249	5.29e-05	0.000224704	1.66378	1.81854	3.64839
105C	UP	100419868		ZNF33BP1	zinc finger protein 33B pseudogene 1	1.81637	0.374435	5.93772	0.00104767	0.00298203	-1.72221	1.81637	2.52549
105C	UP	283571	ENSG00000119608	PROX2	prospero homeobox 2	1.81622	1.25846	35.2295	2.83e-08	5.7e-07	10.0139	1.81622	6.24413
105C	UP	100133161		LINC01001	long intergenic non-protein coding RNA 1001	1.81502	-2.47335	4.95156	0.00263117	0.00674235	-2.20365	1.81502	2.17119
105C	UP	54941	ENSG00000101695	RNF125	ring finger protein 125	1.81409	3.09836	36.4394	3.17e-08	6.19e-07	9.59107	1.81409	6.20831
105C	UP	57528	ENSG00000183775	KCTD16	potassium channel tetramerization domain containing 16	1.81248	-0.0986597	19.9621	1.09e-06	9.44e-06	6.23336	1.81248	5.02503
105C	UP	6622	ENSG00000145335	SNCA	synuclein alpha	1.81242	-3.33349	16.0407	3.07e-06	2.12e-05	5.46745	1.81242	4.67366
105C	UP	29940	ENSG00000111817	DSE	dermatan sulfate epimerase	1.81195	3.16645	28.5963	1.33e-07	1.84e-06	7.94154	1.81195	5.73518
105C	UP	283507	ENSG00000239827	SUGT1P3	SUGT1 pseudogene 3	1.81146	-2.30163	14.4852	6.57e-06	3.92e-05	4.5209	1.81146	4.40671
105C	UP	105371371		LOC105371371	uncharacterized LOC105371371	1.81077	-0.543145	6.64366	0.000579733	0.00176437	-0.894225	1.81077	2.75341
105C	UP	124093	ENSG00000162004	CCDC78	coiled-coil domain containing 78	1.81049	0.560004	47.4855	4.18e-09	1.49e-07	12.0798	1.81049	6.82681
105C	UP	25849	ENSG00000169116	PARM1	prostate androgen-regulated mucin-like protein 1	1.80805	0.0305913	4.97005	0.00258323	0.00663207	-2.67136	1.80805	2.17835
105C	UP	5255	ENSG00000067177	PHKA1	phosphorylase kinase regulatory subunit alpha 1	1.80805	-3.61659	3.81932	0.00889766	0.0203864	-3.32201	1.80805	1.69066
105C	UP	22891	ENSG00000138311	ZNF365	zinc finger protein 365	1.80688	-2.89173	11.3107	3.01e-05	0.000140846	2.75365	1.80688	3.85126
105C	UP	11209		MST1P2	macrophage stimulating 1 pseudogene 2	1.8064	1.51029	14.5875	6.95e-06	4.1e-05	3.7641	1.8064	4.38722
105C	UP	9938	ENSG00000163219	ARHGAP25	Rho GTPase activating protein 25	1.80514	0.6122	5.57864	0.00144521	0.00394865	-2.16895	1.80514	2.40355
105C	UP	23615	ENSG00000237575	PYY2	peptide YY 2 (pseudogene)	1.80483	-2.20116	11.7532	2.42e-05	0.000117365	3.04835	1.80483	3.93046
105C	UP	645843	ENSG00000221962	TMEM14EP	transmembrane protein 14E, pseudogene	1.80302	-1.66979	3.09992	0.0213332	0.0430225	-4.64984	1.80302	1.3663
105C	UP	91149	ENSG00000228016	RAPGEF4-AS1	RAPGEF4 antisense RNA 1	1.80277	-3.28689	35.5912	2.44e-08	5.13e-07	10.1055	1.80277	6.28988
105C	UP	339855	ENSG00000174611	KY	kyphoscoliosis peptidase	1.80213	-1.50854	3.81488	0.00894366	0.0204737	-3.74987	1.80213	1.6888
105C	UP	100505918		LOC100505918	uncharacterized LOC100505918	1.80021	-0.867317	6.85704	0.000489525	0.0015226	-0.610975	1.80021	2.81741
105C	UP	5641	ENSG00000100600	LGMN	legumain	1.79853	7.28274	54.8941	2.78e-09	1.13e-07	11.9725	1.79853	6.94692
105C	UP	84293	ENSG00000122378	PRXL2A	peroxiredoxin like 2A	1.79803	-0.0541796	15.1985	5.47e-06	3.37e-05	4.36957	1.79803	4.47237
105C	UP	113277	ENSG00000184988	TMEM106A	transmembrane protein 106A	1.79798	-1.02405	4.62219	0.00367961	0.00911396	-2.82842	1.79798	2.04029
105C	UP	100874188	ENSG00000223685	LINC00571	long intergenic non-protein coding RNA 571	1.79728	-1.08717	12.1402	2.01e-05	0.000100278	3.11767	1.79728	3.99879
105C	UP	283726	ENSG00000188659	SAXO2	stabilizer of axonemal microtubules 2	1.7941	-0.490788	11.3041	3.02e-05	0.000141221	2.50972	1.7941	3.8501
105C	UP	11155	ENSG00000122367	LDB3	LIM domain binding 3	1.79371	2.48704	16.9769	2.87e-06	2e-05	4.5168	1.79371	4.69897
105C	UP	26228	ENSG00000035720	STAP1	signal transducing adaptor family member 1	1.7934	-2.55458	22.8407	3.63e-07	3.95e-06	7.61465	1.7934	5.4034
105C	UP	162417	ENSG00000161653	NAGS	N-acetylglutamate synthase	1.7928	2.28746	9.90717	6.41e-05	0.000265165	0.972623	1.7928	3.57648
105C	UP	115399	ENSG00000161328	LRRC56	leucine rich repeat containing 56	1.79235	-0.569585	7.00995	0.000434772	0.00137018	-0.506703	1.79235	2.86322
105C	UP	1069	ENSG00000147400	CETN2	centrin 2	1.79215	6.42033	61.7137	1.39e-09	7.17e-08	12.7753	1.79215	7.14448
105C	UP	50489	ENSG00000116031	CD207	CD207 molecule	1.78955	2.02682	13.8416	9.42e-06	5.3e-05	3.28222	1.78955	4.27572
105C	UP	100134368	ENSG00000236829	LOC100134368	uncharacterized LOC100134368	1.78939	-1.74274	39.1726	1.36e-08	3.47e-07	10.8177	1.78939	6.45967
105C	UP	102546226	ENSG00000250156	LINC02060	long intergenic non-protein coding RNA 2060	1.78936	-3.31728	6.89657	0.000474646	0.00148138	-0.105189	1.78936	2.82933
105C	UP	100133319	ENSG00000278873	PRO1804	uncharacterized LOC100133319	1.78918	-2.91841	5.78289	0.00120137	0.00336519	-1.24072	1.78918	2.47299
105C	UP	100129794	ENSG00000258708	SLC25A21-AS1	SLC25A21 antisense RNA 1	1.7876	0.383095	15.8964	4.21e-06	2.73e-05	4.60368	1.7876	4.56384
105C	UP	678655	ENSG00000215039	CD27-AS1	CD27 antisense RNA 1	1.7862	2.17882	37.4601	2.55e-08	5.31e-07	9.98252	1.7862	6.27491
105C	UP	101927237	ENSG00000250075	LOC101927237	uncharacterized LOC101927237	1.78566	-4.05815	10.4546	4.31e-05	0.000189508	2.66569	1.78566	3.72237
105C	UP	54847	ENSG00000072858	SIDT1	SID1 transmembrane family member 1	1.78566	-4.05815	10.4546	4.31e-05	0.000189508	2.66569	1.78566	3.72237
105C	UP	439931	ENSG00000230513	THAP7-AS1	THAP7 antisense RNA 1	1.78563	0.543619	22.3102	5.77e-07	5.72e-06	6.79569	1.78563	5.2426
105C	UP	204219	ENSG00000154227	CERS3	ceramide synthase 3	1.78548	-2.94564	15.126	4.37e-06	2.81e-05	5.03009	1.78548	4.55129
105C	UP	80217	ENSG00000197748	CFAP43	cilia and flagella associated protein 43	1.7854	1.84711	33.9945	4.55e-08	8.11e-07	9.40556	1.7854	6.09098
105C	UP	80835	ENSG00000173662	TAS1R1	taste 1 receptor member 1	1.78141	-2.03477	5.17321	0.00211688	0.00553691	-1.95683	1.78141	2.25673
105C	UP	139135	ENSG00000166049	PASD1	PAS domain containing repressor 1	1.78139	-1.33066	17.7421	1.84e-06	1.41e-05	5.82392	1.78139	4.85078
105C	UP	54932	ENSG00000187609	EXD3	exonuclease 3'-5' domain containing 3	1.77935	3.64898	9.70973	7.18e-05	0.00029054	0.55942	1.77935	3.53679
105C	UP	2028	ENSG00000138792	ENPEP	glutamyl aminopeptidase	1.77699	-1.8927	10.6756	4.19e-05	0.000185112	2.39551	1.77699	3.73257
105C	UP	64399	ENSG00000164161	HHIP	hedgehog interacting protein	1.77651	-1.54691	4.7054	0.00337593	0.00843461	-2.6453	1.77651	2.07393
105C	UP	80022	ENSG00000266714	MYO15B	myosin XVB	1.77537	1.64622	7.71545	0.000258162	0.000867722	-0.442876	1.77537	3.06162
105C	UP	204962	ENSG00000137968	SLC44A5	solute carrier family 44 member 5	1.77394	3.31532	38.9701	2.13e-08	4.67e-07	9.94916	1.77394	6.33068
105C	UP	54900	ENSG00000122188	LAX1	lymphocyte transmembrane adaptor 1	1.77385	-2.91841	13.6941	8.86e-06	5.03e-05	4.23509	1.77385	4.29843
105C	UP	288	ENSG00000151150	ANK3	ankyrin 3	1.77304	4.58093	20.5778	9.28e-07	8.3e-06	5.42344	1.77304	5.08092
105C	UP	84166	ENSG00000140853	NLRC5	NLR family CARD domain containing 5	1.7727	4.41256	17.6344	2.3e-06	1.7e-05	4.37073	1.7727	4.76955
105C	UP	4915	ENSG00000148053	NTRK2	neurotrophic receptor tyrosine kinase 2	1.77239	4.38583	12.6898	1.56e-05	8.07e-05	2.15822	1.77239	4.09313
105C	UP	100130370	ENSG00000262223	LOC100130370	uncharacterized LOC100130370	1.77235	-1.71618	3.63409	0.0110602	0.0248204	-3.96787	1.77235	1.60519
105C	UP	2103	ENSG00000119715	ESRRB	estrogen related receptor beta	1.77132	1.96653	9.19552	9.75e-05	0.000377622	0.617438	1.77132	3.42294
105C	UP	100379661	ENSG00000156273	GRIK1-AS2	GRIK1 antisense RNA 2	1.77083	-4.05815	4.84673	0.00292287	0.00741141	-2.04235	1.77083	2.1301
105C	UP	100506757	ENSG00000227060	LINC00629	long intergenic non-protein coding RNA 629	1.77083	-4.05815	4.84673	0.00292287	0.00741141	-2.04235	1.77083	2.1301
105C	UP	387733	ENSG00000206013	IFITM5	interferon induced transmembrane protein 5	1.77083	-4.05815	4.84673	0.00292287	0.00741141	-2.04235	1.77083	2.1301
105C	UP	105376851				1.77043	-4.50119	3.32078	0.0161738	0.0333301	-3.89453	1.77043	1.47716
105C	UP	440585	ENSG00000186973	FAM183A	family with sequence similarity 183 member A	1.76941	-0.00581204	9.51555	8.04e-05	0.000320114	1.30561	1.76941	3.4947
105C	UP	9806	ENSG00000107742	SPOCK2	SPARC (osteonectin), cwcv and kazal like domains proteoglycan 2	1.76863	2.76949	13.3367	1.17e-05	6.33e-05	2.83048	1.76863	4.1986
105C	UP	6913	ENSG00000092607	TBX15	T-box transcription factor 15	1.7686	-2.15631	7.91698	0.000224085	0.000765046	0.451562	1.7686	3.11631
105C	UP	56125	ENSG00000197479	PCDHB11	protocadherin beta 11	1.76626	2.70299	17.8692	2.12e-06	1.59e-05	4.82556	1.76626	4.7986
105C	UP	723809	ENSG00000225329	LHFPL3-AS2	LHFPL3 antisense RNA 2	1.76598	2.87517	5.1477	0.00216982	0.00566236	-3.16432	1.76598	2.247
105C	UP	138724	ENSG00000174038	C9orf131	chromosome 9 open reading frame 131	1.76467	-0.36833	7.79315	0.00024436	0.000825731	0.116421	1.76467	3.08316
105C	UP	114132	ENSG00000161640	SIGLEC11	sialic acid binding Ig like lectin 11	1.76349	-3.30077	5.19717	0.00206848	0.00542082	-1.7473	1.76349	2.26593
105C	UP	5199	ENSG00000126759	CFP	complement factor properdin	1.76292	-3.12239	12.2532	1.73e-05	8.84e-05	3.54973	1.76292	4.05355
105C	UP	1628	ENSG00000105516	DBP	D-box binding PAR bZIP transcription factor	1.76274	3.69833	5.21643	0.00203049	0.00532813	-3.30987	1.76274	2.27343
105C	UP	337873	ENSG00000261716	H2BC20P	H2B clustered histone 20, pseudogene	1.76192	-1.62874	4.36504	0.00483189	0.0116747	-3.00621	1.76192	1.93275
105C	UP	100129269		LINC01160	long intergenic non-protein coding RNA 1160	1.76085	-3.31728	14.6975	5.19e-06	3.23e-05	4.84268	1.76085	4.4908
105C	UP	2353	ENSG00000170345	FOS	Fos proto-oncogene, AP-1 transcription factor subunit	1.76058	2.77771	11.5003	2.74e-05	0.000129941	1.84805	1.76058	3.88625
105C	UP	54626	ENSG00000069812	HES2	hes family bHLH transcription factor 2	1.76032	5.83689	19.3869	1.32e-06	1.1e-05	4.89671	1.76032	4.95861
105C	UP	10826	ENSG00000170271	FAXDC2	fatty acid hydroxylase domain containing 2	1.75892	2.16133	9.84633	6.63e-05	0.000272418	0.965945	1.75892	3.56476
105C	UP	89765	ENSG00000160188	RSPH1	radial spoke head component 1	1.7589	1.83919	21.4748	7.22e-07	6.84e-06	6.26724	1.7589	5.16494
105C	UP	148198	ENSG00000197360	ZNF98	zinc finger protein 98	1.75888	-2.50278	10.255	5.27e-05	0.000224054	2.25938	1.75888	3.64965
105C	UP	644285		LOC644285	uncharacterized LOC644285	1.75837	-0.172505	7.4588	0.000310581	0.00102148	-0.174566	1.75837	2.99077
105C	UP	100130460		CAND1.11	uncharacterized LOC100130460	1.75397	-2.28274	4.78273	0.00311891	0.0078484	-2.47907	1.75397	2.10522
105C	UP	101927740	ENSG00000245812	LINC02202	long intergenic non-protein coding RNA 2202	1.75393	-4.98955	3.34872	0.0156253	0.0322678	-3.87307	1.75393	1.49123
105C	UP	400752	ENSG00000281912	LINC01144	long intergenic non-protein coding RNA 1144	1.75385	-1.20823	4.0529	0.00681387	0.0159967	-3.41396	1.75385	1.79597
105C	UP	10141	ENSG00000082929	LINC01587	long intergenic non-protein coding RNA 1587	1.7537	-4.98955	3.34534	0.0156905	0.032393	-3.87761	1.7537	1.48955
105C	UP	100505978	ENSG00000257711	LOC100505978	uncharacterized LOC100505978	1.75278	-4.05815	3.66125	0.0107094	0.0241114	-3.53402	1.75278	1.61778
105C	UP	100873965	ENSG00000229111	MED4-AS1	MED4 antisense RNA 1	1.75278	-4.05815	3.66125	0.0107094	0.0241114	-3.53402	1.75278	1.61778
105C	UP	79056	ENSG00000135378	PRRG4	proline rich and Gla domain 4	1.75278	-4.05815	3.66125	0.0107094	0.0241114	-3.53402	1.75278	1.61778
105C	UP	101927217		LINC01473	long intergenic non-protein coding RNA 1473	1.75145	-1.58255	30.1346	6.73e-08	1.09e-06	9.30641	1.75145	5.96257
105C	UP	100288152		SLC9A3-AS1	SLC9A3 antisense RNA 1	1.75132	4.14358	12.0503	2.1e-05	0.000103926	1.8785	1.75132	3.98328
105C	UP	339403	ENSG00000173080	RXFP4	relaxin family peptide/INSL5 receptor 4	1.7505	0.543118	4.25972	0.00541728	0.0129689	-3.66687	1.7505	1.8871
105C	UP	3626	ENSG00000175189	INHBC	inhibin subunit beta C	1.74782	-2.57716	32.4366	4.29e-08	7.78e-07	9.69983	1.74782	6.10902
105C	UP	2277	ENSG00000165197	VEGFD	vascular endothelial growth factor D	1.74711	-3.62572	4.23533	0.00556394	0.0132975	-2.91523	1.74711	1.87623
105C	UP	11093	ENSG00000160323	ADAMTS13	ADAM metallopeptidase with thrombospondin type 1 motif 13	1.74584	2.451	9.43432	8.44e-05	0.000333883	0.656744	1.74584	3.47641
105C	UP	8996	ENSG00000140939	NOL3	nucleolar protein 3	1.74326	3.1218	18.5236	1.72e-06	1.34e-05	5.0029	1.74326	4.8729
105C	UP	56099	ENSG00000254122	PCDHGB7	protocadherin gamma subfamily B, 7	1.74293	2.19523	5.29653	0.00188077	0.00497018	-2.86362	1.74293	2.30363
105C	UP	79037	ENSG00000213413	PVRIG	PVR related immunoglobulin domain containing	1.74208	2.30405	14.8335	6.3e-06	3.79e-05	3.68157	1.74208	4.42136
105C	UP	25890	ENSG00000154175	ABI3BP	ABI family member 3 binding protein	1.74005	1.94837	62.8382	7.53e-10	4.67e-08	13.7696	1.74005	7.33068
105C	UP	644619	ENSG00000273024	INTS4P2	integrator complex subunit 4 pseudogene 2	1.73997	-2.83658	2.98458	0.0247225	0.0493094	-4.72806	1.73997	1.30707
105C	UP	375607	ENSG00000167011	NAT16	N-acetyltransferase 16 (putative)	1.73907	-4.05815	6.19434	0.000839858	0.00244743	-0.710097	1.73907	2.61129
105C	UP	10398	ENSG00000101335	MYL9	myosin light chain 9	1.73907	-4.05815	6.19434	0.000839858	0.00244743	-0.710097	1.73907	2.61129
105C	UP	100133985	ENSG00000231327	LINC01816	long intergenic non-protein coding RNA 1816	1.73907	-4.05815	6.19434	0.000839858	0.00244743	-0.710097	1.73907	2.61129
105C	UP	200634	ENSG00000157992	KRTCAP3	keratinocyte associated protein 3	1.73574	-0.774306	5.79941	0.0011838	0.00332319	-1.59773	1.73574	2.47845
105C	UP	54933	ENSG00000158315	RHBDL2	rhomboid like 2	1.73548	-0.547317	5.43341	0.00165311	0.00444761	-1.97195	1.73548	2.35187
105C	UP	646201		BASP1P1	BASP1 pseudogene 1	1.73353	4.65558	9.6418	7.47e-05	0.000300736	0.345909	1.73353	3.52181
105C	UP	7043	ENSG00000119699	TGFB3	transforming growth factor beta 3	1.73317	2.75855	14.6224	6.85e-06	4.06e-05	3.46214	1.73317	4.39147
105C	UP	79819	ENSG00000152763	DNAI4	dynein axonemal intermediate chain 4	1.73261	3.56095	24.1256	3.64e-07	3.95e-06	6.69897	1.73261	5.4034
105C	UP	51557	ENSG00000146166	LGSN	lengsin, lens protein with glutamine synthetase domain	1.73184	0.523547	37.8193	1.68e-08	4.01e-07	10.6057	1.73184	6.39686
105C	UP	390937	ENSG00000268041	ERFL	ETS repressor factor like	1.73113	-3.66191	4.91988	0.00271568	0.00694013	-1.983	1.73113	2.15863
105C	UP	442907	ENSG00000199023	MIR339	microRNA 339	1.73113	-3.66191	4.91988	0.00271568	0.00694013	-1.983	1.73113	2.15863
105C	UP	2908	ENSG00000113580	NR3C1	nuclear receptor subfamily 3 group C member 1	1.73047	5.64397	33.8409	4.91e-08	8.61e-07	8.71303	1.73047	6.065
105C	UP	64577	ENSG00000118514	ALDH8A1	aldehyde dehydrogenase 8 family member A1	1.73017	-1.78961	18.0992	1.48e-06	1.2e-05	6.08256	1.73017	4.92082
105C	UP	54457	ENSG00000102387	TAF7L	TATA-box binding protein associated factor 7 like	1.72942	-1.01309	35.94	2.3e-08	4.93e-07	10.3781	1.72942	6.30715
105C	UP	30818	ENSG00000115041	KCNIP3	potassium voltage-gated channel interacting protein 3	1.72921	-0.15782	5.13775	0.00219089	0.00570998	-2.4793	1.72921	2.24337
105C	UP	100272228	ENSG00000235703	LINC00894	long intergenic non-protein coding RNA 894	1.7286	3.0528	13.7307	9.87e-06	5.51e-05	2.99334	1.7286	4.25885
105C	UP	124641	ENSG00000262664	OVCA2	OVCA2 serine hydrolase domain containing	1.72852	-1.72968	4.02139	0.00706015	0.0165148	-3.47533	1.72852	1.78213
105C	UP	56105	ENSG00000253873	PCDHGA11	protocadherin gamma subfamily A, 11	1.72679	2.35441	6.11153	0.000901265	0.00260844	-2.06258	1.72679	2.58362
105C	UP	339766	ENSG00000185038	MROH2A	maestro heat like repeat family member 2A	1.72666	-0.431111	46.1277	4.99e-09	1.69e-07	11.9034	1.72666	6.77211
105C	UP	165631	ENSG00000173200	PARP15	poly(ADP-ribose) polymerase family member 15	1.72632	-0.900907	5.6764	0.00132207	0.0036534	-1.72049	1.72632	2.4373
105C	UP	6414	ENSG00000250722	SELENOP	selenoprotein P	1.72572	1.63692	16.2383	3.72e-06	2.47e-05	4.37654	1.72572	4.6073
105C	UP	201191	ENSG00000167100	SAMD14	sterile alpha motif domain containing 14	1.72497	0.449736	7.02362	0.000430229	0.00135737	-0.770267	1.72497	2.8673
105C	UP	8869	ENSG00000115525	ST3GAL5	ST3 beta-galactoside alpha-2,3-sialyltransferase 5	1.7249	3.99963	8.79553	0.00012506	0.000465473	-0.18778	1.7249	3.33211
105C	UP	79887	ENSG00000121316	PLBD1	phospholipase B domain containing 1	1.72381	0.469082	10.4358	4.77e-05	0.000205717	1.78327	1.72381	3.68673
105C	UP	54660	ENSG00000146001	PCDHB18P	protocadherin beta 18 pseudogene	1.7235	-1.61261	11.8349	2.33e-05	0.000113292	3.01456	1.7235	3.9458
105C	UP	440854	ENSG00000214711	CAPN14	calpain 14	1.72251	-3.98138	5.1146	0.0022408	0.00583204	-1.98389	1.72251	2.23418
105C	UP	135228	ENSG00000156535	CD109	CD109 molecule	1.72137	-0.759266	25.0086	2.09e-07	2.59e-06	8.07526	1.72137	5.5867
105C	UP	147081	ENSG00000204650	LINC02210	long intergenic non-protein coding RNA 2210	1.72112	-2.71188	3.18864	0.0190712	0.0387579	-4.35589	1.72112	1.41164
105C	UP	84894	ENSG00000169783	LINGO1	leucine rich repeat and Ig domain containing 1	1.72065	-2.16465	3.02082	0.0235985	0.0472158	-4.72834	1.72065	1.32591
105C	UP	5648	ENSG00000127241	MASP1	mannan binding lectin serine peptidase 1	1.71993	-0.214906	7.81363	0.000240865	0.000815568	0.00695193	1.71993	3.08854
105C	UP	440044	ENSG00000197847	SLC22A20P	solute carrier family 22 member 20, pseudogene	1.71985	-1.75744	9.33977	8.93e-05	0.000351237	1.56852	1.71985	3.4544
105C	UP	101929387	ENSG00000260439	LMF1-AS1	LMF1 antisense RNA 1	1.71904	-1.92981	7.1854	0.000380424	0.00122141	-0.0971587	1.71904	2.91314
105C	UP	575	ENSG00000181790	ADGRB1	adhesion G protein-coupled receptor B1	1.7171	-2.18471	3.42664	0.0142008	0.0301325	-4.08392	1.7171	1.52097
105C	UP	8794	ENSG00000173535	TNFRSF10C	TNF receptor superfamily member 10c	1.71663	1.95782	19.2893	1.36e-06	1.12e-05	5.52904	1.71663	4.95078
105C	UP	54587	ENSG00000162576	MXRA8	matrix remodeling associated 8	1.7151	2.61683	7.05522	0.000419938	0.00132978	-1.24928	1.7151	2.87622
105C	UP	4056	ENSG00000213316	LTC4S	leukotriene C4 synthase	1.71494	-3.37753	3.62654	0.01116	0.0250267	-3.58758	1.71494	1.6016
105C	UP	100500872	ENSG00000283874	MIR3911	microRNA 3911	1.7148	-3.33221	17.507	1.81e-06	1.39e-05	5.97328	1.7148	4.85699
105C	UP	85442	ENSG00000171798	KNDC1	kinase non-catalytic C-lobe domain containing 1	1.71373	2.3583	7.34596	0.000337446	0.00109946	-0.937024	1.71373	2.95882
105C	UP	100033460	ENSG00000201969	SNORD115-20	small nucleolar RNA, C/D box 115-20	1.71318	-3.78326	18.2425	1.42e-06	1.16e-05	6.26835	1.71318	4.93554
105C	UP	100616204	ENSG00000263857	MIR4729	microRNA 4729	1.71318	-3.78326	18.2425	1.42e-06	1.16e-05	6.26835	1.71318	4.93554
105C	UP	84691	ENSG00000135248	FAM71F1	family with sequence similarity 71 member F1	1.71318	-3.78326	18.2425	1.42e-06	1.16e-05	6.26835	1.71318	4.93554
105C	UP	51050	ENSG00000137558	PI15	peptidase inhibitor 15	1.71287	1.93226	12.3934	1.78e-05	9.05e-05	2.51574	1.71287	4.04335
105C	UP	440087	ENSG00000179256	SMCO3	single-pass membrane protein with coiled-coil domains 3	1.71284	0.301758	8.22257	0.000181835	0.000638931	0.298754	1.71284	3.19455
105C	UP	113451	ENSG00000142920	AZIN2	antizyme inhibitor 2	1.7118	1.14357	9.90464	6.42e-05	0.000265484	1.28431	1.7118	3.57596
105C	UP	55203	ENSG00000153012	LGI2	leucine rich repeat LGI family member 2	1.71118	-0.75022	55.0684	1.69e-09	8.08e-08	12.8166	1.71118	7.09259
105C	UP	2901	ENSG00000105737	GRIK5	glutamate ionotropic receptor kainate type subunit 5	1.70737	-1.4757	8.86986	0.00011932	0.000447386	1.12703	1.70737	3.34932
105C	UP	407007	ENSG00000207725	MIR222	microRNA 222	1.70673	-3.15426	3.03165	0.0232734	0.0465944	-4.41805	1.70673	1.33167
105C	UP	1298	ENSG00000049089	COL9A2	collagen type IX alpha 2 chain	1.70629	3.45817	15.3556	5.15e-06	3.21e-05	3.64048	1.70629	4.49349
105C	UP	100130342		SCGB2B3P	secretoglobin family 2B member 3, pseudogene	1.7051	-2.68518	5.54322	0.00149302	0.00406503	-1.55101	1.7051	2.39094
105C	UP	79630	ENSG00000118292	C1orf54	chromosome 1 open reading frame 54	1.70263	2.70762	14.5916	6.93e-06	4.1e-05	3.46248	1.70263	4.38722
105C	UP	285588	ENSG00000214360	EFCAB9	EF-hand calcium binding domain 9	1.70184	-2.36831	7.65042	0.000270408	0.000904067	0.353135	1.70184	3.0438
105C	UP	89838	ENSG00000261279	ULK4P1	ULK4 pseudogene 1	1.70053	-4.10495	3.31427	0.0163046	0.0335776	-3.95119	1.70053	1.47395
105C	UP	57730	ENSG00000196912	ANKRD36B	ankyrin repeat domain 36B	1.69913	6.67122	17.3711	2.51e-06	1.82e-05	4.1082	1.69913	4.73993
105C	UP	145226	ENSG00000139988	RDH12	retinol dehydrogenase 12	1.69872	-1.23439	9.78269	6.88e-05	0.000280595	1.71229	1.69872	3.55192
105C	UP	202	ENSG00000112297	CRYBG1	crystallin beta-gamma domain containing 1	1.69848	1.21589	8.69842	0.000133048	0.000490638	0.437707	1.69848	3.30924
105C	UP	399665	ENSG00000167106	FAM102A	family with sequence similarity 102 member A	1.69844	5.91152	97.009	5.26e-11	9.01e-09	16.3382	1.69844	8.04528
105C	UP	55107	ENSG00000131620	ANO1	anoctamin 1	1.69649	0.518013	8.3713	0.000164649	0.000586454	0.277581	1.69649	3.23177
105C	UP	105371930				1.69447	-3.3474	14.6583	5.27e-06	3.27e-05	4.82947	1.69447	4.48545
105C	UP	100287814	ENSG00000229228	LINC00582	long intergenic non-protein coding RNA 582	1.69419	-4.15175	18.1135	1.48e-06	1.19e-05	6.22674	1.69419	4.92445
105C	UP	100509620	ENSG00000259916	LOC100509620	putative aquaporin-7-like protein 3	1.69419	-4.15175	18.1135	1.48e-06	1.19e-05	6.22674	1.69419	4.92445
105C	UP	104355141	ENSG00000237751	LINC01143	long intergenic non-protein coding RNA 1143	1.69419	-4.15175	18.1135	1.48e-06	1.19e-05	6.22674	1.69419	4.92445
105C	UP	2912	ENSG00000164082	GRM2	glutamate metabotropic receptor 2	1.69419	-4.15175	18.1135	1.48e-06	1.19e-05	6.22674	1.69419	4.92445
105C	UP	5979	ENSG00000165731	RET	ret proto-oncogene	1.69419	-4.15175	18.1135	1.48e-06	1.19e-05	6.22674	1.69419	4.92445
105C	UP	79998	ENSG00000144031	ANKRD53	ankyrin repeat domain 53	1.69355	-1.60833	27.84	1.09e-07	1.58e-06	8.81447	1.69355	5.80134
105C	UP	645687	ENSG00000258791	LINC00520	long intergenic non-protein coding RNA 520	1.6933	-3.40792	4.87543	0.0028395	0.00721953	-2.04914	1.6933	2.14149
105C	UP	57152	ENSG00000126233	SLURP1	secreted LY6/PLAUR domain containing 1	1.69302	-2.97002	28.7428	8.97e-08	1.37e-06	8.97464	1.69302	5.86328
105C	UP	150159	ENSG00000164037	SLC9B1	solute carrier family 9 member B1	1.69169	-1.11849	3.85106	0.00857666	0.0197114	-3.79424	1.69169	1.70528
105C	UP	339260	ENSG00000233098	LOC339260	uncharacterized LOC339260	1.6916	1.2641	6.63706	0.000582814	0.00177241	-1.26532	1.6916	2.75144
105C	UP	2252	ENSG00000140285	FGF7	fibroblast growth factor 7	1.69062	-3.71089	8.8077	0.000122771	0.000458306	1.50974	1.69062	3.33884
105C	UP	693127	ENSG00000208032	MIR548A3	microRNA 548a-3	1.69062	-3.71089	8.8077	0.000122771	0.000458306	1.50974	1.69062	3.33884
105C	UP	9390	ENSG00000172940	SLC22A13	solute carrier family 22 member 13	1.68615	-2.38335	4.77276	0.00315076	0.00791944	-2.402	1.68615	2.10131
105C	UP	101928548		LOC101928548	uncharacterized LOC101928548	1.68506	-4.95811	3.22215	0.018286	0.0372904	-3.97501	1.68506	1.4284
105C	UP	340526	ENSG00000242732	RTL5	retrotransposon Gag like 5	1.68468	3.21212	61.4765	8.61e-10	5.18e-08	13.501	1.68468	7.28567
105C	UP	79800	ENSG00000138380	CARF	calcium responsive transcription factor	1.68466	4.29643	7.98546	0.000213708	0.000733308	-0.839254	1.68466	3.13471
105C	UP	138474	ENSG00000122728	TAF1L	TATA-box binding protein associated factor 1 like	1.68245	-3.57476	4.15838	0.00605679	0.014369	-2.99127	1.68245	1.84257
105C	UP	3164	ENSG00000123358	NR4A1	nuclear receptor subfamily 4 group A member 1	1.68182	0.630556	18.8546	1.55e-06	1.23e-05	5.65182	1.68182	4.91009
105C	UP	7379	ENSG00000110375	UPK2	uroplakin 2	1.68158	-3.50774	30.4948	6.26e-08	1.03e-06	9.3534	1.68158	5.98716
105C	UP	79140	ENSG00000160050	CCDC28B	coiled-coil domain containing 28B	1.68081	1.10894	24.9842	2.96e-07	3.37e-06	7.45077	1.68081	5.47237
105C	UP	83992	ENSG00000077063	CTTNBP2	cortactin binding protein 2	1.67989	5.8024	18.2902	1.85e-06	1.42e-05	4.49011	1.67989	4.84771
105C	UP	100131434	ENSG00000241769	LINC00893	long intergenic non-protein coding RNA 893	1.67971	3.64751	14.1862	8.17e-06	4.69e-05	3.06804	1.67971	4.32883
105C	UP	100506007		RTCA-AS1	RTCA antisense RNA 1	1.67967	0.162957	5.76538	0.00122032	0.00341222	-1.86113	1.67967	2.46696
105C	UP	5156	ENSG00000134853	PDGFRA	platelet derived growth factor receptor alpha	1.67882	-1.36767	18.0518	1.68e-06	1.31e-05	5.86445	1.67882	4.88273
105C	UP	102465974	ENSG00000277759	MIR6719	microRNA 6719	1.67771	-2.17087	5.72339	0.00126719	0.00352279	-1.43888	1.67771	2.45311
105C	UP	120406	ENSG00000204361	NXPE2	neurexophilin and PC-esterase domain family member 2	1.67771	-2.17087	5.72339	0.00126719	0.00352279	-1.43888	1.67771	2.45311
105C	UP	402160	ENSG00000206113	CFAP99	cilia and flagella associated protein 99	1.67771	-2.17087	5.72339	0.00126719	0.00352279	-1.43888	1.67771	2.45311
105C	UP	4046	ENSG00000130592	LSP1	lymphocyte specific protein 1	1.67727	-0.694815	20.647	7.35e-07	6.94e-06	6.7028	1.67727	5.15864
105C	UP	60494	ENSG00000149201	CCDC81	coiled-coil domain containing 81	1.67639	-0.805997	13.8935	9.22e-06	5.2e-05	3.95994	1.67639	4.284
105C	UP	151790	ENSG00000174776	WDR49	WD repeat domain 49	1.67567	-2.16759	7.08133	0.000411647	0.00130878	-0.170058	1.67567	2.88313
105C	UP	23284	ENSG00000150471	ADGRL3	adhesion G protein-coupled receptor L3	1.67398	-2.77878	5.10615	0.00225933	0.00587489	-2.14806	1.67398	2.231
105C	UP	912	ENSG00000158473	CD1D	CD1d molecule	1.67389	0.184151	12.3805	1.79e-05	9.09e-05	2.97117	1.67389	4.04144
105C	UP	102682016	ENSG00000229743	LINC01159	long intergenic non-protein coding RNA 1159	1.67125	-0.163912	3.11312	0.0209789	0.0423441	-4.99244	1.67125	1.37321
105C	UP	220136	ENSG00000172361	CFAP53	cilia and flagella associated protein 53	1.6698	-0.0415358	7.90557	0.00022587	0.000770121	0.147196	1.6698	3.11344
105C	UP	101059918	ENSG00000186399	GOLGA8R	golgin A8 family member R	1.66522	-1.06792	8.77089	0.000127034	0.000471581	1.00919	1.66522	3.32644
105C	UP	256236	ENSG00000131401	NAPSB	napsin B aspartic peptidase, pseudogene	1.66467	-1.24818	23.8071	2.82e-07	3.25e-06	7.82258	1.66467	5.48812
105C	UP	54084	ENSG00000175894	TSPEAR	thrombospondin type laminin G domain and EAR repeats	1.66407	2.447	9.95824	6.22e-05	0.000258656	0.996532	1.66407	3.58728
105C	UP	283848	ENSG00000172824	CES4A	carboxylesterase 4A	1.66332	1.62819	11.7022	2.48e-05	0.000119732	2.26474	1.66332	3.92179
105C	UP	793	ENSG00000104327	CALB1	calbindin 1	1.66248	-0.661314	6.94409	0.000457442	0.00143383	-0.529813	1.66248	2.8435
105C	UP	9901	ENSG00000196220	SRGAP3	SLIT-ROBO Rho GTPase activating protein 3	1.66231	5.35526	16.0804	3.94e-06	2.58e-05	3.65365	1.66231	4.58838
105C	UP	285266	ENSG00000223797	ENTPD3-AS1	ENTPD3 antisense RNA 1	1.66183	-2.02262	4.35043	0.00490868	0.0118462	-2.99706	1.66183	1.92642
105C	UP	100302273				1.661	-1.79455	10.626	4.31e-05	0.000189196	2.33282	1.661	3.72309
105C	UP	727897	ENSG00000117983	MUC5B	mucin 5B, oligomeric mucus/gel-forming	1.65927	-2.13687	21.1377	5.81e-07	5.76e-06	7.10287	1.65927	5.23958
105C	UP	388199		PRR25	proline rich 25	1.65924	-3.35927	19.7076	8.88e-07	8.03e-06	6.72241	1.65924	5.09528
105C	UP	126147	ENSG00000142233	NTN5	netrin 5	1.65712	-0.268261	4.20359	0.00576157	0.0137248	-3.54615	1.65712	1.86249
105C	UP	102465539	ENSG00000276575	MIR6895	microRNA 6895	1.65671	-4.94423	17.9829	1.54e-06	1.22e-05	6.18406	1.65671	4.91364
105C	UP	105371448				1.65671	-4.94423	17.9829	1.54e-06	1.22e-05	6.18406	1.65671	4.91364
105C	UP	105376153				1.65671	-4.94423	17.9829	1.54e-06	1.22e-05	6.18406	1.65671	4.91364
105C	UP	1103	ENSG00000070748	CHAT	choline O-acetyltransferase	1.65671	-4.94423	17.9829	1.54e-06	1.22e-05	6.18406	1.65671	4.91364
105C	UP	122970	ENSG00000177465	ACOT4	acyl-CoA thioesterase 4	1.65671	-4.94423	17.9829	1.54e-06	1.22e-05	6.18406	1.65671	4.91364
105C	UP	2492	ENSG00000170820	FSHR	follicle stimulating hormone receptor	1.65671	-4.94423	17.9829	1.54e-06	1.22e-05	6.18406	1.65671	4.91364
105C	UP	25823	ENSG00000116176	TPSG1	tryptase gamma 1	1.65671	-4.94423	17.9829	1.54e-06	1.22e-05	6.18406	1.65671	4.91364
105C	UP	266743	ENSG00000174576	NPAS4	neuronal PAS domain protein 4	1.65671	-4.94423	17.9829	1.54e-06	1.22e-05	6.18406	1.65671	4.91364
105C	UP	27184		DISC2	disrupted in schizophrenia 2	1.65671	-4.94423	17.9829	1.54e-06	1.22e-05	6.18406	1.65671	4.91364
105C	UP	276	ENSG00000237763	AMY1A	amylase alpha 1A	1.65671	-4.94423	17.9829	1.54e-06	1.22e-05	6.18406	1.65671	4.91364
105C	UP	338917	ENSG00000119614	VSX2	visual system homeobox 2	1.65671	-4.94423	17.9829	1.54e-06	1.22e-05	6.18406	1.65671	4.91364
105C	UP	347516	ENSG00000184210	DGAT2L6	diacylglycerol O-acyltransferase 2 like 6	1.65671	-4.94423	17.9829	1.54e-06	1.22e-05	6.18406	1.65671	4.91364
105C	UP	387111	ENSG00000203801	LINC00222	long intergenic non-protein coding RNA 222	1.65671	-4.94423	17.9829	1.54e-06	1.22e-05	6.18406	1.65671	4.91364
105C	UP	4311	ENSG00000196549	MME	membrane metalloendopeptidase	1.65671	-4.94423	17.9829	1.54e-06	1.22e-05	6.18406	1.65671	4.91364
105C	UP	442908	ENSG00000198995	MIR340	microRNA 340	1.65671	-4.94423	17.9829	1.54e-06	1.22e-05	6.18406	1.65671	4.91364
105C	UP	51652	ENSG00000115561	CHMP3	charged multivesicular body protein 3	1.65671	-4.94423	17.9829	1.54e-06	1.22e-05	6.18406	1.65671	4.91364
105C	UP	551	ENSG00000101200	AVP	arginine vasopressin	1.65671	-4.94423	17.9829	1.54e-06	1.22e-05	6.18406	1.65671	4.91364
105C	UP	64396	ENSG00000244234	GMCL2	germ cell-less 2, spermatogenesis associated	1.65671	-4.94423	17.9829	1.54e-06	1.22e-05	6.18406	1.65671	4.91364
105C	UP	64478	ENSG00000183117	CSMD1	CUB and Sushi multiple domains 1	1.65671	-4.94423	17.9829	1.54e-06	1.22e-05	6.18406	1.65671	4.91364
105C	UP	101927950	ENSG00000270174	LOC101927950	uncharacterized LOC101927950	1.65671	-4.94423	17.9829	1.54e-06	1.22e-05	6.18406	1.65671	4.91364
105C	UP	101927736				1.65671	-4.94423	17.9829	1.54e-06	1.22e-05	6.18406	1.65671	4.91364
105C	UP	100616301	ENSG00000265181	MIR4674	microRNA 4674	1.65671	-4.94423	17.9829	1.54e-06	1.22e-05	6.18406	1.65671	4.91364
105C	UP	100507389	ENSG00000243818	LOC100507389	uncharacterized LOC100507389	1.65671	-4.94423	17.9829	1.54e-06	1.22e-05	6.18406	1.65671	4.91364
105C	UP	100033799	ENSG00000201326	SNORD115-22	small nucleolar RNA, C/D box 115-22	1.65671	-4.94423	17.9829	1.54e-06	1.22e-05	6.18406	1.65671	4.91364
105C	UP	100036566		SNORD115-45	small nucleolar RNA, C/D box 115-45	1.65671	-4.94423	17.9829	1.54e-06	1.22e-05	6.18406	1.65671	4.91364
105C	UP	100124535	ENSG00000207016	SNORA36C	small nucleolar RNA, H/ACA box 36C	1.65671	-4.94423	17.9829	1.54e-06	1.22e-05	6.18406	1.65671	4.91364
105C	UP	100131755	ENSG00000196440	ARMCX4	armadillo repeat containing X-linked 4	1.65671	-4.94423	17.9829	1.54e-06	1.22e-05	6.18406	1.65671	4.91364
105C	UP	100286938		VPS13A-AS1	VPS13A antisense RNA 1	1.65671	-4.94423	17.9829	1.54e-06	1.22e-05	6.18406	1.65671	4.91364
105C	UP	100302260	ENSG00000283188	MIR2052	microRNA 2052	1.65671	-4.94423	17.9829	1.54e-06	1.22e-05	6.18406	1.65671	4.91364
105C	UP	100422951	ENSG00000265725	MIR3144	microRNA 3144	1.65671	-4.94423	17.9829	1.54e-06	1.22e-05	6.18406	1.65671	4.91364
105C	UP	100505621	ENSG00000184224	C11orf72	chromosome 11 putative open reading frame 72	1.65671	-4.94423	17.9829	1.54e-06	1.22e-05	6.18406	1.65671	4.91364
105C	UP	100506787		LINC01543	long intergenic non-protein coding RNA 1543	1.65671	-4.94423	17.9829	1.54e-06	1.22e-05	6.18406	1.65671	4.91364
105C	UP	693166	ENSG00000207627	MIR581	microRNA 581	1.65671	-4.94423	17.9829	1.54e-06	1.22e-05	6.18406	1.65671	4.91364
105C	UP	693205	ENSG00000207967	MIR620	microRNA 620	1.65671	-4.94423	17.9829	1.54e-06	1.22e-05	6.18406	1.65671	4.91364
105C	UP	79924	ENSG00000128165	ADM2	adrenomedullin 2	1.65671	-4.94423	17.9829	1.54e-06	1.22e-05	6.18406	1.65671	4.91364
105C	UP	80133	ENSG00000117501	MROH9	maestro heat like repeat family member 9	1.65671	-4.94423	17.9829	1.54e-06	1.22e-05	6.18406	1.65671	4.91364
105C	UP	92129	ENSG00000147223	RIPPLY1	ripply transcriptional repressor 1	1.65671	-4.94423	17.9829	1.54e-06	1.22e-05	6.18406	1.65671	4.91364
105C	UP	6329	ENSG00000007314	SCN4A	sodium voltage-gated channel alpha subunit 4	1.65528	-0.663888	28.0628	1.04e-07	1.52e-06	8.80467	1.65528	5.81816
105C	UP	101927391		MIOS-DT	MIOS divergent transcript	1.6537	-1.08052	4.84834	0.00291812	0.0074026	-2.56249	1.6537	2.13062
105C	UP	100507557	ENSG00000235652	FBXO30-DT	FBXO30 divergent transcript	1.65363	-1.714	4.55242	0.00395819	0.00972509	-2.74042	1.65363	2.01211
105C	UP	3108	ENSG00000204257	HLA-DMA	major histocompatibility complex, class II, DM alpha	1.65313	0.879331	5.71978	0.00127131	0.00353148	-2.16653	1.65313	2.45204
105C	UP	55124	ENSG00000197181	PIWIL2	piwi like RNA-mediated gene silencing 2	1.65226	-3.04466	4.03751	0.00693288	0.0162425	-3.07756	1.65226	1.78935
105C	UP	401934	ENSG00000237330	RNF223	ring finger protein 223	1.64989	-3.37753	7.86779	0.000231897	0.000787646	0.705885	1.64989	3.10367
105C	UP	101928193		LOC101928193	uncharacterized LOC101928193	1.64987	-0.179301	13.0942	1.3e-05	6.92e-05	3.41742	1.64987	4.15989
105C	UP	51471	ENSG00000204872	NAT8B	N-acetyltransferase 8B (putative, gene/pseudogene)	1.64938	-1.61041	4.68314	0.00345429	0.00860919	-2.5962	1.64938	2.06504
105C	UP	23504	ENSG00000060709	RIMBP2	RIMS binding protein 2	1.6465	0.54056	44.1291	6.55e-09	2.06e-07	11.6253	1.6465	6.68613
105C	UP	255394	ENSG00000166046	TCP11L2	t-complex 11 like 2	1.64093	5.47152	26.5979	2.04e-07	2.54e-06	7.07526	1.64093	5.59517
105C	UP	56113	ENSG00000081853	PCDHGA2	protocadherin gamma subfamily A, 2	1.63972	-0.319473	10.6919	4.16e-05	0.000183809	2.09313	1.63972	3.73563
105C	UP	3601	ENSG00000134470	IL15RA	interleukin 15 receptor subunit alpha	1.63954	-1.04892	33.9046	3.28e-08	6.36e-07	10.0238	1.63954	6.19654
105C	UP	150763	ENSG00000186281	GPAT2	glycerol-3-phosphate acyltransferase 2, mitochondrial	1.63925	2.94469	12.1625	1.99e-05	9.93e-05	2.15901	1.63925	4.00305
105C	UP	386679	ENSG00000205445	KRTAP10-2	keratin associated protein 10-2	1.63922	-5.03487	3.3876	0.0148958	0.0308756	-3.81021	1.63922	1.51038
105C	UP	137970	ENSG00000156687	UNC5D	unc-5 netrin receptor D	1.63922	-5.03487	3.3876	0.0148958	0.0308756	-3.81021	1.63922	1.51038
105C	UP	3791	ENSG00000128052	KDR	kinase insert domain receptor	1.63922	-5.03487	3.3876	0.0148958	0.0308756	-3.81021	1.63922	1.51038
105C	UP	440034	ENSG00000281880	PAX6-AS1	PAX6 antisense RNA 1	1.63922	-5.03487	3.3876	0.0148958	0.0308756	-3.81021	1.63922	1.51038
105C	UP	4622	ENSG00000264424	MYH4	myosin heavy chain 4	1.63922	-5.03487	3.3876	0.0148958	0.0308756	-3.81021	1.63922	1.51038
105C	UP	105379054	ENSG00000249835	VCAN-AS1	VCAN antisense RNA 1	1.63922	-5.03487	3.3876	0.0148958	0.0308756	-3.81021	1.63922	1.51038
105C	UP	5972	ENSG00000143839	REN	renin	1.63922	-5.03487	3.3876	0.0148958	0.0308756	-3.81021	1.63922	1.51038
105C	UP	219537	ENSG00000214872	SMTNL1	smoothelin like 1	1.63922	-5.03487	3.3876	0.0148958	0.0308756	-3.81021	1.63922	1.51038
105C	UP	406919	ENSG00000208009	MIR130A	microRNA 130a	1.63922	-5.03487	3.3876	0.0148958	0.0308756	-3.81021	1.63922	1.51038
105C	UP	407037	ENSG00000208037	MIR320A	microRNA 320a	1.63922	-5.03487	3.3876	0.0148958	0.0308756	-3.81021	1.63922	1.51038
105C	UP	196403	ENSG00000178498	DTX3	deltex E3 ubiquitin ligase 3	1.63922	-5.03487	3.3876	0.0148958	0.0308756	-3.81021	1.63922	1.51038
105C	UP	119395	ENSG00000183128	CALHM3	calcium homeostasis modulator 3	1.63922	-5.03487	3.3876	0.0148958	0.0308756	-3.81021	1.63922	1.51038
105C	UP	150677	ENSG00000178602	OTOS	otospiralin	1.63922	-5.03487	3.3876	0.0148958	0.0308756	-3.81021	1.63922	1.51038
105C	UP	404552	ENSG00000197745	SCGB1D4	secretoglobin family 1D member 4	1.63922	-5.03487	3.3876	0.0148958	0.0308756	-3.81021	1.63922	1.51038
105C	UP	284185		LINC00482	long intergenic non-protein coding RNA 482	1.63922	-5.03487	3.3876	0.0148958	0.0308756	-3.81021	1.63922	1.51038
105C	UP	28760		IGLVIV-64	immunoglobulin lambda variable (IV)-64 (pseudogene)	1.63922	-5.03487	3.3876	0.0148958	0.0308756	-3.81021	1.63922	1.51038
105C	UP	53345	ENSG00000213996	TM6SF2	transmembrane 6 superfamily member 2	1.63922	-5.03487	3.3876	0.0148958	0.0308756	-3.81021	1.63922	1.51038
105C	UP	277	ENSG00000174876	AMY1B	amylase alpha 1B	1.63922	-5.03487	3.3876	0.0148958	0.0308756	-3.81021	1.63922	1.51038
105C	UP	28646	ENSG00000211815	TRAV36DV7	T cell receptor alpha variable 36/delta variable 7	1.63922	-5.03487	3.3876	0.0148958	0.0308756	-3.81021	1.63922	1.51038
105C	UP	54600	ENSG00000241119	UGT1A9	UDP glucuronosyltransferase family 1 member A9	1.63922	-5.03487	3.3876	0.0148958	0.0308756	-3.81021	1.63922	1.51038
105C	UP	285888	ENSG00000146910	CNPY1	canopy FGF signaling regulator 1	1.63922	-5.03487	3.3876	0.0148958	0.0308756	-3.81021	1.63922	1.51038
105C	UP	283731	ENSG00000248540	LOC283731	uncharacterized LOC283731	1.63922	-5.03487	3.3876	0.0148958	0.0308756	-3.81021	1.63922	1.51038
105C	UP	2856	ENSG00000214943	GPR33	G protein-coupled receptor 33	1.63922	-5.03487	3.3876	0.0148958	0.0308756	-3.81021	1.63922	1.51038
105C	UP	5450	ENSG00000110777	POU2AF1	POU class 2 homeobox associating factor 1	1.63922	-5.03487	3.3876	0.0148958	0.0308756	-3.81021	1.63922	1.51038
105C	UP	27295	ENSG00000154553	PDLIM3	PDZ and LIM domain 3	1.63922	-5.03487	3.3876	0.0148958	0.0308756	-3.81021	1.63922	1.51038
105C	UP	3785	ENSG00000075043	KCNQ2	potassium voltage-gated channel subfamily Q member 2	1.63922	-5.03487	3.3876	0.0148958	0.0308756	-3.81021	1.63922	1.51038
105C	UP	4880	ENSG00000163273	NPPC	natriuretic peptide C	1.63922	-5.03487	3.3876	0.0148958	0.0308756	-3.81021	1.63922	1.51038
105C	UP	58512	ENSG00000116544	DLGAP3	DLG associated protein 3	1.63922	-5.03487	3.3876	0.0148958	0.0308756	-3.81021	1.63922	1.51038
105C	UP	2565	ENSG00000163285	GABRG1	gamma-aminobutyric acid type A receptor subunit gamma1	1.63922	-5.03487	3.3876	0.0148958	0.0308756	-3.81021	1.63922	1.51038
105C	UP	2638	ENSG00000145321	GC	GC vitamin D binding protein	1.63922	-5.03487	3.3876	0.0148958	0.0308756	-3.81021	1.63922	1.51038
105C	UP	56271	ENSG00000102409	BEX4	brain expressed X-linked 4	1.63922	-5.03487	3.3876	0.0148958	0.0308756	-3.81021	1.63922	1.51038
105C	UP	3212	ENSG00000173917	HOXB2	homeobox B2	1.63922	-5.03487	3.3876	0.0148958	0.0308756	-3.81021	1.63922	1.51038
105C	UP	50509	ENSG00000080573	COL5A3	collagen type V alpha 3 chain	1.63922	-5.03487	3.3876	0.0148958	0.0308756	-3.81021	1.63922	1.51038
105C	UP	104472713	ENSG00000245750	PCAT29	prostate cancer associated transcript 29	1.63922	-5.03487	3.3876	0.0148958	0.0308756	-3.81021	1.63922	1.51038
105C	UP	105370691				1.63922	-5.03487	3.3876	0.0148958	0.0308756	-3.81021	1.63922	1.51038
105C	UP	100874295	ENSG00000232558	KCND3-IT1	KCND3 intronic transcript 1	1.63922	-5.03487	3.3876	0.0148958	0.0308756	-3.81021	1.63922	1.51038
105C	UP	100873767	ENSG00000207518	RNU6-59P	RNA, U6 small nuclear 59, pseudogene	1.63922	-5.03487	3.3876	0.0148958	0.0308756	-3.81021	1.63922	1.51038
105C	UP	100526771		SMIM35	small integral membrane protein 35	1.63922	-5.03487	3.3876	0.0148958	0.0308756	-3.81021	1.63922	1.51038
105C	UP	100506874	ENSG00000259728	LINC00933	long intergenic non-protein coding RNA 933	1.63922	-5.03487	3.3876	0.0148958	0.0308756	-3.81021	1.63922	1.51038
105C	UP	100189207		TRD-GTC1-1	tRNA-Asp (anticodon GTC) 1-1	1.63922	-5.03487	3.3876	0.0148958	0.0308756	-3.81021	1.63922	1.51038
105C	UP	101101775	ENSG00000263400	TMEM220-AS1	TMEM220 antisense RNA 1	1.63922	-5.03487	3.3876	0.0148958	0.0308756	-3.81021	1.63922	1.51038
105C	UP	100189153		TRI-AAT5-1	tRNA-Ile (anticodon AAT) 5-1	1.63922	-5.03487	3.3876	0.0148958	0.0308756	-3.81021	1.63922	1.51038
105C	UP	100033809	ENSG00000201992	SNORD115-35	small nucleolar RNA, C/D box 115-35	1.63922	-5.03487	3.3876	0.0148958	0.0308756	-3.81021	1.63922	1.51038
105C	UP	6716	ENSG00000277893	SRD5A2	steroid 5 alpha-reductase 2	1.63922	-5.03487	3.3876	0.0148958	0.0308756	-3.81021	1.63922	1.51038
105C	UP	102464824	ENSG00000274280	MIR6069	microRNA 6069	1.63922	-5.03487	3.3876	0.0148958	0.0308756	-3.81021	1.63922	1.51038
105C	UP	101929268	ENSG00000253608	LOC101929268	uncharacterized LOC101929268	1.63922	-5.03487	3.3876	0.0148958	0.0308756	-3.81021	1.63922	1.51038
105C	UP	101927498	ENSG00000236268	LINC01361	long intergenic non-protein coding RNA 1361	1.63922	-5.03487	3.3876	0.0148958	0.0308756	-3.81021	1.63922	1.51038
105C	UP	101927273	ENSG00000260930	LINC01416	long intergenic non-protein coding RNA 1416	1.63922	-5.03487	3.3876	0.0148958	0.0308756	-3.81021	1.63922	1.51038
105C	UP	101927228	ENSG00000261623	LINC02179	long intergenic non-protein coding RNA 2179	1.63922	-5.03487	3.3876	0.0148958	0.0308756	-3.81021	1.63922	1.51038
105C	UP	101927526	ENSG00000232655	LINC01656	long intergenic non-protein coding RNA 1656	1.63922	-5.03487	3.3876	0.0148958	0.0308756	-3.81021	1.63922	1.51038
105C	UP	84466	ENSG00000145794	MEGF10	multiple EGF like domains 10	1.63922	-5.03487	3.3876	0.0148958	0.0308756	-3.81021	1.63922	1.51038
105C	UP	84189	ENSG00000184564	SLITRK6	SLIT and NTRK like family member 6	1.63922	-5.03487	3.3876	0.0148958	0.0308756	-3.81021	1.63922	1.51038
105C	UP	83698	ENSG00000183166	CALN1	calneuron 1	1.63922	-5.03487	3.3876	0.0148958	0.0308756	-3.81021	1.63922	1.51038
105C	UP	79698	ENSG00000165061	ZMAT4	zinc finger matrin-type 4	1.63922	-5.03487	3.3876	0.0148958	0.0308756	-3.81021	1.63922	1.51038
105C	UP	728084	ENSG00000246363	LINC02458	long intergenic non-protein coding RNA 2458	1.63922	-5.03487	3.3876	0.0148958	0.0308756	-3.81021	1.63922	1.51038
105C	UP	88	ENSG00000077522	ACTN2	actinin alpha 2	1.63922	-5.03487	3.3876	0.0148958	0.0308756	-3.81021	1.63922	1.51038
105C	UP	91851	ENSG00000101938	CHRDL1	chordin like 1	1.63922	-5.03487	3.3876	0.0148958	0.0308756	-3.81021	1.63922	1.51038
105C	UP	90827	ENSG00000185177	ZNF479	zinc finger protein 479	1.63922	-5.03487	3.3876	0.0148958	0.0308756	-3.81021	1.63922	1.51038
105C	UP	89882	ENSG00000170777	TPD52L3	TPD52 like 3	1.63922	-5.03487	3.3876	0.0148958	0.0308756	-3.81021	1.63922	1.51038
105C	UP	89832	ENSG00000166664	CHRFAM7A	CHRNA7 (exons 5-10) and FAM7A (exons A-E) fusion	1.63922	-5.03487	3.3876	0.0148958	0.0308756	-3.81021	1.63922	1.51038
105C	UP	84532	ENSG00000154930	ACSS1	acyl-CoA synthetase short chain family member 1	1.63922	-5.03487	3.3876	0.0148958	0.0308756	-3.81021	1.63922	1.51038
105C	UP	693165	ENSG00000207756	MIR580	microRNA 580	1.63922	-5.03487	3.3876	0.0148958	0.0308756	-3.81021	1.63922	1.51038
105C	UP	2331	ENSG00000122176	FMOD	fibromodulin	1.63882	-2.99078	20.7301	6.54e-07	6.32e-06	7.01591	1.63882	5.19928
105C	UP	127733	ENSG00000162543	UBXN10	UBX domain protein 10	1.63622	4.14209	7.30256	0.000348485	0.00113024	-1.38345	1.63622	2.94683
105C	UP	56109	ENSG00000253731	PCDHGA6	protocadherin gamma subfamily A, 6	1.63594	2.6918	13.2032	1.24e-05	6.65e-05	2.79314	1.63594	4.17718
105C	UP	100131193	ENSG00000228544	CCDC183-AS1	CCDC183 antisense RNA 1	1.63496	1.33919	16.2937	3.65e-06	2.43e-05	4.53904	1.63496	4.61439
105C	UP	646851	ENSG00000184949	FAM227A	family with sequence similarity 227 member A	1.63467	3.30017	16.2789	3.67e-06	2.44e-05	4.07968	1.63467	4.61261
105C	UP	375759	ENSG00000179058	C9orf50	chromosome 9 open reading frame 50	1.6342	0.237108	20.9523	8.25e-07	7.57e-06	6.42831	1.6342	5.1209
105C	UP	105374379				1.63352	-0.968392	11.3871	2.9e-05	0.000136192	2.59324	1.63352	3.86585
105C	UP	130132	ENSG00000162944	RFTN2	raftlin family member 2	1.63306	1.08295	75.9954	2.35e-10	2.28e-08	14.8718	1.63306	7.64207
105C	UP	2896	ENSG00000030582	GRN	granulin precursor	1.63191	8.93496	12.4391	1.75e-05	8.9e-05	1.85329	1.63191	4.05061
105C	UP	102724730				1.63099	-2.21063	3.97107	0.00747445	0.0173893	-3.37199	1.63099	1.75972
105C	UP	8506	ENSG00000108797	CNTNAP1	contactin associated protein 1	1.63078	1.95534	6.1298	0.000887283	0.00257375	-1.9255	1.63078	2.58943
105C	UP	441355	ENSG00000254349	MIR2052HG	MIR2052 host gene	1.6307	-0.0909803	16.3643	3.56e-06	2.38e-05	4.88658	1.6307	4.62342
105C	UP	55815	ENSG00000102904	TSNAXIP1	translin associated factor X interacting protein 1	1.63031	1.23456	25.7517	2.38e-07	2.84e-06	7.68371	1.63031	5.54668
105C	UP	26683	ENSG00000230178	OR4F3	olfactory receptor family 4 subfamily F member 3	1.62984	-4.56187	3.3969	0.0147269	0.0307252	-3.78957	1.62984	1.5125
105C	UP	105369155				1.62938	-3.37753	20.3509	7.31e-07	6.91e-06	6.9192	1.62938	5.16052
105C	UP	285556	ENSG00000248713	C4orf54	chromosome 4 open reading frame 54	1.6284	-1.16337	21.6186	5.07e-07	5.15e-06	7.11612	1.6284	5.28819
105C	UP	128553	ENSG00000182463	TSHZ2	teashirt zinc finger homeobox 2	1.62659	1.76306	8.18167	0.000186919	0.00065372	-0.0889427	1.62659	3.18461
105C	UP	100190939		TPT1-AS1	TPT1 antisense RNA 1	1.62594	2.93826	16.154	3.83e-06	2.52e-05	4.09208	1.62594	4.5986
105C	UP	100189157		TRS-GCT1-1	tRNA-Ser (anticodon GCT) 1-1	1.62588	-3.03628	3.33549	0.0158825	0.0327701	-4.08584	1.62588	1.48452
105C	UP	57526	ENSG00000165194	PCDH19	protocadherin 19	1.62485	1.48673	13.2	1.24e-05	6.66e-05	3.07657	1.62485	4.17653
105C	UP	118491	ENSG00000156042	CFAP70	cilia and flagella associated protein 70	1.62422	2.61022	5.9054	0.0010778	0.00305767	-2.32977	1.62422	2.51461
105C	UP	100506076		LOC100506076	uncharacterized LOC100506076	1.62302	-0.162661	4.86073	0.00288186	0.00732	-2.81703	1.62302	2.13549
105C	UP	104355288	ENSG00000228262	LINC01320	long intergenic non-protein coding RNA 1320	1.62221	3.55317	28.3241	1.41e-07	1.92e-06	7.79423	1.62221	5.7167
105C	UP	8689	ENSG00000126337	KRT36	keratin 36	1.6218	-4.15175	19.9593	8.22e-07	7.56e-06	6.80702	1.6218	5.12148
105C	UP	680	ENSG00000102239	BRS3	bombesin receptor subtype 3	1.6218	-4.15175	19.9593	8.22e-07	7.56e-06	6.80702	1.6218	5.12148
105C	UP	341883	ENSG00000131951	LRRC9	leucine rich repeat containing 9	1.61857	-1.47716	4.0109	0.00714433	0.0166897	-3.52698	1.61857	1.77755
105C	UP	117166	ENSG00000127578	WFIKKN1	WAP, follistatin/kazal, immunoglobulin, kunitz and netrin domain containing 1	1.61814	2.45539	11.1047	3.35e-05	0.000153594	1.72747	1.61814	3.81363
105C	UP	10418	ENSG00000262655	SPON1	spondin 1	1.61761	11.1256	18.1186	1.96e-06	1.48e-05	4.44006	1.61761	4.82974
105C	UP	344887	ENSG00000171658	NMRAL2P	NmrA like redox sensor 2, pseudogene	1.6167	0.817503	47.0898	4.4e-09	1.56e-07	12.0026	1.6167	6.80688
105C	UP	102723809	ENSG00000259116	LOC102723809	uncharacterized LOC102723809	1.61611	0.628473	9.87164	6.54e-05	0.000269702	1.39154	1.61611	3.56912
105C	UP	100505967	ENSG00000258548	LINC00645	long intergenic non-protein coding RNA 645	1.61606	2.7778	61.4032	8.67e-10	5.18e-08	13.5578	1.61606	7.28567
105C	UP	119391	ENSG00000065621	GSTO2	glutathione S-transferase omega 2	1.61529	0.606014	5.56218	0.00146721	0.00400282	-2.15438	1.61529	2.39763
105C	UP	105369205				1.61528	2.37779	8.42544	0.000158865	0.000569459	-0.0602289	1.61528	3.24454
105C	UP	6550	ENSG00000066230	SLC9A3	solute carrier family 9 member A3	1.6147	3.24844	24.3303	3.46e-07	3.8e-06	6.81324	1.6147	5.42022
105C	UP	121227	ENSG00000139263	LRIG3	leucine rich repeats and immunoglobulin like domains 3	1.61446	6.10912	23.8337	3.91e-07	4.2e-06	6.28603	1.61446	5.37675
105C	UP	105373985		LOC105373985	delta-like protein 3	1.61444	-4.11883	4.60016	0.00376511	0.0093006	-2.38254	1.61444	2.03149
105C	UP	339862		LOC339862	uncharacterized LOC339862	1.61435	-0.460264	6.76386	0.000526771	0.0016202	-0.744231	1.61435	2.79043
105C	UP	113220	ENSG00000136883	KIF12	kinesin family member 12	1.61421	4.3551	6.52153	0.000639906	0.00192541	-2.09165	1.61421	2.71548
105C	UP	9686	ENSG00000144560	VGLL4	vestigial like family member 4	1.61351	6.29934	22.8789	4.97e-07	5.06e-06	5.99733	1.61351	5.29585
105C	UP	8351	ENSG00000197409	H3C4	H3 clustered histone 4	1.6123	0.85222	28.3931	1.08e-07	1.57e-06	8.5925	1.6123	5.8041
105C	UP	4542	ENSG00000142347	MYO1F	myosin IF	1.61199	0.701816	3.94321	0.00771542	0.0179001	-4.11087	1.61199	1.74714
105C	UP	493900	ENSG00000254860	TMEM9B-AS1	TMEM9B antisense RNA 1	1.61154	0.880244	6.14555	0.000875437	0.00254146	-1.69235	1.61154	2.59492
105C	UP	101929302	ENSG00000232104	RFX3-AS1	RFX3 antisense RNA 1	1.61117	-1.70839	38.6319	1.48e-08	3.67e-07	10.7867	1.61117	6.43533
105C	UP	6328	ENSG00000153253	SCN3A	sodium voltage-gated channel alpha subunit 3	1.6111	3.60556	6.29316	0.000772746	0.00227896	-2.1681	1.6111	2.64226
105C	UP	4640	ENSG00000166866	MYO1A	myosin IA	1.61086	-2.9488	4.69251	0.00342106	0.00853511	-2.2891	1.61086	2.06879
105C	UP	100874363	ENSG00000250451	HOXC-AS1	HOXC cluster antisense RNA 1	1.60856	-3.71089	5.69435	0.00130079	0.00360245	-1.28914	1.60856	2.4434
105C	UP	64116	ENSG00000138821	SLC39A8	solute carrier family 39 member 8	1.60856	-3.71089	5.69435	0.00130079	0.00360245	-1.28914	1.60856	2.4434
105C	UP	6462	ENSG00000129214	SHBG	sex hormone binding globulin	1.60728	-1.10383	5.23523	0.00199418	0.0052406	-2.15417	1.60728	2.28062
105C	UP	101928414	ENSG00000259520	LOC101928414	uncharacterized LOC101928414	1.6056	-1.58	6.75617	0.000529987	0.00162797	-0.473805	1.6056	2.78835
105C	UP	8991	ENSG00000143416	SELENBP1	selenium binding protein 1	1.60508	6.46488	11.2268	3.15e-05	0.000145752	1.17425	1.60508	3.83639
105C	UP	134391	ENSG00000173250	GPR151	G protein-coupled receptor 151	1.60085	-3.03628	4.70359	0.00338222	0.00844812	-2.39611	1.60085	2.07324
105C	UP	56143	ENSG00000204965	PCDHA5	protocadherin alpha 5	1.59998	-0.452746	39.1899	1.35e-08	3.47e-07	10.9073	1.59998	6.45967
105C	UP	729234	ENSG00000231584	FAHD2CP	fumarylacetoacetate hydrolase domain containing 2C, pseudogene	1.59791	1.47803	10.0771	5.82e-05	0.000244421	1.2399	1.59791	3.61186
105C	UP	146177	ENSG00000175267	VWA3A	von Willebrand factor A domain containing 3A	1.59708	-2.22606	4.09019	0.00653472	0.0153986	-3.26232	1.59708	1.81252
105C	UP	100130231	ENSG00000245164	LINC00861	long intergenic non-protein coding RNA 861	1.59696	-3.43864	4.3908	0.00469982	0.0113789	-2.65682	1.59696	1.9439
105C	UP	140686	ENSG00000124116	WFDC3	WAP four-disulfide core domain 3	1.59696	-3.43864	4.3908	0.00469982	0.0113789	-2.65682	1.59696	1.9439
105C	UP	10079	ENSG00000054793	ATP9A	ATPase phospholipid transporting 9A (putative)	1.59694	9.09738	12.5031	1.7e-05	8.69e-05	1.89053	1.59694	4.06098
105C	UP	90634	ENSG00000139597	N4BP2L1	NEDD4 binding protein 2 like 1	1.59568	-0.511329	6.09163	0.000916778	0.00264848	-1.34804	1.59568	2.577
105C	UP	101927621	ENSG00000225975	LINC01534	long intergenic non-protein coding RNA 1534	1.5949	0.021223	29.2994	7.98e-08	1.25e-06	9.02691	1.5949	5.90309
105C	UP	101927755	ENSG00000267302	RNFT1-DT	RNFT1 divergent transcript	1.59454	-3.71695	5.0065	0.00249159	0.0064212	-2.01994	1.59454	2.19238
105C	UP	28766		IGLVI-56	immunoglobulin lambda variable (I)-56 (pseudogene)	1.5917	-1.31776	10.7467	4.04e-05	0.000179471	2.37628	1.5917	3.74601
105C	UP	393	ENSG00000089820	ARHGAP4	Rho GTPase activating protein 4	1.59152	0.954816	22.5417	5.43e-07	5.45e-06	6.79282	1.59152	5.2636
105C	UP	7351	ENSG00000175567	UCP2	uncoupling protein 2	1.59123	5.06651	13.3055	1.18e-05	6.41e-05	2.39371	1.59123	4.19314
105C	UP	55336	ENSG00000135722	FBXL8	F-box and leucine rich repeat protein 8	1.58866	1.87725	71.6748	3.36e-10	2.83e-08	14.5999	1.58866	7.54821
105C	UP	100132708	ENSG00000214081	CYP4F30P	cytochrome P450 family 4 subfamily F member 30, pseudogene	1.5873	-2.91022	4.03455	0.00695609	0.0162915	-3.21343	1.5873	1.78804
105C	UP	100506047		LINC02580	long intergenic non-protein coding RNA 2580	1.58627	-2.02712	7.25783	0.0003603	0.00116523	0.0165712	1.58627	2.93359
105C	UP	8789	ENSG00000130957	FBP2	fructose-bisphosphatase 2	1.5859	0.23574	23.0305	3.98e-07	4.26e-06	7.25251	1.5859	5.37059
105C	UP	23321	ENSG00000109654	TRIM2	tripartite motif containing 2	1.58447	8.91846	23.5864	4.15e-07	4.39e-06	6.19878	1.58447	5.35754
105C	UP	388886	ENSG00000178026	LRRC75B	leucine rich repeat containing 75B	1.58422	-3.03628	26.3645	1.52e-07	2.02e-06	8.49138	1.58422	5.69465
105C	UP	11094	ENSG00000160325	CACFD1	calcium channel flower domain containing 1	1.58406	4.00243	11.2629	3.09e-05	0.000143496	1.45572	1.58406	3.84316
105C	UP	105373990				1.58335	-4.19707	13.1999	9.85e-06	5.51e-05	4.25932	1.58335	4.25885
105C	UP	286464	ENSG00000165164	CFAP47	cilia and flagella associated protein 47	1.58306	6.34529	17.47	2.43e-06	1.77e-05	4.15661	1.58306	4.75203
105C	UP	23491	ENSG00000172828	CES3	carboxylesterase 3	1.58275	5.87945	22.3163	5.76e-07	5.72e-06	5.85834	1.58275	5.2426
105C	UP	100507459	ENSG00000225377	NRSN2-AS1	NRSN2 antisense RNA 1	1.58223	2.31692	13.4105	1.13e-05	6.17e-05	3.02213	1.58223	4.20971
105C	UP	51673	ENSG00000159713	TPPP3	tubulin polymerization promoting protein family member 3	1.58196	-2.41568	14.6644	5.32e-06	3.3e-05	4.73985	1.58196	4.48149
105C	UP	64717		TRG-CCC2-2	tRNA-Gly (anticodon CCC) 2-2	1.57904	-2.75191	8.62967	0.000139062	0.000508848	1.13361	1.57904	3.29341
105C	UP	79667		KLF3-AS1	KLF3 antisense RNA 1	1.57904	-2.75191	8.62967	0.000139062	0.000508848	1.13361	1.57904	3.29341
105C	UP	101927289	ENSG00000233806	LINC01237	long intergenic non-protein coding RNA 1237	1.57844	-3.0388	15.6833	3.52e-06	2.36e-05	5.2204	1.57844	4.62709
105C	UP	7732	ENSG00000128482	RNF112	ring finger protein 112	1.57779	-2.68518	8.82678	0.000122609	0.00045803	1.28195	1.57779	3.33911
105C	UP	344875	ENSG00000230524	COL6A4P1	collagen type VI alpha 4 pseudogene 1	1.57709	-0.0906598	4.10361	0.00643741	0.0151958	-3.67187	1.57709	1.81828
105C	UP	26289	ENSG00000154027	AK5	adenylate kinase 5	1.57476	-1.56238	18.2049	1.43e-06	1.17e-05	6.11426	1.57476	4.93181
105C	UP	124997	ENSG00000167716	WDR81	WD repeat domain 81	1.57334	1.84753	6.07481	0.000930135	0.0026827	-1.96591	1.57334	2.57143
105C	UP	100885776	ENSG00000249348	UGDH-AS1	UGDH antisense RNA 1	1.57279	1.14419	9.68646	7.28e-05	0.00029394	1.14038	1.57279	3.53174
105C	UP	728621	ENSG00000186409	CCDC30	coiled-coil domain containing 30	1.57204	1.83694	11.6943	2.49e-05	0.000120033	2.21881	1.57204	3.9207
105C	UP	9445	ENSG00000136156	ITM2B	integral membrane protein 2B	1.57176	10.1408	17.909	2.1e-06	1.57e-05	4.33726	1.57176	4.8041
105C	UP	27178	ENSG00000125571	IL37	interleukin 37	1.57162	-1.46401	3.75402	0.00960116	0.0218555	-3.82696	1.57162	1.66044
105C	UP	101928519		LOC101928519	uncharacterized LOC101928519	1.57148	-0.553775	5.85166	0.00113013	0.00318986	-1.67323	1.57148	2.49623
105C	UP	2892	ENSG00000125675	GRIA3	glutamate ionotropic receptor AMPA type subunit 3	1.57095	-1.5475	11.0513	3.44e-05	0.000157203	2.64504	1.57095	3.80354
105C	UP	4314	ENSG00000149968	MMP3	matrix metallopeptidase 3	1.57089	-2.2553	3.81758	0.00891561	0.020421	-3.54558	1.57089	1.68992
105C	UP	123904	ENSG00000188038	NRN1L	neuritin 1 like	1.57024	-4.36375	4.45742	0.00437662	0.0106591	-2.62445	1.57024	1.97228
105C	UP	57010	ENSG00000175544	CABP4	calcium binding protein 4	1.56907	-2.78417	3.8866	0.00823238	0.0189801	-3.41239	1.56907	1.7217
105C	UP	91179	ENSG00000244486	SCARF2	scavenger receptor class F member 2	1.56806	-1.04574	9.36713	8.79e-05	0.000346104	1.42571	1.56806	3.46079
105C	UP	2066	ENSG00000178568	ERBB4	erb-b2 receptor tyrosine kinase 4	1.56728	8.70731	8.68436	0.000134254	0.000494505	-0.512677	1.56728	3.30583
105C	UP	100141515	ENSG00000187997	C17orf99	chromosome 17 open reading frame 99	1.56629	-3.60123	3.73346	0.00983526	0.0223239	-3.41874	1.56629	1.65123
105C	UP	149345	ENSG00000198892	SHISA4	shisa family member 4	1.56626	-2.45864	7.91563	0.000224294	0.000765669	0.629702	1.56626	3.11596
105C	UP	114899	ENSG00000082196	C1QTNF3	C1q and TNF related 3	1.56607	0.277689	8.64595	0.00013761	0.000504509	0.613014	1.56607	3.29713
105C	UP	122945	ENSG00000165555	NOXRED1	NADP dependent oxidoreductase domain containing 1	1.56595	0.830649	8.40034	0.000161517	0.000577182	0.283728	1.56595	3.23869
105C	UP	84106	ENSG00000133246	PRAM1	PML-RARA regulated adaptor molecule 1	1.56579	-0.51188	5.68136	0.00131616	0.00363897	-1.82916	1.56579	2.43902
105C	UP	145624	ENSG00000279050	PWAR1	Prader Willi/Angelman region RNA 1	1.5657	-0.685955	6.7861	0.000517593	0.00159647	-0.702834	1.5657	2.79684
105C	UP	101	ENSG00000151651	ADAM8	ADAM metallopeptidase domain 8	1.56531	0.621975	26.3887	1.68e-07	2.19e-06	8.12416	1.56531	5.65956
105C	UP	100505648	ENSG00000245849	RAD51-AS1	RAD51 antisense RNA 1	1.56494	1.02893	11.4429	2.82e-05	0.000132959	2.27516	1.56494	3.87628
105C	UP	84264	ENSG00000103253	HAGHL	hydroxyacylglutathione hydrolase like	1.56374	-1.09872	7.17123	0.00038451	0.0012323	-0.272063	1.56374	2.90928
105C	UP	7712	ENSG00000147117	ZNF157	zinc finger protein 157	1.56372	0.159875	9.75725	6.98e-05	0.000283936	1.43115	1.56372	3.54678
105C	UP	8814	ENSG00000100490	CDKL1	cyclin dependent kinase like 1	1.56363	2.75767	16.7614	3.09e-06	2.13e-05	4.39307	1.56363	4.67162
105C	UP	27156	ENSG00000100218	RSPH14	radial spoke head 14 homolog	1.56329	0.769521	6.86933	0.000484843	0.00150988	-0.958286	1.56329	2.82106
105C	UP	3215	ENSG00000120075	HOXB5	homeobox B5	1.56273	2.11355	4.15711	0.00606534	0.0143881	-4.21029	1.56273	1.842
105C	UP	100128176		UST-AS1	UST antisense RNA 1	1.56252	-1.48078	3.39579	0.014747	0.0307288	-4.29169	1.56252	1.51245
105C	UP	115584	ENSG00000158865	SLC5A11	solute carrier family 5 member 11	1.5622	-3.0424	27.7144	1.12e-07	1.61e-06	8.76067	1.5622	5.79317
105C	UP	131578	ENSG00000172061	LRRC15	leucine rich repeat containing 15	1.56213	-2.8059	30.4976	6.25e-08	1.03e-06	9.36347	1.56213	5.98716
105C	UP	101928492		OR2A1-AS1	OR2A1 antisense RNA 1	1.56202	-3.79935	4.96038	0.00260817	0.00668826	-1.953	1.56202	2.17469
105C	UP	92241	ENSG00000198771	RCSD1	RCSD domain containing 1	1.56135	-2.67391	13.194	1.03e-05	5.71e-05	4.04985	1.56135	4.24336
105C	UP	9153	ENSG00000137860	SLC28A2	solute carrier family 28 member 2	1.55947	-0.581153	2.97414	0.025057	0.0498943	-5.07487	1.55947	1.30195
105C	UP	64776	ENSG00000137720	C11orf1	chromosome 11 open reading frame 1	1.55835	2.54005	16.796	3.05e-06	2.11e-05	4.45594	1.55835	4.67572
105C	UP	406976	ENSG00000207752	MIR199A1	microRNA 199a-1	1.55593	-3.46817	3.90363	0.00807288	0.0186487	-3.20909	1.55593	1.72935
105C	UP	10957	ENSG00000146278	PNRC1	proline rich nuclear receptor coactivator 1	1.55577	7.55917	39.1568	2.07e-08	4.58e-07	9.66532	1.55577	6.33913
105C	UP	139221	ENSG00000157502	PWWP3B	PWWP domain containing 3B	1.55444	-3.43864	7.40818	0.000322316	0.00105537	0.297206	1.55444	2.9766
105C	UP	401027	ENSG00000187944	C2orf66	chromosome 2 open reading frame 66	1.55436	-1.38781	5.07537	0.00232834	0.00603554	-2.20556	1.55436	2.21928
105C	UP	101929557	ENSG00000281097	LINC01395	long intergenic non-protein coding RNA 1395	1.55333	1.42913	17.611	2.31e-06	1.71e-05	5.03977	1.55333	4.767
105C	UP	3026	ENSG00000148702	HABP2	hyaluronan binding protein 2	1.55323	-0.597521	20.3883	8.46e-07	7.74e-06	6.46855	1.55323	5.11126
105C	UP	7535	ENSG00000115085	ZAP70	zeta chain of T cell receptor associated protein kinase 70	1.55293	-1.35344	7.80589	0.000242178	0.00081943	0.322732	1.55293	3.08649
105C	UP	8822	ENSG00000158815	FGF17	fibroblast growth factor 17	1.55272	-0.853952	7.9587	0.000217696	0.000745746	0.316547	1.55272	3.12741
105C	UP	100506801	ENSG00000231105	ECE1-AS1	ECE1 antisense RNA 1	1.55234	-1.63491	30.584	6.15e-08	1.01e-06	9.39423	1.55234	5.99568
105C	UP	100873974		LINC02586	long intergenic non-protein coding RNA 2586	1.55216	-3.22052	3.96902	0.00749186	0.017427	-3.36443	1.55216	1.75878
105C	UP	4143	ENSG00000151224	MAT1A	methionine adenosyltransferase 1A	1.55214	-0.237547	4.65693	0.00354923	0.00882182	-3.03724	1.55214	2.05444
105C	UP	54754	ENSG00000130950	NUTM2F	NUT family member 2F	1.55169	-0.607565	33.1876	3.73e-08	7.01e-07	9.8748	1.55169	6.15428
105C	UP	80161		ASMTL-AS1	ASMTL antisense RNA 1	1.54592	-1.8962	6.04615	0.000953399	0.00274394	-1.1855	1.54592	2.56162
105C	UP	1464	ENSG00000173546	CSPG4	chondroitin sulfate proteoglycan 4	1.54564	5.76081	9.2587	9.38e-05	0.00036608	-0.0550186	1.54564	3.43642
105C	UP	50939	ENSG00000081148	IMPG2	interphotoreceptor matrix proteoglycan 2	1.54503	2.29574	6.41432	0.000698701	0.00208137	-1.77132	1.54503	2.68165
105C	UP	100128640	ENSG00000229589	ACVR2B-AS1	ACVR2B antisense RNA 1	1.54481	-1.29021	3.97107	0.00747439	0.0173893	-3.53708	1.54481	1.75972
105C	UP	196872	ENSG00000258701	LINC00638	long intergenic non-protein coding RNA 638	1.54462	-0.807011	4.64413	0.00359665	0.00892874	-2.89295	1.54462	2.04921
105C	UP	100509894	ENSG00000235903	CPB2-AS1	CPB2 antisense RNA 1	1.54374	-2.9301	13.8716	7.33e-06	4.29e-05	4.46723	1.54374	4.36754
105C	UP	406890	ENSG00000199150	MIRLET7G	microRNA let-7g	1.54361	-2.41961	3.11885	0.0208271	0.0420705	-4.47192	1.54361	1.37602
105C	UP	4018	ENSG00000198670	LPA	lipoprotein(a)	1.54342	-1.58844	4.83174	0.00296749	0.00751197	-2.46173	1.54342	2.12425
105C	UP	2632	ENSG00000114480	GBE1	1,4-alpha-glucan branching enzyme 1	1.54333	8.2526	118.939	1.51e-11	4.56e-09	17.6613	1.54333	8.34104
105C	UP	494513	ENSG00000204311	PJVK	pejvakin	1.54324	0.975447	23.7544	3.85e-07	4.15e-06	7.15833	1.54324	5.38195
105C	UP	284353	ENSG00000179846	NKPD1	NTPase KAP family P-loop domain containing 1	1.54297	-0.0949458	5.72499	0.00126536	0.00351943	-1.88645	1.54297	2.45353
105C	UP	10307	ENSG00000113108	APBB3	amyloid beta precursor protein binding family B member 3	1.54081	2.91535	8.82296	0.000122906	0.000458475	0.0795456	1.54081	3.33868
105C	UP	8522	ENSG00000007237	GAS7	growth arrest specific 7	1.54078	3.09347	18.1275	1.95e-06	1.48e-05	4.81783	1.54078	4.82974
105C	UP	660	ENSG00000102010	BMX	BMX non-receptor tyrosine kinase	1.54025	-2.78417	15.5352	3.72e-06	2.47e-05	5.12539	1.54025	4.6073
105C	UP	100873983	ENSG00000240175	MAGI1-AS1	MAGI1 antisense RNA 1	1.53989	-3.75255	3.60388	0.0114654	0.025663	-3.57836	1.53989	1.59069
105C	UP	646498	ENSG00000236980	C3orf84	chromosome 3 open reading frame 84	1.53989	-3.75255	3.60388	0.0114654	0.025663	-3.57836	1.53989	1.59069
105C	UP	23098	ENSG00000004139	SARM1	sterile alpha and TIR motif containing 1	1.53904	-0.389302	22.8041	3.67e-07	3.98e-06	7.43134	1.53904	5.40012
105C	UP	619207	ENSG00000214279	SCART1	scavenger receptor family member expressed on T cells 1	1.53719	0.75479	6.95158	0.000454797	0.00142633	-0.91041	1.53719	2.84578
105C	UP	116437	ENSG00000204603	LINC01257	long intergenic non-protein coding RNA 1257	1.53714	0.714787	21.431	7.23e-07	6.84e-06	6.51033	1.53714	5.16494
105C	UP	2661	ENSG00000164404	GDF9	growth differentiation factor 9	1.53686	0.964347	15.0462	5.8e-06	3.54e-05	4.10789	1.53686	4.451
105C	UP	102546229	ENSG00000250564	LOC102546229	uncharacterized LOC102546229	1.53645	-0.724649	4.88972	0.00279902	0.00713449	-2.66563	1.53645	2.14664
105C	UP	4438	ENSG00000057468	MSH4	mutS homolog 4	1.535	2.68685	14.013	8.77e-06	4.98e-05	3.21792	1.535	4.30277
105C	UP	56124	ENSG00000120328	PCDHB12	protocadherin beta 12	1.53482	1.51301	11.4332	2.83e-05	0.000133413	2.10975	1.53482	3.8748
105C	UP	113691	ENSG00000161149	TUBA3FP	tubulin alpha 3f pseudogene	1.53409	-0.976529	7.46952	0.000308159	0.00101487	-0.0892008	1.53409	2.99359
105C	UP	431705	ENSG00000188886	ASTL	astacin like metalloendopeptidase	1.53336	-0.186257	21.8344	5.79e-07	5.74e-06	6.81531	1.53336	5.24109
105C	UP	3700	ENSG00000055955	ITIH4	inter-alpha-trypsin inhibitor heavy chain 4	1.53296	0.336076	16.0656	3.96e-06	2.59e-05	4.71285	1.53296	4.5867
105C	UP	383	ENSG00000118520	ARG1	arginase 1	1.53275	-1.89917	5.41573	0.00168068	0.00449579	-1.68885	1.53275	2.34719
105C	UP	366	ENSG00000103569	AQP9	aquaporin 9	1.53246	-2.2438	5.11359	0.002243	0.00583562	-2.07127	1.53246	2.23391
105C	UP	150759		LINC00342	long intergenic non-protein coding RNA 342	1.53213	3.79081	5.85914	0.00112267	0.00317196	-2.63959	1.53213	2.49867
105C	UP	100130700		TP53TG3HP	TP53 target 3 family member H, pseudogene	1.53115	-1.13195	7.84846	0.000235053	0.000797887	0.269729	1.53115	3.09806
105C	UP	149499	ENSG00000160838	LRRC71	leucine rich repeat containing 71	1.52995	-1.40282	15.044	4.92e-06	3.1e-05	4.74201	1.52995	4.50864
105C	UP	10014	ENSG00000108840	HDAC5	histone deacetylase 5	1.52956	5.23814	7.96111	0.000217334	0.000744773	-0.981527	1.52956	3.12798
105C	UP	100137049	ENSG00000243708	PLA2G4B	phospholipase A2 group IVB	1.52867	0.0461322	6.67339	0.000566086	0.00172802	-0.930441	1.52867	2.76245
105C	UP	27121	ENSG00000104371	DKK4	dickkopf WNT signaling pathway inhibitor 4	1.52826	-2.79705	14.7502	5.08e-06	3.18e-05	4.85331	1.52826	4.49757
105C	UP	100189103		TRR-ACG2-1	tRNA-Arg (anticodon ACG) 2-1	1.52759	-4.1795	5.67559	0.00132305	0.0036534	-1.12853	1.52759	2.4373
105C	UP	10744	ENSG00000250254	PTTG2	pituitary tumor-transforming 2	1.52759	-4.1795	5.67559	0.00132305	0.0036534	-1.12853	1.52759	2.4373
105C	UP	115207	ENSG00000178695	KCTD12	potassium channel tetramerization domain containing 12	1.52759	-4.1795	5.67559	0.00132305	0.0036534	-1.12853	1.52759	2.4373
105C	UP	146183	ENSG00000155719	OTOA	otoancorin	1.52759	-4.1795	5.67559	0.00132305	0.0036534	-1.12853	1.52759	2.4373
105C	UP	284677	ENSG00000188004	SNHG28	small nucleolar RNA host gene 28	1.52759	-4.1795	5.67559	0.00132305	0.0036534	-1.12853	1.52759	2.4373
105C	UP	285141	ENSG00000204334	ERICH2	glutamate rich 2	1.52759	-4.1795	5.67559	0.00132305	0.0036534	-1.12853	1.52759	2.4373
105C	UP	285782	ENSG00000164304	CAGE1	cancer antigen 1	1.52759	-4.1795	5.67559	0.00132305	0.0036534	-1.12853	1.52759	2.4373
105C	UP	728655		HULC	hepatocellular carcinoma up-regulated long non-coding RNA	1.52759	-4.1795	5.67559	0.00132305	0.0036534	-1.12853	1.52759	2.4373
105C	UP	137362	ENSG00000169154	GOT1L1	glutamic-oxaloacetic transaminase 1 like 1	1.52759	-4.1795	5.67559	0.00132305	0.0036534	-1.12853	1.52759	2.4373
105C	UP	728780	ENSG00000189045	ANKDD1B	ankyrin repeat and death domain containing 1B	1.5268	-1.11439	12.913	1.4e-05	7.37e-05	3.56128	1.5268	4.13253
105C	UP	6954	ENSG00000124678	TCP11	t-complex 11	1.52529	-3.47767	5.49455	0.00156168	0.00422726	-1.56138	1.52529	2.37394
105C	UP	102466757	ENSG00000283721	MIR6884	microRNA 6884	1.52529	-3.47767	5.49455	0.00156168	0.00422726	-1.56138	1.52529	2.37394
105C	UP	5959	ENSG00000135437	RDH5	retinol dehydrogenase 5	1.52402	-1.15321	6.35087	0.00073641	0.00218284	-0.999231	1.52402	2.66098
105C	UP	8294	ENSG00000276180	H4C9	H4 clustered histone 9	1.52203	-1.53728	3.64238	0.0109518	0.0246084	-4.03244	1.52203	1.60892
105C	UP	100129027		PCBP3-AS1	PCBP3 antisense RNA 1	1.52031	-1.35772	6.1244	0.000891395	0.00258356	-1.20504	1.52031	2.58778
105C	UP	124935	ENSG00000167703	SLC43A2	solute carrier family 43 member 2	1.52026	-1.20392	3.43916	0.0139856	0.0297268	-4.31938	1.52026	1.52685
105C	UP	102466253	ENSG00000275670	MIR8076	microRNA 8076	1.52011	-3.78326	6.02175	0.000973739	0.00279427	-0.805782	1.52011	2.55373
105C	UP	7478	ENSG00000061492	WNT8A	Wnt family member 8A	1.52011	-3.78326	6.02175	0.000973739	0.00279427	-0.805782	1.52011	2.55373
105C	UP	8718	ENSG00000215788	TNFRSF25	TNF receptor superfamily member 25	1.51866	2.31891	12.1205	2.03e-05	0.000101082	2.337	1.51866	3.99533
105C	UP	100527950		GJA9-MYCBP	GJA9-MYCBP readthrough	1.5186	-1.55083	8.77542	0.000126668	0.000470594	1.16932	1.5186	3.32735
105C	UP	347468	ENSG00000171054	OR13H1	olfactory receptor family 13 subfamily H member 1	1.51834	-3.87391	3.03913	0.0230516	0.0461763	-4.25533	1.51834	1.33558
105C	UP	8748	ENSG00000134007	ADAM20	ADAM metallopeptidase domain 20	1.51819	0.562046	3.77989	0.00931532	0.0212457	-4.21737	1.51819	1.67273
105C	UP	3034	ENSG00000084110	HAL	histidine ammonia-lyase	1.51796	-1.11127	24.0164	2.68e-07	3.13e-06	7.83238	1.51796	5.50446
105C	UP	197135	ENSG00000229474	PATL2	PAT1 homolog 2	1.51654	-2.21309	11.0862	3.31e-05	0.000152276	2.72049	1.51654	3.81737
105C	UP	8398	ENSG00000184381	PLA2G6	phospholipase A2 group VI	1.51548	4.28939	7.08656	0.00041001	0.00130431	-1.58378	1.51548	2.88462
105C	UP	56102	ENSG00000262209	PCDHGB3	protocadherin gamma subfamily B, 3	1.51502	2.38121	7.84594	0.000235468	0.000798914	-0.51948	1.51502	3.0975
105C	UP	284525	ENSG00000162753	SLC9C2	solute carrier family 9 member C2 (putative)	1.51492	-1.34984	12.4365	1.74e-05	8.89e-05	3.33016	1.51492	4.0511
105C	UP	101927851	ENSG00000238005	LOC101927851	uncharacterized LOC101927851	1.51457	-1.78147	3.50686	0.0128824	0.0275656	-4.13944	1.51457	1.55963
105C	UP	93273	ENSG00000186007	LEMD1	LEM domain containing 1	1.51446	1.19938	6.27763	0.000782874	0.00230472	-1.67698	1.51446	2.63738
105C	UP	4485	ENSG00000173531	MST1	macrophage stimulating 1	1.51363	3.54038	16.585	3.29e-06	2.24e-05	4.15436	1.51363	4.64975
105C	UP	140290	ENSG00000242220	TCP10L	t-complex 10 like	1.51361	-0.503364	10.7195	4.1e-05	0.000181507	2.19903	1.51361	3.74111
105C	UP	51703	ENSG00000197142	ACSL5	acyl-CoA synthetase long chain family member 5	1.51292	1.11798	15.0767	5.73e-06	3.5e-05	4.01979	1.51292	4.45593
105C	UP	83593	ENSG00000266094	RASSF5	Ras association domain family member 5	1.51286	-0.8466	44.6619	6.09e-09	1.95e-07	11.6385	1.51286	6.70997
105C	UP	79132	ENSG00000108771	DHX58	DExH-box helicase 58	1.51219	1.1	5.66484	0.001336	0.00368738	-2.24753	1.51219	2.43328
105C	UP	89932	ENSG00000100767	PAPLN	papilin, proteoglycan like sulfated glycoprotein	1.51045	2.42022	9.06857	0.000105411	0.000403932	0.396625	1.51045	3.39369
105C	UP	2157	ENSG00000185010	F8	coagulation factor VIII	1.51007	2.74187	8.92157	0.000115505	0.000434984	0.204766	1.51007	3.36153
105C	UP	100462953		MICOS10P1	MICOS10 pseudogene 1	1.5098	-0.41313	3.071	0.0221327	0.0445179	-4.95653	1.5098	1.35147
105C	UP	105372315		ERVS71-1	endogenous retrovirus group S71 member 1, envelope	1.50872	-1.66079	6.39288	0.000711188	0.00211391	-0.833603	1.50872	2.67491
105C	UP	85462	ENSG00000137460	FHDC1	FH2 domain containing 1	1.50813	1.24298	17.496	2.4e-06	1.76e-05	5.04232	1.50813	4.75449
105C	UP	8029	ENSG00000107611	CUBN	cubilin	1.50796	2.47555	10.9287	3.67e-05	0.00016583	1.56643	1.50796	3.78034
105C	UP	3223	ENSG00000197757	HOXC6	homeobox C6	1.50699	2.12952	6.22543	0.000818048	0.00239208	-1.90552	1.50699	2.62122
105C	UP	427	ENSG00000104763	ASAH1	N-acylsphingosine amidohydrolase 1	1.50608	7.59582	19.2166	1.39e-06	1.14e-05	4.78741	1.50608	4.9431
105C	UP	7367	ENSG00000197888	UGT2B17	UDP glucuronosyltransferase family 2 member B17	1.50431	-3.52928	6.11332	0.000899886	0.00260498	-0.731805	1.50431	2.5842
105C	UP	79927	ENSG00000197245	FAM110D	family with sequence similarity 110 member D	1.50392	1.69171	13.7268	9.88e-06	5.52e-05	3.30165	1.50392	4.25806
105C	UP	56104	ENSG00000254221	PCDHGB1	protocadherin gamma subfamily B, 1	1.50367	3.37438	59.1677	1.09e-09	6.04e-08	13.2339	1.50367	7.21896
105C	UP	6696	ENSG00000118785	SPP1	secreted phosphoprotein 1	1.50251	9.97013	12.1658	1.98e-05	9.92e-05	1.72192	1.50251	4.00349
105C	UP	2487	ENSG00000162998	FRZB	frizzled related protein	1.50178	-2.18092	4.8074	0.00304161	0.00768044	-2.335	1.50178	2.11461
105C	UP	29906	ENSG00000101638	ST8SIA5	ST8 alpha-N-acetyl-neuraminide alpha-2,8-sialyltransferase 5	1.50157	-2.29139	3.92563	0.007872	0.0182236	-3.39745	1.50157	1.73937
105C	UP	100873781	ENSG00000200840	RNU6-82P	RNA, U6 small nuclear 82, pseudogene	1.50012	-2.78841	4.86227	0.00287738	0.00730995	-2.27425	1.50012	2.13609
105C	UP	389791	ENSG00000232850	PTGES2-AS1	PTGES2 antisense RNA 1 (head to head)	1.4994	-2.79705	3.73513	0.00981601	0.0222891	-3.63004	1.4994	1.65191
105C	UP	6236	ENSG00000166592	RRAD	RRAD, Ras related glycolysis inhibitor and calcium channel regulator	1.49736	0.317812	5.91525	0.00106851	0.00303374	-1.74645	1.49736	2.51802
105C	UP	100534593	ENSG00000254995	STX16-NPEPL1	STX16-NPEPL1 readthrough (NMD candidate)	1.49639	0.0165476	56.4229	1.46e-09	7.45e-08	13.079	1.49639	7.12784
105C	UP	101927457		LINC01522	long intergenic non-protein coding RNA 1522	1.49611	2.41362	20.0589	1.08e-06	9.36e-06	5.69106	1.49611	5.02872
105C	UP	115330	ENSG00000164849	GPR146	G protein-coupled receptor 146	1.4961	-1.02577	18.2372	1.47e-06	1.19e-05	5.97128	1.4961	4.92445
105C	UP	3158	ENSG00000134240	HMGCS2	3-hydroxy-3-methylglutaryl-CoA synthase 2	1.49609	-4.38955	4.41388	0.0045849	0.0111281	-2.66969	1.49609	1.95358
105C	UP	23462	ENSG00000164683	HEY1	hes related family bHLH transcription factor with YRPW motif 1	1.49599	4.05718	37.5846	2.64e-08	5.4e-07	9.57501	1.49599	6.26761
105C	UP	26025	ENSG00000253159	PCDHGA12	protocadherin gamma subfamily A, 12	1.49556	0.445406	4.45964	0.00436627	0.0106357	-3.36282	1.49556	1.97323
105C	UP	154313	ENSG00000272514	CFAP206	cilia and flagella associated protein 206	1.49494	3.59413	8.38772	0.000162869	0.000581501	-0.382814	1.49494	3.23545
105C	UP	100131564		CCDC18-AS1	CCDC18 antisense RNA 1	1.49489	3.81966	24.008	3.74e-07	4.05e-06	6.60572	1.49489	5.39254
105C	UP	54065	ENSG00000205670	SMIM11A	small integral membrane protein 11A	1.49488	-0.715729	5.06049	0.00236255	0.0061136	-2.49433	1.49488	2.2137
105C	UP	102465454	ENSG00000284152	MIR6758	microRNA 6758	1.49443	-4.1795	3.94255	0.00772126	0.0179034	-3.16828	1.49443	1.74706
105C	UP	105369337				1.49443	-4.1795	3.94255	0.00772126	0.0179034	-3.16828	1.49443	1.74706
105C	UP	1395	ENSG00000106113	CRHR2	corticotropin releasing hormone receptor 2	1.49443	-4.1795	3.94255	0.00772126	0.0179034	-3.16828	1.49443	1.74706
105C	UP	160492	ENSG00000152936	LMNTD1	lamin tail domain containing 1	1.49443	-4.1795	3.94255	0.00772126	0.0179034	-3.16828	1.49443	1.74706
105C	UP	202374	ENSG00000169302	STK32A	serine/threonine kinase 32A	1.49443	-4.1795	3.94255	0.00772126	0.0179034	-3.16828	1.49443	1.74706
105C	UP	2862	ENSG00000102539	MLNR	motilin receptor	1.49443	-4.1795	3.94255	0.00772126	0.0179034	-3.16828	1.49443	1.74706
105C	UP	635	ENSG00000145692	BHMT	betaine--homocysteine S-methyltransferase	1.49443	-4.1795	3.94255	0.00772126	0.0179034	-3.16828	1.49443	1.74706
105C	UP	283847	ENSG00000249961	TERB1	telomere repeat binding bouquet formation protein 1	1.49436	-0.731739	12.8135	1.47e-05	7.7e-05	3.34333	1.49436	4.11351
105C	UP	10110	ENSG00000101049	SGK2	serum/glucocorticoid regulated kinase 2	1.49386	5.76208	21.0511	8.12e-07	7.48e-06	5.45228	1.49386	5.1261
105C	UP	338817	ENSG00000247157	LINC01252	long intergenic non-protein coding RNA 1252	1.49156	-0.869582	8.37004	0.000164787	0.000586725	0.634887	1.49156	3.23157
105C	UP	105370815				1.48867	-3.44991	9.85735	6.08e-05	0.000253787	2.19086	1.48867	3.59553
105C	UP	9466	ENSG00000104998	IL27RA	interleukin 27 receptor subunit alpha	1.48821	-5.09555	3.2756	0.0171061	0.0350707	-3.94688	1.48821	1.45506
105C	UP	100133172		FAM66A	family with sequence similarity 66 member A	1.48789	-2.4558	11.1531	3.12e-05	0.000144954	2.79382	1.48789	3.83877
105C	UP	51032	ENSG00000215704	CELA2B	chymotrypsin like elastase 2B	1.48767	-1.20726	4.07282	0.00666309	0.0156816	-3.50841	1.48767	1.80461
105C	UP	8644	ENSG00000196139	AKR1C3	aldo-keto reductase family 1 member C3	1.48471	5.61903	46.4345	7.51e-09	2.27e-07	10.8675	1.48471	6.64397
105C	UP	84766	ENSG00000130038	CRACR2A	calcium release activated channel regulator 2A	1.48449	-2.50094	4.59232	0.00379606	0.00937022	-2.6306	1.48449	2.02825
105C	UP	101927155	ENSG00000261105	LMO7-AS1	LMO7 antisense RNA 1	1.48388	-2.79705	6.78897	0.000516421	0.00159406	-0.343267	1.48388	2.79749
105C	UP	4225	ENSG00000141434	MEP1B	meprin A subunit beta	1.48357	-2.4673	10.0652	5.86e-05	0.000245808	2.11309	1.48357	3.6094
105C	UP	1728	ENSG00000181019	NQO1	NAD(P)H quinone dehydrogenase 1	1.4822	9.52608	14.2588	7.93e-06	4.58e-05	2.77968	1.4822	4.33913
105C	UP	105376900				1.48189	-2.14049	6.24347	0.000805688	0.00236143	-0.909255	1.48189	2.62683
105C	UP	51208	ENSG00000066405	CLDN18	claudin 18	1.48125	0.239187	22.2062	4.66e-07	4.81e-06	7.0801	1.48125	5.31785
105C	UP	3425	ENSG00000127415	IDUA	alpha-L-iduronidase	1.48013	2.93306	9.68631	7.28e-05	0.00029394	0.672067	1.48013	3.53174
105C	UP	93953	ENSG00000147174	GCNA	germ cell nuclear acidic peptidase	1.48004	0.406198	4.03362	0.00696335	0.0163045	-3.89743	1.48004	1.78769
105C	UP	83690	ENSG00000121005	CRISPLD1	cysteine rich secretory protein LCCL domain containing 1	1.47851	-1.45566	18.5013	1.3e-06	1.09e-05	6.15975	1.47851	4.96257
105C	UP	359821		MRPL42P5	mitochondrial ribosomal protein L42 pseudogene 5	1.47842	-1.59185	6.82699	0.000501198	0.00155434	-0.486847	1.47842	2.80845
105C	UP	27040	ENSG00000213658	LAT	linker for activation of T cells	1.47681	-0.395645	51.1961	2.64e-09	1.09e-07	12.4819	1.47681	6.96257
105C	UP	100128071	ENSG00000225828	FAM229A	family with sequence similarity 229 member A	1.4768	-2.36534	6.90238	0.000472503	0.00147534	-0.288073	1.4768	2.83111
105C	UP	401398	ENSG00000224897	POT1-AS1	POT1 antisense RNA 1	1.47555	0.474618	33.6562	3.43e-08	6.58e-07	9.89567	1.47555	6.18177
105C	UP	352954	ENSG00000239521	CASTOR3	CASTOR family member 3	1.47538	4.29218	40.7986	1.62e-08	3.89e-07	10.1289	1.47538	6.41005
105C	UP	100132163		PHKA2-AS1	PHKA2 antisense RNA 1	1.47533	-3.46817	3.22644	0.0181881	0.0371014	-4.26951	1.47533	1.43061
105C	UP	2323	ENSG00000090554	FLT3LG	fms related receptor tyrosine kinase 3 ligand	1.47477	-1.05212	10.8299	3.86e-05	0.000173243	2.36214	1.47477	3.76134
105C	UP	7221	ENSG00000182048	TRPC2	transient receptor potential cation channel subfamily C member 2 (pseudogene)	1.47448	-4.24239	23.9993	2.69e-07	3.14e-06	7.85804	1.47448	5.50307
105C	UP	6521	ENSG00000004939	SLC4A1	solute carrier family 4 member 1 (Diego blood group)	1.47448	-4.24239	23.9993	2.69e-07	3.14e-06	7.85804	1.47448	5.50307
105C	UP	283358	ENSG00000139044	B4GALNT3	beta-1,4-N-acetyl-galactosaminyltransferase 3	1.47448	-4.24239	23.9993	2.69e-07	3.14e-06	7.85804	1.47448	5.50307
105C	UP	1769	ENSG00000124721	DNAH8	dynein axonemal heavy chain 8	1.47448	-4.24239	23.9993	2.69e-07	3.14e-06	7.85804	1.47448	5.50307
105C	UP	154791	ENSG00000164898	FMC1	formation of mitochondrial complex V assembly factor 1 homolog	1.47448	-4.24239	23.9993	2.69e-07	3.14e-06	7.85804	1.47448	5.50307
105C	UP	102465879	ENSG00000284258	MIR8085	microRNA 8085	1.47448	-4.24239	23.9993	2.69e-07	3.14e-06	7.85804	1.47448	5.50307
105C	UP	100873993	ENSG00000239799	ITIH4-AS1	ITIH4 antisense RNA 1	1.47448	-4.24239	23.9993	2.69e-07	3.14e-06	7.85804	1.47448	5.50307
105C	UP	56120	ENSG00000248449	PCDHGB8P	protocadherin gamma subfamily B, 8 pseudogene	1.47444	0.202193	3.19663	0.0188806	0.0384036	-4.94163	1.47444	1.41563
105C	UP	255324	ENSG00000182585	EPGN	epithelial mitogen	1.47319	-2.60101	3.24409	0.0177912	0.0363596	-4.33153	1.47319	1.43938
105C	UP	3769	ENSG00000115474	KCNJ13	potassium inwardly rectifying channel subfamily J member 13	1.47305	1.70409	75.5375	2.44e-10	2.31e-08	14.9139	1.47305	7.63639
105C	UP	128025	ENSG00000162843	WDR64	WD repeat domain 64	1.47286	-1.50418	29.1051	8.31e-08	1.29e-06	9.09433	1.47286	5.88941
105C	UP	284439	ENSG00000181035	SLC25A42	solute carrier family 25 member 42	1.47266	4.77137	22.8077	5.06e-07	5.15e-06	6.09001	1.47266	5.28819
105C	UP	81888	ENSG00000178922	HYI	hydroxypyruvate isomerase (putative)	1.47189	-0.173123	4.95674	0.00261764	0.00671072	-2.63663	1.47189	2.17323
105C	UP	347744	ENSG00000137434	C6orf52	chromosome 6 open reading frame 52	1.47163	-1.17111	17.6268	1.74e-06	1.35e-05	5.84214	1.47163	4.86967
105C	UP	221481	ENSG00000157343	ARMC12	armadillo repeat containing 12	1.47137	-0.124011	20.7778	6.83e-07	6.54e-06	6.70344	1.47137	5.18442
105C	UP	102546294	ENSG00000247199	LOC102546294	uncharacterized LOC102546294	1.46852	-0.808808	9.26846	9.33e-05	0.000364422	1.26933	1.46852	3.4384
105C	UP	390877	ENSG00000214347	LOC390877	adenylate kinase isoenzyme 1-like	1.46774	-2.87481	11.4679	2.33e-05	0.000113647	3.20857	1.46774	3.94444
105C	UP	345193	ENSG00000183423	LRIT3	leucine rich repeat, Ig-like and transmembrane domains 3	1.46726	-1.23984	3.56815	0.011966	0.0264736	-4.08277	1.46726	1.57719
105C	UP	153222	ENSG00000164463	CREBRF	CREB3 regulatory factor	1.46614	5.81345	17.4884	2.41e-06	1.77e-05	4.18726	1.46614	4.75203
105C	UP	285847		LOC285847	uncharacterized LOC285847	1.46529	-0.937408	3.9337	0.00779964	0.0180719	-3.77218	1.46529	1.743
105C	UP	353322	ENSG00000186352	ANKRD37	ankyrin repeat domain 37	1.46502	0.116952	16.4646	3.43e-06	2.32e-05	4.86639	1.46502	4.63451
105C	UP	100505893	ENSG00000248228	SLIT2-IT1	SLIT2 intronic transcript 1	1.46035	-2.82286	5.52703	0.00151547	0.00411866	-1.49168	1.46035	2.38524
105C	UP	81932	ENSG00000119431	HDHD3	haloacid dehalogenase like hydrolase domain containing 3	1.46018	3.71661	39.4205	1.99e-08	4.45e-07	9.9945	1.46018	6.35164
105C	UP	375287	ENSG00000184898	RBM43	RNA binding motif protein 43	1.46017	3.05152	10.4693	4.69e-05	0.000202657	1.18191	1.46017	3.69324
105C	UP	1014	ENSG00000166589	CDH16	cadherin 16	1.46007	6.62801	8.76899	0.000127187	0.000471903	-0.445977	1.46007	3.32615
105C	UP	901	ENSG00000138764	CCNG2	cyclin G2	1.45956	7.33995	37.7439	2.57e-08	5.33e-07	9.41375	1.45956	6.27327
105C	UP	29964	ENSG00000278224	PRICKLE4	prickle planar cell polarity protein 4	1.45939	3.13112	10.9345	3.66e-05	0.000165437	1.43535	1.45939	3.78137
105C	UP	733	ENSG00000176919	C8G	complement C8 gamma chain	1.45935	-1.5871	5.11541	0.00223902	0.00582795	-2.10898	1.45935	2.23448
105C	UP	10628	ENSG00000265972	TXNIP	thioredoxin interacting protein	1.45888	9.97364	11.0088	3.52e-05	0.000160154	1.05643	1.45888	3.79546
105C	UP	337876	ENSG00000198108	CHSY3	chondroitin sulfate synthase 3	1.45854	1.50219	9.82706	6.71e-05	0.000274339	1.10602	1.45854	3.56171
105C	UP	56110	ENSG00000253485	PCDHGA5	protocadherin gamma subfamily A, 5	1.45795	2.33721	8.93349	0.000114647	0.000432439	0.309554	1.45795	3.36408
105C	UP	7456	ENSG00000115935	WIPF1	WAS/WASL interacting protein family member 1	1.45766	3.13317	54.1928	1.86e-09	8.51e-08	12.6707	1.45766	7.07007
105C	UP	84883	ENSG00000042286	AIFM2	apoptosis inducing factor mitochondria associated 2	1.45525	-0.0250743	14.6175	6.86e-06	4.06e-05	4.12788	1.45525	4.39147
105C	UP	53841	ENSG00000099834	CDHR5	cadherin related family member 5	1.45488	-2.63512	10.3977	4.43e-05	0.000193619	2.50053	1.45488	3.71305
105C	UP	101410535		LAMTOR5-AS1	LAMTOR5 antisense RNA 1	1.45468	-1.09457	11.5646	2.65e-05	0.000126444	2.73226	1.45468	3.8981
105C	UP	100422904	ENSG00000264395	MIR3193	microRNA 3193	1.45439	-2.49145	6.57232	0.000614053	0.00185667	-0.55763	1.45439	2.73126
105C	UP	968	ENSG00000129226	CD68	CD68 molecule	1.45383	2.2624	48.3461	3.75e-09	1.38e-07	12.0394	1.45383	6.86012
105C	UP	401022	ENSG00000224189	HAGLR	HOXD antisense growth-associated long non-coding RNA	1.45252	-1.91931	25.7212	1.76e-07	2.28e-06	8.33935	1.45252	5.64207
105C	UP	148398	ENSG00000187634	SAMD11	sterile alpha motif domain containing 11	1.45223	3.27	67.1121	5.03e-10	3.64e-08	14.0739	1.45223	7.4389
105C	UP	10682	ENSG00000147155	EBP	EBP cholestenol delta-isomerase	1.45223	0.568237	16.552	3.33e-06	2.26e-05	4.80752	1.45223	4.64589
105C	UP	4828	ENSG00000197696	NMB	neuromedin B	1.45148	-2.73416	8.69443	0.00013339	0.000491768	1.23486	1.45148	3.30824
105C	UP	342667	ENSG00000141750	STAC2	SH3 and cysteine rich domain 2	1.45062	-2.99817	8.53474	0.000147627	0.000535893	1.19314	1.45062	3.27092
105C	UP	51171	ENSG00000087076	HSD17B14	hydroxysteroid 17-beta dehydrogenase 14	1.44969	-0.0113616	28.1966	1.01e-07	1.49e-06	8.74673	1.44969	5.82681
105C	UP	23542	ENSG00000008735	MAPK8IP2	mitogen-activated protein kinase 8 interacting protein 2	1.44873	-1.48341	10.2501	5.28e-05	0.000224628	2.08853	1.44873	3.64854
105C	UP	221458	ENSG00000164627	KIF6	kinesin family member 6	1.44861	0.890142	28.3792	9.8e-08	1.47e-06	8.65901	1.44861	5.83268
105C	UP	112476	ENSG00000167371	PRRT2	proline rich transmembrane protein 2	1.44851	-0.304979	17.0284	2.59e-06	1.87e-05	5.26024	1.44851	4.72816
105C	UP	11248	ENSG00000182575	NXPH3	neurexophilin 3	1.44849	-1.90336	5.93139	0.0010535	0.00299684	-1.24076	1.44849	2.52334
105C	UP	100422934	ENSG00000265565	MIR3143	microRNA 3143	1.44829	-3.49889	4.63618	0.00362645	0.00899408	-2.36388	1.44829	2.04604
105C	UP	105375840		LOC105375840	uncharacterized LOC105375840	1.44829	-3.49889	4.63618	0.00362645	0.00899408	-2.36388	1.44829	2.04604
105C	UP	57709	ENSG00000013293	SLC7A14	solute carrier family 7 member 14	1.44829	-3.49889	4.63618	0.00362645	0.00899408	-2.36388	1.44829	2.04604
105C	UP	105372343				1.44803	-1.49191	8.16728	0.000188746	0.000658974	0.590818	1.44803	3.18113
105C	UP	100847051	ENSG00000264653	MIR5194	microRNA 5194	1.44671	-3.01168	3.62811	0.0111391	0.0249839	-3.59599	1.44671	1.60234
105C	UP	6833	ENSG00000006071	ABCC8	ATP binding cassette subfamily C member 8	1.44664	-1.80107	13.3221	1.12e-05	6.14e-05	3.77614	1.44664	4.21183
105C	UP	101927067	ENSG00000272138	LINC01607	long intergenic non-protein coding RNA 1607	1.44628	-3.78326	4.26904	0.0053624	0.0128451	-2.8626	1.44628	1.89126
105C	UP	57549	ENSG00000085552	IGSF9	immunoglobulin superfamily member 9	1.44628	-3.78326	4.26904	0.0053624	0.0128451	-2.8626	1.44628	1.89126
105C	UP	693226	ENSG00000207631	MIR641	microRNA 641	1.44628	-3.78326	4.26904	0.0053624	0.0128451	-2.8626	1.44628	1.89126
105C	UP	6324	ENSG00000105711	SCN1B	sodium voltage-gated channel beta subunit 1	1.44616	-2.02053	16.081	3.03e-06	2.09e-05	5.34363	1.44616	4.67985
105C	UP	126069	ENSG00000177599	ZNF491	zinc finger protein 491	1.44589	2.82539	35.4007	3.54e-08	6.72e-07	9.49884	1.44589	6.17263
105C	UP	147685	ENSG00000177025	C19orf18	chromosome 19 open reading frame 18	1.4456	1.68648	47.7852	4.02e-09	1.46e-07	12.0497	1.4456	6.83565
105C	UP	25840	ENSG00000185432	METTL7A	methyltransferase like 7A	1.44474	7.29197	7.65271	0.000269966	0.0009028	-1.32482	1.44474	3.04441
105C	UP	6304	ENSG00000182568	SATB1	SATB homeobox 1	1.44455	-2.05956	30.1884	6.65e-08	1.08e-06	9.31578	1.44455	5.96658
105C	UP	653786	ENSG00000257838	OTOAP1	OTOA pseudogene 1	1.44419	-3.28541	7.22428	0.000369464	0.00119093	0.145988	1.44419	2.92411
105C	UP	148811	ENSG00000162877	PM20D1	peptidase M20 domain containing 1	1.44403	-0.0768413	6.66643	0.000569249	0.00173624	-0.913536	1.44403	2.76039
105C	UP	22882	ENSG00000178764	ZHX2	zinc fingers and homeoboxes 2	1.44395	4.09485	16.8642	2.98e-06	2.06e-05	4.13064	1.44395	4.68613
105C	UP	5909	ENSG00000076864	RAP1GAP	RAP1 GTPase activating protein	1.44276	-2.33792	9.63834	7.42e-05	0.000299054	1.87068	1.44276	3.52425
105C	UP	135295	ENSG00000154548	SRSF12	serine and arginine rich splicing factor 12	1.44276	-2.33792	9.63834	7.42e-05	0.000299054	1.87068	1.44276	3.52425
105C	UP	642757	ENSG00000280080	TBC1D22A-AS1	TBC1D22A antisense RNA 1	1.44189	-0.360374	27.1473	1.27e-07	1.77e-06	8.56101	1.44189	5.75203
105C	UP	57719	ENSG00000074855	ANO8	anoctamin 8	1.44093	3.53351	27.5048	1.68e-07	2.19e-06	7.59181	1.44093	5.65956
105C	UP	90990	ENSG00000167702	KIFC2	kinesin family member C2	1.43931	4.36352	10.9384	3.65e-05	0.000165173	1.18621	1.43931	3.78206
105C	UP	441733		PRKXP1	PRKX pseudogene 1	1.43871	3.09438	73.8881	2.79e-10	2.51e-08	14.749	1.43871	7.60033
105C	UP	3818	ENSG00000164344	KLKB1	kallikrein B1	1.43846	-2.24918	13.28	9.87e-06	5.51e-05	4.03991	1.43846	4.25885
105C	UP	151516	ENSG00000244617	ASPRV1	aspartic peptidase retroviral like 1	1.43555	-0.475163	14.9863	5.94e-06	3.61e-05	4.34296	1.43555	4.44249
105C	UP	140767	ENSG00000152954	NRSN1	neurensin 1	1.4351	2.64759	7.75099	0.00025174	0.000848144	-0.6889	1.4351	3.07153
105C	UP	9625	ENSG00000181409	AATK	apoptosis associated tyrosine kinase	1.43472	-1.90823	7.18597	0.000380261	0.00122102	-0.122828	1.43472	2.91328
105C	UP	374403	ENSG00000175463	TBC1D10C	TBC1 domain family member 10C	1.4346	0.386597	11.7545	2.42e-05	0.000117334	2.58793	1.4346	3.93058
105C	UP	5608	ENSG00000108984	MAP2K6	mitogen-activated protein kinase kinase 6	1.43387	4.53021	5.20592	0.00205113	0.00537781	-3.48734	1.43387	2.26939
105C	UP	101928021		LOC101928021	uncharacterized LOC101928021	1.43251	-0.899531	7.36505	0.000332718	0.00108518	-0.140895	1.43251	2.9645
105C	UP	4758	ENSG00000204386	NEU1	neuraminidase 1	1.43208	-2.56601	6.29142	0.000773875	0.00228114	-0.849673	1.43208	2.64185
105C	UP	56144	ENSG00000204967	PCDHA4	protocadherin alpha 4	1.43199	2.33438	40.8342	1.06e-08	2.91e-07	10.8776	1.43199	6.53611
105C	UP	220004	ENSG00000162148	PPP1R32	protein phosphatase 1 regulatory subunit 32	1.43195	0.253346	8.57499	0.000144069	0.0005246	0.556613	1.43195	3.28017
105C	UP	2160	ENSG00000088926	F11	coagulation factor XI	1.43082	-1.63872	7.65079	0.000270338	0.000903937	0.313234	1.43082	3.04386
105C	UP	374407	ENSG00000187726	DNAJB13	DnaJ heat shock protein family (Hsp40) member B13	1.43063	2.98536	11.1289	3.31e-05	0.000152091	1.59437	1.43063	3.8179
105C	UP	54413	ENSG00000196338	NLGN3	neuroligin 3	1.4306	1.14033	16.2746	3.67e-06	2.44e-05	4.57555	1.4306	4.61261
105C	UP	27109	ENSG00000125375	DMAC2L	distal membrane arm assembly complex 2 like	1.4301	4.05089	10.1617	5.55e-05	0.000234324	0.740325	1.4301	3.63018
105C	UP	124930	ENSG00000198720	ANKRD13B	ankyrin repeat domain 13B	1.42916	0.970116	6.61446	0.000593508	0.00180185	-1.25106	1.42916	2.74428
105C	UP	84448	ENSG00000163995	ABLIM2	actin binding LIM protein family member 2	1.42862	-1.51768	32.5266	4.22e-08	7.69e-07	9.76721	1.42862	6.11407
105C	UP	84258	ENSG00000213023	SYT3	synaptotagmin 3	1.42842	-1.10988	15.4424	4.28e-06	2.76e-05	4.81761	1.42842	4.55909
105C	UP	256329	ENSG00000185522	LMNTD2	lamin tail domain containing 2	1.42835	-0.459737	7.40745	0.000322489	0.00105582	-0.228463	1.42835	2.97641
105C	UP	133482	ENSG00000205359	SLCO6A1	solute carrier organic anion transporter family member 6A1	1.42815	-0.369209	47.9637	3.93e-09	1.43e-07	12.1103	1.42815	6.84466
105C	UP	3133	ENSG00000204592	HLA-E	major histocompatibility complex, class I, E	1.42594	-1.1152	11.2371	3.13e-05	0.000145108	2.58001	1.42594	3.83831
105C	UP	101927359	ENSG00000250241	LOC101927359	uncharacterized LOC101927359	1.42524	-1.92162	25.6632	1.79e-07	2.3e-06	8.31019	1.42524	5.63827
105C	UP	10077	ENSG00000064201	TSPAN32	tetraspanin 32	1.42379	-2.10275	6.98032	0.000444807	0.00139886	-0.211598	1.42379	2.85423
105C	UP	100125288	ENSG00000220201	ZGLP1	zinc finger GATA like protein 1	1.42361	1.41085	15.1094	5.66e-06	3.47e-05	4.04018	1.42361	4.45967
105C	UP	100874159		LINC00400	long intergenic non-protein coding RNA 400	1.42319	-0.881855	5.25241	0.00196162	0.00516317	-2.24082	1.42319	2.28708
105C	UP	91355	ENSG00000100068	LRP5L	LDL receptor related protein 5 like	1.42281	3.71088	9.93248	6.32e-05	0.0002619	0.686348	1.42281	3.58186
105C	UP	816	ENSG00000058404	CAMK2B	calcium/calmodulin dependent protein kinase II beta	1.42277	-2.0746	12.3192	1.66e-05	8.54e-05	3.44395	1.42277	4.06854
105C	UP	6604	ENSG00000082014	SMARCD3	SWI/SNF related, matrix associated, actin dependent regulator of chromatin, subfamily d, member 3	1.42134	3.172	7.11629	0.00040084	0.00127786	-1.36712	1.42134	2.89352
105C	UP	105373800				1.42044	-3.10265	9.50798	7.66e-05	0.000307013	1.89665	1.42044	3.51284
105C	UP	151393	ENSG00000115841	RMDN2	regulator of microtubule dynamics 2	1.42007	1.80057	17.1892	2.67e-06	1.92e-05	4.75582	1.42007	4.7167
105C	UP	729678	ENSG00000245060	LINC00847	long intergenic non-protein coding RNA 847	1.41955	2.55368	57.42	1.31e-09	6.91e-08	13.1312	1.41955	7.16052
105C	UP	54414	ENSG00000110013	SIAE	sialic acid acetylesterase	1.41932	6.36902	14.2908	7.83e-06	4.53e-05	2.79478	1.41932	4.3439
105C	UP	8190	ENSG00000261857	MIA	MIA SH3 domain containing	1.41777	-3.89513	21.8969	4.69e-07	4.82e-06	7.34903	1.41777	5.31695
105C	UP	100874364	ENSG00000250133	HOXC-AS2	HOXC cluster antisense RNA 2	1.41728	-1.15955	15.9061	3.45e-06	2.33e-05	5.0551	1.41728	4.63264
105C	UP	10529	ENSG00000078114	NEBL	nebulette	1.41691	6.32116	30.4723	9.14e-08	1.39e-06	7.95641	1.41691	5.85699
105C	UP	22981	ENSG00000101004	NINL	ninein like	1.41603	0.521374	4.28386	0.00527635	0.0126571	-3.60896	1.41603	1.89767
105C	UP	642776	ENSG00000235244	DANT2	DXZ4 associated non-coding transcript 2, distal	1.41543	0.0665247	5.90803	0.00107532	0.00305122	-1.64114	1.41543	2.51553
105C	UP	53353	ENSG00000168702	LRP1B	LDL receptor related protein 1B	1.41372	-3.49889	8.55092	0.000144371	0.000525565	1.21289	1.41372	3.27937
105C	UP	7035	ENSG00000003436	TFPI	tissue factor pathway inhibitor	1.413	9.28568	10.5149	4.57e-05	0.000198553	0.743283	1.413	3.70212
105C	UP	693213	ENSG00000283891	MIR628	microRNA 628	1.41275	-3.10265	5.0851	0.00230627	0.00598432	-1.95381	1.41275	2.22299
105C	UP	4064	ENSG00000134061	CD180	CD180 molecule	1.41137	-3.15764	3.26814	0.0172657	0.0353773	-4.19927	1.41137	1.45128
105C	UP	100423030	ENSG00000266649	MIR3126	microRNA 3126	1.41126	-3.57126	3.69838	0.0102496	0.0231699	-3.59596	1.41126	1.63508
105C	UP	100288778	ENSG00000226210	WASH8P	WAS protein family homolog 8, pseudogene	1.41071	-1.183	4.63629	0.00362606	0.00899408	-2.91322	1.41071	2.04604
105C	UP	730101	ENSG00000216775	LOC730101	uncharacterized LOC730101	1.41048	0.106331	57.0731	1.36e-09	7.08e-08	13.1789	1.41048	7.14997
105C	UP	64109	ENSG00000205755	CRLF2	cytokine receptor like factor 2	1.4102	-4.41968	4.23347	0.00557534	0.0133222	-2.88005	1.4102	1.87542
105C	UP	103689915	ENSG00000186047	DLEU1-AS1	DLEU1 antisense RNA 1	1.40991	-2.00215	4.58472	0.00382639	0.00943472	-2.74708	1.40991	2.02527
105C	UP	3140	ENSG00000153029	MR1	major histocompatibility complex, class I-related	1.40975	5.53976	49.904	4.9e-09	1.67e-07	11.3678	1.40975	6.77728
105C	UP	124976	ENSG00000183018	SPNS2	sphingolipid transporter 2	1.40858	3.33118	87.2927	1.01e-10	1.38e-08	15.7921	1.40858	7.86012
105C	UP	285590	ENSG00000174705	SH3PXD2B	SH3 and PX domains 2B	1.40853	6.73014	6.57116	0.000614628	0.00185762	-2.26452	1.40853	2.73104
105C	UP	101928731	ENSG00000258274	LOC101928731	uncharacterized LOC101928731	1.40838	-2.59159	3.84937	0.00859336	0.019745	-3.43967	1.40838	1.70454
105C	UP	25797	ENSG00000115828	QPCT	glutaminyl-peptide cyclotransferase	1.40813	-3.02789	4.69644	0.00340722	0.00850532	-2.53071	1.40813	2.07031
105C	UP	116369	ENSG00000112053	SLC26A8	solute carrier family 26 member 8	1.4077	-4.24239	10.0075	5.21e-05	0.000221816	2.37789	1.4077	3.65401
105C	UP	1576	ENSG00000160868	CYP3A4	cytochrome P450 family 3 subfamily A member 4	1.4077	-4.24239	10.0075	5.21e-05	0.000221816	2.37789	1.4077	3.65401
105C	UP	196415	ENSG00000226397	C12orf77	chromosome 12 putative open reading frame 77	1.4077	-4.24239	10.0075	5.21e-05	0.000221816	2.37789	1.4077	3.65401
105C	UP	693204	ENSG00000207622	MIR619	microRNA 619	1.4077	-4.24239	10.0075	5.21e-05	0.000221816	2.37789	1.4077	3.65401
105C	UP	9628	ENSG00000182732	RGS6	regulator of G protein signaling 6	1.4077	-4.24239	10.0075	5.21e-05	0.000221816	2.37789	1.4077	3.65401
105C	UP	155054	ENSG00000204947	ZNF425	zinc finger protein 425	1.40712	1.37882	8.45069	0.000156248	0.000563456	0.186697	1.40712	3.24914
105C	UP	64077	ENSG00000107902	LHPP	phospholysine phosphohistidine inorganic pyrophosphate phosphatase	1.4069	3.62844	9.90097	6.43e-05	0.000265852	0.65793	1.4069	3.57536
105C	UP	91947	ENSG00000140450	ARRDC4	arrestin domain containing 4	1.40645	7.37522	11.8638	2.29e-05	0.000111968	1.52817	1.40645	3.95091
105C	UP	1837	ENSG00000134769	DTNA	dystrobrevin alpha	1.40631	4.14114	15.4082	5.05e-06	3.17e-05	3.51615	1.40631	4.49894
105C	UP	158158	ENSG00000165105	RASEF	RAS and EF-hand domain containing	1.40536	1.4462	18.2031	1.91e-06	1.45e-05	5.22022	1.40536	4.83863
105C	UP	100505601	ENSG00000226386	PARD3-AS1	PARD3 antisense RNA 1	1.40527	-2.62834	14.4489	5.75e-06	3.51e-05	4.65825	1.40527	4.45469
105C	UP	90673	ENSG00000235194	PPP1R3E	protein phosphatase 1 regulatory subunit 3E	1.40439	2.65256	15.5732	4.75e-06	3.01e-05	3.91379	1.40439	4.52143
105C	UP	100506421	ENSG00000233639	PANTR1	POU3F3 adjacent non-coding transcript 1	1.40392	0.031497	5.58094	0.00144217	0.0039421	-2.05349	1.40392	2.40427
105C	UP	101927891	ENSG00000237505	PKN2-AS1	PKN2 antisense RNA 1	1.40352	-3.10265	8.71028	0.000132042	0.000487179	1.26563	1.40352	3.31231
105C	UP	28758	ENSG00000253637	IGLVV-58	immunoglobulin lambda variable (V)-58 (pseudogene)	1.40256	-0.184665	20.1602	7.84e-07	7.27e-06	6.56068	1.40256	5.13847
105C	UP	8840	ENSG00000104415	CCN4	cellular communication network factor 4	1.39991	-2.50741	5.63119	0.00137747	0.00378528	-1.46049	1.39991	2.4219
105C	UP	221060	ENSG00000176236	RPP38-DT	RPP38 divergent transcript	1.39951	-1.69458	7.89123	0.000228136	0.000776635	0.467352	1.39951	3.10978
105C	UP	60468	ENSG00000112182	BACH2	BTB domain and CNC homolog 2	1.39862	-0.155304	14.4182	7.43e-06	4.33e-05	4.00987	1.39862	4.36351
105C	UP	56131	ENSG00000081818	PCDHB4	protocadherin beta 4	1.39814	-0.119473	6.31718	0.000757379	0.00223832	-1.32152	1.39814	2.65008
105C	UP	55036	ENSG00000141519	CCDC40	coiled-coil domain containing 40	1.3981	2.43439	7.44273	0.000314254	0.00103195	-0.888172	1.3981	2.98634
105C	UP	2329	ENSG00000076258	FMO4	flavin containing dimethylaniline monoxygenase 4	1.398	1.89537	16.3274	3.6e-06	2.4e-05	4.39005	1.398	4.61979
105C	UP	57828	ENSG00000099338	CATSPERG	cation channel sperm associated auxiliary subunit gamma	1.39778	2.63664	12.0806	2.07e-05	0.00010269	2.20715	1.39778	3.98847
105C	UP	100507347	ENSG00000229124	VIM-AS1	VIM antisense RNA 1	1.39753	1.17311	38.8255	1.43e-08	3.6e-07	10.7237	1.39753	6.4437
105C	UP	7703	ENSG00000277258	PCGF2	polycomb group ring finger 2	1.39724	1.5369	3.44011	0.0139695	0.0296948	-4.99024	1.39724	1.52732
105C	UP	402665	ENSG00000142549	IGLON5	IgLON family member 5	1.39634	-3.54055	3.03592	0.0231464	0.0463565	-4.35788	1.39634	1.33389
105C	UP	283460	ENSG00000241388	HNF1A-AS1	HNF1A antisense RNA 1	1.39506	-1.32303	14.0987	7.06e-06	4.15e-05	4.33338	1.39506	4.38195
105C	UP	8174	ENSG00000099866	MADCAM1	mucosal vascular addressin cell adhesion molecule 1	1.39413	-2.65743	10.3524	4.89e-05	0.000210293	2.26847	1.39413	3.67718
105C	UP	84329	ENSG00000122986	HVCN1	hydrogen voltage gated channel 1	1.3937	-3.15764	10.1451	5.26e-05	0.000223716	2.25833	1.3937	3.6503
105C	UP	100885777		PCCA-AS1	PCCA antisense RNA 1	1.39335	-1.42672	3.72952	0.00988083	0.0224184	-3.84261	1.39335	1.6494
105C	UP	220107	ENSG00000186047	DLEU7	deleted in lymphocytic leukemia 7	1.39177	1.10892	35.5716	2.45e-08	5.15e-07	10.1544	1.39177	6.28819
105C	UP	400986	ENSG00000174501	ANKRD36C	ankyrin repeat domain 36C	1.39094	6.32635	20.0851	1.07e-06	9.3e-06	5.10326	1.39094	5.03152
105C	UP	101927762	ENSG00000229869	LOC101927762	uncharacterized LOC101927762	1.39069	-3.13304	3.43469	0.0140619	0.0298802	-3.94757	1.39069	1.52462
105C	UP	84440	ENSG00000131242	RAB11FIP4	RAB11 family interacting protein 4	1.38925	6.72432	13.1882	1.25e-05	6.69e-05	2.24099	1.38925	4.17457
105C	UP	5834	ENSG00000100994	PYGB	glycogen phosphorylase B	1.38762	8.97731	13.0454	1.33e-05	7.05e-05	2.17229	1.38762	4.15181
105C	UP	83449	ENSG00000118557	PMFBP1	polyamine modulated factor 1 binding protein 1	1.38751	0.938797	4.80061	0.00306267	0.00771988	-3.09478	1.38751	2.11239
105C	UP	63914	ENSG00000111850	LINC01590	long intergenic non-protein coding RNA 1590	1.38686	-0.726937	4.1532	0.00609165	0.0144396	-3.4823	1.38686	1.84044
105C	UP	284440		LINC00663	long intergenic non-protein coding RNA 663	1.3868	1.77354	11.5709	2.65e-05	0.000126133	2.15141	1.3868	3.89917
105C	UP	3778	ENSG00000156113	KCNMA1	potassium calcium-activated channel subfamily M alpha 1	1.38671	-1.43264	5.50687	0.00154397	0.0041869	-1.84244	1.38671	2.37811
105C	UP	1759	ENSG00000106976	DNM1	dynamin 1	1.38569	2.86377	112.273	2.15e-11	5.35e-09	17.3123	1.38569	8.27165
105C	UP	54798	ENSG00000197410	DCHS2	dachsous cadherin-related 2	1.38537	1.02272	12.6044	1.62e-05	8.34e-05	2.88516	1.38537	4.07883
105C	UP	100130890	ENSG00000279170	TSTD3	thiosulfate sulfurtransferase like domain containing 3	1.385	1.99801	8.50604	0.000150683	0.000545952	0.0538626	1.385	3.26285
105C	UP	26256	ENSG00000154040	CABYR	calcium binding tyrosine phosphorylation regulated	1.38446	-0.00741496	7.84523	0.000235585	0.000799215	0.10597	1.38446	3.09734
105C	UP	84107	ENSG00000174963	ZIC4	Zic family member 4	1.38411	2.73726	12.1268	2.02e-05	0.000100846	2.2372	1.38411	3.99634
105C	UP	84960	ENSG00000213213	CCDC183	coiled-coil domain containing 183	1.38315	1.4608	8.64531	0.000137667	0.000504653	0.315366	1.38315	3.29701
105C	UP	23500	ENSG00000146122	DAAM2	dishevelled associated activator of morphogenesis 2	1.38298	3.44523	7.58007	0.000284419	0.000944902	-1.01815	1.38298	3.02461
105C	UP	9236	ENSG00000260916	CCPG1	cell cycle progression 1	1.38291	5.51552	142.845	4.91e-12	2.45e-09	18.8257	1.38291	8.61083
105C	UP	151531	ENSG00000007001	UPP2	uridine phosphorylase 2	1.38236	-1.13182	3.97629	0.0074302	0.0172991	-3.58971	1.38236	1.76198
105C	UP	8292	ENSG00000206561	COLQ	collagen like tail subunit of asymmetric acetylcholinesterase	1.38177	2.12039	6.16438	0.000861503	0.00250536	-1.98453	1.38177	2.60113
105C	UP	8831	ENSG00000197283	SYNGAP1	synaptic Ras GTPase activating protein 1	1.38151	2.18694	13.3135	1.18e-05	6.39e-05	2.96114	1.38151	4.1945
105C	UP	101928113		ST3GAL5-AS1	ST3GAL5 antisense RNA 1 (head to head)	1.38092	-3.61676	11.8655	1.92e-05	9.63e-05	3.35501	1.38092	4.01637
105C	UP	210	ENSG00000148218	ALAD	aminolevulinate dehydratase	1.38088	5.55308	14.1947	8.14e-06	4.68e-05	2.78582	1.38088	4.32975
105C	UP	101928100	ENSG00000245648	KLRK1-AS1	KLRK1 antisense RNA 1	1.38043	0.487734	19.0739	1.34e-06	1.12e-05	5.875	1.38043	4.95078
105C	UP	11037	ENSG00000243244	STON1	stonin 1	1.37809	-1.48941	41.731	9.22e-09	2.63e-07	11.2699	1.37809	6.58004
105C	UP	728741	ENSG00000198156	NPIPB6	nuclear pore complex interacting protein family member B6	1.37747	0.379973	27.8404	1.09e-07	1.58e-06	8.64976	1.37747	5.80134
105C	UP	64788	ENSG00000103227	LMF1	lipase maturation factor 1	1.37718	2.28756	9.82606	6.71e-05	0.000274457	0.934808	1.37718	3.56153
105C	UP	57484	ENSG00000170153	RNF150	ring finger protein 150	1.37699	4.53778	10.2974	5.15e-05	0.000219758	0.736667	1.37699	3.65806
105C	UP	140733	ENSG00000172264	MACROD2	mono-ADP ribosylhydrolase 2	1.3769	3.65996	28.9585	1.24e-07	1.73e-06	7.90237	1.3769	5.76195
105C	UP	7026	ENSG00000185551	NR2F2	nuclear receptor subfamily 2 group F member 2	1.37634	6.30031	140.079	5.54e-12	2.67e-09	18.703	1.37634	8.57349
105C	UP	10586	ENSG00000181541	MAB21L2	mab-21 like 2	1.37588	-0.745301	3.8276	0.00881264	0.0202047	-3.86856	1.37588	1.69455
105C	UP	9068	ENSG00000116194	ANGPTL1	angiopoietin like 1	1.37443	4.00568	9.74886	7.02e-05	0.000285115	0.470819	1.37443	3.54498
105C	UP	29993	ENSG00000124507	PACSIN1	protein kinase C and casein kinase substrate in neurons 1	1.37408	-1.42947	11.9205	2.23e-05	0.000109451	2.98437	1.37408	3.96078
105C	UP	128346	ENSG00000143110	C1orf162	chromosome 1 open reading frame 162	1.37405	-0.212043	5.35717	0.00177578	0.00472437	-2.16999	1.37405	2.32566
105C	UP	1690	ENSG00000100473	COCH	cochlin	1.3736	-2.12856	3.75331	0.00960908	0.02187	-3.68613	1.3736	1.66015
105C	UP	254100		ZNRD2-AS1	ZNRD2 antisense RNA 1 (head to head)	1.37353	-0.329018	3.78907	0.00921611	0.0210329	-4.04441	1.37353	1.6771
105C	UP	105374013		LOC105374013	endogenous retrovirus group K member 5 Gag polyprotein	1.37349	3.33943	5.49575	0.00155996	0.0042242	-2.92518	1.37349	2.37426
105C	UP	105370945				1.37185	-2.50858	5.75228	0.00123473	0.0034457	-1.27687	1.37185	2.46272
105C	UP	100506022	ENSG00000284693	LINC02606	long intergenic non-protein coding RNA 2606	1.37156	0.794123	14.7649	6.47e-06	3.87e-05	4.00419	1.37156	4.41229
105C	UP	84033	ENSG00000154358	OBSCN	obscurin, cytoskeletal calmodulin and titin-interacting RhoGEF	1.37076	6.73383	8.5562	0.000145837	0.000530292	-0.606952	1.37076	3.27548
105C	UP	23539	ENSG00000100156	SLC16A8	solute carrier family 16 member 8	1.3697	-0.287489	5.14097	0.00218406	0.00569479	-2.39167	1.3697	2.24452
105C	UP	9154	ENSG00000156222	SLC28A1	solute carrier family 28 member 1	1.36925	0.581797	35.8909	2.32e-08	4.94e-07	10.2702	1.36925	6.30627
105C	UP	102723743				1.36852	-1.5938	5.21879	0.00202589	0.00531754	-2.07359	1.36852	2.27429
105C	UP	7786	ENSG00000139625	MAP3K12	mitogen-activated protein kinase kinase kinase 12	1.3684	4.60664	20.1773	1.04e-06	9.1e-06	5.28521	1.3684	5.04096
105C	UP	101410543	ENSG00000230266	XXYLT1-AS2	XXYLT1 antisense RNA 2	1.36802	-2.368	10.9686	3.19e-05	0.000147486	2.79424	1.36802	3.83125
105C	UP	100130673		LOC100130673	phosphoribosyl pyrophosphate synthetase 2 pseudogene	1.36796	-0.204907	7.07697	0.000413018	0.00131226	-0.613856	1.36796	2.88198
105C	UP	5630	ENSG00000135406	PRPH	peripherin	1.36782	0.656638	4.06988	0.00668508	0.0157242	-3.95445	1.36782	1.80343
105C	UP	8106	ENSG00000100836	PABPN1	poly(A) binding protein nuclear 1	1.36697	2.19775	19.7671	1.18e-06	1e-05	5.62878	1.36697	5
105C	UP	3563	ENSG00000185291	IL3RA	interleukin 3 receptor subunit alpha	1.36649	-2.45783	3.1087	0.0210967	0.0425667	-4.47708	1.36649	1.37093
105C	UP	646600	ENSG00000163915	IGF2BP2-AS1	IGF2BP2 antisense RNA 1	1.36634	-2.91493	14.0376	6.83e-06	4.05e-05	4.55398	1.36634	4.39254
105C	UP	100329109		GCSHP3	glycine cleavage system protein H pseudogene 3	1.36559	3.23168	56.2149	1.49e-09	7.46e-08	12.9009	1.36559	7.12726
105C	UP	920	ENSG00000010610	CD4	CD4 molecule	1.36239	-3.13304	23.5107	3.05e-07	3.44e-06	7.79932	1.36239	5.46344
105C	UP	100506422	ENSG00000276759	LOC100506422	putative deoxyuridine 5'-triphosphate nucleotidohydrolase-like protein FLJ16323	1.36218	-2.1047	34.0441	3.2e-08	6.23e-07	10.0232	1.36218	6.20551
105C	UP	3242	ENSG00000158104	HPD	4-hydroxyphenylpyruvate dioxygenase	1.36182	0.0274462	4.14717	0.00613259	0.0145306	-3.69168	1.36182	1.83772
105C	UP	1154	ENSG00000114737	CISH	cytokine inducible SH2 containing protein	1.36088	1.75033	6.82326	0.000502666	0.00155804	-1.25019	1.36088	2.80742
105C	UP	1622	ENSG00000155368	DBI	diazepam binding inhibitor, acyl-CoA binding protein	1.35955	4.92651	15.5378	4.81e-06	3.04e-05	3.45063	1.35955	4.51713
105C	UP	23025	ENSG00000130477	UNC13A	unc-13 homolog A	1.35947	-0.4498	24.3924	2.44e-07	2.89e-06	7.85976	1.35947	5.5391
105C	UP	85495	ENSG00000277209	RPPH1	ribonuclease P RNA component H1	1.35924	10.4351	5.36926	0.00175564	0.00467825	-3.43307	1.35924	2.32992
105C	UP	2895	ENSG00000152208	GRID2	glutamate ionotropic receptor delta type subunit 2	1.35891	-1.20861	6.25147	0.000800277	0.00235066	-1.04707	1.35891	2.62881
105C	UP	728537	ENSG00000228486	C2orf92	chromosome 2 open reading frame 92	1.35818	2.91228	19.4558	1.29e-06	1.09e-05	5.37263	1.35818	4.96257
105C	UP	8824	ENSG00000172831	CES2	carboxylesterase 2	1.35806	6.8418	14.3247	7.72e-06	4.47e-05	2.79723	1.35806	4.34969
105C	UP	57582	ENSG00000107147	KCNT1	potassium sodium-activated channel subfamily T member 1	1.35771	-3.58953	4.56317	0.00391377	0.00962426	-2.37642	1.35771	2.01663
105C	UP	79626	ENSG00000163154	TNFAIP8L2	TNF alpha induced protein 8 like 2	1.35766	-1.02268	20.7199	6.56e-07	6.33e-06	6.87004	1.35766	5.1986
105C	UP	4582	ENSG00000185499	MUC1	mucin 1, cell surface associated	1.35764	1.46155	35.7601	2.37e-08	5.04e-07	10.1027	1.35764	6.29757
105C	UP	375341	ENSG00000188315	C3orf62	chromosome 3 open reading frame 62	1.35665	3.67253	6.88698	0.000478208	0.00149184	-1.65478	1.35665	2.82628
105C	UP	238	ENSG00000171094	ALK	ALK receptor tyrosine kinase	1.35549	-2.29433	9.3742	8.75e-05	0.000344954	1.64148	1.35549	3.46224
105C	UP	64800	ENSG00000186976	EFCAB6	EF-hand calcium binding domain 6	1.35544	2.52932	8.03885	0.000206004	0.000710751	-0.428557	1.35544	3.14828
105C	UP	57717	ENSG00000272674	PCDHB16	protocadherin beta 16	1.35524	2.4768	19.1752	1.4e-06	1.15e-05	5.33999	1.35524	4.9393
105C	UP	5172	ENSG00000091137	SLC26A4	solute carrier family 26 member 4	1.35472	-0.673258	28.9056	8.67e-08	1.34e-06	8.99212	1.35472	5.8729
105C	UP	90246		LOC90246	uncharacterized LOC90246	1.35393	3.70531	11.5377	2.69e-05	0.000127732	1.64593	1.35393	3.8937
105C	UP	100873954		SNRK-AS1	SNRK antisense RNA 1	1.3533	0.334956	3.43011	0.0141408	0.0300321	-4.66035	1.3533	1.52241
105C	UP	392232		LOC392232	transient receptor potential cation channel subfamily A member 1 pseudogene	1.35326	-0.777109	34.7309	2.83e-08	5.7e-07	10.1688	1.35326	6.24413
105C	UP	525	ENSG00000116039	ATP6V1B1	ATPase H+ transporting V1 subunit B1	1.35319	1.03959	12.1176	2.03e-05	0.000101163	2.59829	1.35319	3.99498
105C	UP	780	ENSG00000204580	DDR1	discoidin domain receptor tyrosine kinase 1	1.3525	-2.32303	4.67857	0.00347062	0.0086408	-2.57132	1.3525	2.06345
105C	UP	145788	ENSG00000261652	C15orf65	chromosome 15 open reading frame 65	1.3521	0.329785	4.92135	0.00271171	0.00693247	-2.8445	1.3521	2.15911
105C	UP	364	ENSG00000165269	AQP7	aquaporin 7	1.35044	0.391026	20.1911	8.79e-07	7.96e-06	6.33851	1.35044	5.09909
105C	UP	81893	ENSG00000260727	SLC7A5P1	solute carrier family 7 member 5 pseudogene 1	1.35016	0.781119	65.4319	5.88e-10	4.01e-08	14.0152	1.35016	7.39686
105C	UP	374877	ENSG00000198723	TEX45	testis expressed 45	1.34788	-3.82858	3.50235	0.0129527	0.027698	-3.82852	1.34788	1.55755
105C	UP	375190	ENSG00000219626	FAM228B	family with sequence similarity 228 member B	1.34699	1.96098	20.5133	9.45e-07	8.42e-06	5.90932	1.34699	5.07469
105C	UP	10220	ENSG00000135414	GDF11	growth differentiation factor 11	1.34678	4.88129	109.326	2.53e-11	6.11e-09	17.1539	1.34678	8.21396
105C	UP	2974	ENSG00000123201	GUCY1B2	guanylate cyclase 1 soluble subunit beta 2 (pseudogene)	1.34664	3.02254	21.0847	8.04e-07	7.43e-06	5.87771	1.34664	5.12901
105C	UP	10647	ENSG00000124935	SCGB1D2	secretoglobin family 1D member 2	1.34569	-1.3501	4.62618	0.00366438	0.00908099	-2.85436	1.34569	2.04187
105C	UP	100505566	ENSG00000228221	LINC00578	long intergenic non-protein coding RNA 578	1.34507	-1.71276	3.81817	0.00890955	0.0204104	-3.72569	1.34507	1.69015
105C	UP	23671	ENSG00000144339	TMEFF2	transmembrane protein with EGF like and two follistatin like domains 2	1.34489	2.66784	10.8656	3.79e-05	0.000170611	1.50914	1.34489	3.76799
105C	UP	401074	ENSG00000242516	LINC00960	long intergenic non-protein coding RNA 960	1.34404	-1.65047	3.15878	0.0198018	0.0401192	-4.59737	1.34404	1.39665
105C	UP	444882	ENSG00000204869	IGFL4	IGF like family member 4	1.3436	-2.29433	32.1949	4.49e-08	8.04e-07	9.68151	1.3436	6.09474
105C	UP	216	ENSG00000165092	ALDH1A1	aldehyde dehydrogenase 1 family member A1	1.34124	-1.12099	4.04927	0.00684175	0.0160528	-3.45823	1.34124	1.79445
105C	UP	815	ENSG00000070808	CAMK2A	calcium/calmodulin dependent protein kinase II alpha	1.341	-2.15101	4.57929	0.00384817	0.00948328	-2.71399	1.341	2.02304
105C	UP	653509	ENSG00000122852	SFTPA1	surfactant protein A1	1.34045	-5.15623	3.39594	0.0147442	0.0307252	-3.77069	1.34045	1.5125
105C	UP	653247	ENSG00000121335	PRB2	proline rich protein BstNI subfamily 2	1.34045	-5.15623	3.39594	0.0147442	0.0307252	-3.77069	1.34045	1.5125
105C	UP	653149	ENSG00000186086	NBPF6	NBPF member 6	1.34045	-5.15623	3.39594	0.0147442	0.0307252	-3.77069	1.34045	1.5125
105C	UP	654412	ENSG00000226516	FAM138B	family with sequence similarity 138 member B	1.34045	-5.15623	3.39594	0.0147442	0.0307252	-3.77069	1.34045	1.5125
105C	UP	646324	ENSG00000235770	LINC00607	long intergenic non-protein coding RNA 607	1.34045	-5.15623	3.39594	0.0147442	0.0307252	-3.77069	1.34045	1.5125
105C	UP	6403	ENSG00000174175	SELP	selectin P	1.34045	-5.15623	3.39594	0.0147442	0.0307252	-3.77069	1.34045	1.5125
105C	UP	63895	ENSG00000154864	PIEZO2	piezo type mechanosensitive ion channel component 2	1.34045	-5.15623	3.39594	0.0147442	0.0307252	-3.77069	1.34045	1.5125
105C	UP	652972	ENSG00000204173	LRRC37A5P	leucine rich repeat containing 37 member A5, pseudogene	1.34045	-5.15623	3.39594	0.0147442	0.0307252	-3.77069	1.34045	1.5125
105C	UP	7113	ENSG00000184012	TMPRSS2	transmembrane serine protease 2	1.34045	-5.15623	3.39594	0.0147442	0.0307252	-3.77069	1.34045	1.5125
105C	UP	8419	ENSG00000170819	BFSP2	beaded filament structural protein 2	1.34045	-5.15623	3.39594	0.0147442	0.0307252	-3.77069	1.34045	1.5125
105C	UP	83482	ENSG00000261678	SCRT1	scratch family transcriptional repressor 1	1.34045	-5.15623	3.39594	0.0147442	0.0307252	-3.77069	1.34045	1.5125
105C	UP	81793	ENSG00000174123	TLR10	toll like receptor 10	1.34045	-5.15623	3.39594	0.0147442	0.0307252	-3.77069	1.34045	1.5125
105C	UP	80757	ENSG00000184986	TMEM121	transmembrane protein 121	1.34045	-5.15623	3.39594	0.0147442	0.0307252	-3.77069	1.34045	1.5125
105C	UP	79785	ENSG00000111404	RERGL	RERG like	1.34045	-5.15623	3.39594	0.0147442	0.0307252	-3.77069	1.34045	1.5125
105C	UP	79368	ENSG00000132704	FCRL2	Fc receptor like 2	1.34045	-5.15623	3.39594	0.0147442	0.0307252	-3.77069	1.34045	1.5125
105C	UP	780853		SNORD3C	small nucleolar RNA, C/D box 3C	1.34045	-5.15623	3.39594	0.0147442	0.0307252	-3.77069	1.34045	1.5125
105C	UP	731656		LINC01348	long intergenic non-protein coding RNA 1348	1.34045	-5.15623	3.39594	0.0147442	0.0307252	-3.77069	1.34045	1.5125
105C	UP	729348	ENSG00000232164	LINC01873	long intergenic non-protein coding RNA 1873	1.34045	-5.15623	3.39594	0.0147442	0.0307252	-3.77069	1.34045	1.5125
105C	UP	6092	ENSG00000185008	ROBO2	roundabout guidance receptor 2	1.34045	-5.15623	3.39594	0.0147442	0.0307252	-3.77069	1.34045	1.5125
105C	UP	51480	ENSG00000177504	VCX2	variable charge X-linked 2	1.34045	-5.15623	3.39594	0.0147442	0.0307252	-3.77069	1.34045	1.5125
105C	UP	54212	ENSG00000147481	SNTG1	syntrophin gamma 1	1.34045	-5.15623	3.39594	0.0147442	0.0307252	-3.77069	1.34045	1.5125
105C	UP	6019	ENSG00000107014	RLN2	relaxin 2	1.34045	-5.15623	3.39594	0.0147442	0.0307252	-3.77069	1.34045	1.5125
105C	UP	59335	ENSG00000130711	PRDM12	PR/SET domain 12	1.34045	-5.15623	3.39594	0.0147442	0.0307252	-3.77069	1.34045	1.5125
105C	UP	57502	ENSG00000146938	NLGN4X	neuroligin 4 X-linked	1.34045	-5.15623	3.39594	0.0147442	0.0307252	-3.77069	1.34045	1.5125
105C	UP	54677	ENSG00000005469	CROT	carnitine O-octanoyltransferase	1.34045	-5.15623	3.39594	0.0147442	0.0307252	-3.77069	1.34045	1.5125
105C	UP	54329	ENSG00000164604	GPR85	G protein-coupled receptor 85	1.34045	-5.15623	3.39594	0.0147442	0.0307252	-3.77069	1.34045	1.5125
105C	UP	57540	ENSG00000204624	DISP3	dispatched RND transporter family member 3	1.34045	-5.15623	3.39594	0.0147442	0.0307252	-3.77069	1.34045	1.5125
105C	UP	84215	ENSG00000118156	ZNF541	zinc finger protein 541	1.34045	-5.15623	3.39594	0.0147442	0.0307252	-3.77069	1.34045	1.5125
105C	UP	89857	ENSG00000172578	KLHL6	kelch like family member 6	1.34045	-5.15623	3.39594	0.0147442	0.0307252	-3.77069	1.34045	1.5125
105C	UP	8908	ENSG00000056998	GYG2	glycogenin 2	1.34045	-5.15623	3.39594	0.0147442	0.0307252	-3.77069	1.34045	1.5125
105C	UP	84699	ENSG00000060566	CREB3L3	cAMP responsive element binding protein 3 like 3	1.34045	-5.15623	3.39594	0.0147442	0.0307252	-3.77069	1.34045	1.5125
105C	UP	9119	ENSG00000170454	KRT75	keratin 75	1.34045	-5.15623	3.39594	0.0147442	0.0307252	-3.77069	1.34045	1.5125
105C	UP	84539	ENSG00000152034	MCHR2	melanin concentrating hormone receptor 2	1.34045	-5.15623	3.39594	0.0147442	0.0307252	-3.77069	1.34045	1.5125
105C	UP	84432	ENSG00000143125	PROK1	prokineticin 1	1.34045	-5.15623	3.39594	0.0147442	0.0307252	-3.77069	1.34045	1.5125
105C	UP	84229	ENSG00000159625	DRC7	dynein regulatory complex subunit 7	1.34045	-5.15623	3.39594	0.0147442	0.0307252	-3.77069	1.34045	1.5125
105C	UP	84630	ENSG00000146216	TTBK1	tau tubulin kinase 1	1.34045	-5.15623	3.39594	0.0147442	0.0307252	-3.77069	1.34045	1.5125
105C	UP	91948	ENSG00000251209	LINC00923	long intergenic non-protein coding RNA 923	1.34045	-5.15623	3.39594	0.0147442	0.0307252	-3.77069	1.34045	1.5125
105C	UP	9852	ENSG00000178567	EPM2AIP1	EPM2A interacting protein 1	1.34045	-5.15623	3.39594	0.0147442	0.0307252	-3.77069	1.34045	1.5125
105C	UP	94236		DNAJA1P5	DnaJ heat shock protein family (Hsp40) member A1 pseudogene 5	1.34045	-5.15623	3.39594	0.0147442	0.0307252	-3.77069	1.34045	1.5125
105C	UP	9365	ENSG00000133116	KL	klotho	1.34045	-5.15623	3.39594	0.0147442	0.0307252	-3.77069	1.34045	1.5125
105C	UP	51310	ENSG00000092096	SLC22A17	solute carrier family 22 member 17	1.34045	-5.15623	3.39594	0.0147442	0.0307252	-3.77069	1.34045	1.5125
105C	UP	4208	ENSG00000081189	MEF2C	myocyte enhancer factor 2C	1.34045	-5.15623	3.39594	0.0147442	0.0307252	-3.77069	1.34045	1.5125
105C	UP	100189011		TRG-TCC2-6	tRNA-Gly (anticodon TCC) 2-6	1.34045	-5.15623	3.39594	0.0147442	0.0307252	-3.77069	1.34045	1.5125
105C	UP	100188986		TRH-GTG1-7	tRNA-His (anticodon GTG) 1-7	1.34045	-5.15623	3.39594	0.0147442	0.0307252	-3.77069	1.34045	1.5125
105C	UP	100131257		LOC100131257	zinc finger protein 655 pseudogene	1.34045	-5.15623	3.39594	0.0147442	0.0307252	-3.77069	1.34045	1.5125
105C	UP	100129973		CERNA1	competing endogenous lncRNA 1 for miR-4707-5p and miR-4767	1.34045	-5.15623	3.39594	0.0147442	0.0307252	-3.77069	1.34045	1.5125
105C	UP	100036564	ENSG00000201300	SNORD115-27	small nucleolar RNA, C/D box 115-27	1.34045	-5.15623	3.39594	0.0147442	0.0307252	-3.77069	1.34045	1.5125
105C	UP	100033805	ENSG00000202188	SNORD115-31	small nucleolar RNA, C/D box 115-31	1.34045	-5.15623	3.39594	0.0147442	0.0307252	-3.77069	1.34045	1.5125
105C	UP	100033802	ENSG00000275524	SNORD115-26	small nucleolar RNA, C/D box 115-26	1.34045	-5.15623	3.39594	0.0147442	0.0307252	-3.77069	1.34045	1.5125
105C	UP	100189097		TRC-GCA3-1	tRNA-Cys (anticodon GCA) 3-1	1.34045	-5.15623	3.39594	0.0147442	0.0307252	-3.77069	1.34045	1.5125
105C	UP	100189158		TRD-GTC2-6	tRNA-Asp (anticodon GTC) 2-6	1.34045	-5.15623	3.39594	0.0147442	0.0307252	-3.77069	1.34045	1.5125
105C	UP	101929023	ENSG00000233154	LINC01762	long intergenic non-protein coding RNA 1762	1.34045	-5.15623	3.39594	0.0147442	0.0307252	-3.77069	1.34045	1.5125
105C	UP	101928851	ENSG00000248505	LINC02380	long intergenic non-protein coding RNA 2380	1.34045	-5.15623	3.39594	0.0147442	0.0307252	-3.77069	1.34045	1.5125
105C	UP	101929184	ENSG00000232077	LINC01031	long intergenic non-protein coding RNA 1031	1.34045	-5.15623	3.39594	0.0147442	0.0307252	-3.77069	1.34045	1.5125
105C	UP	101928776	ENSG00000249534	LINC01258	long intergenic non-protein coding RNA 1258	1.34045	-5.15623	3.39594	0.0147442	0.0307252	-3.77069	1.34045	1.5125
105C	UP	101928303	ENSG00000236155	ZPLD2P	zona pellucida like domain containing 2, pseudogene	1.34045	-5.15623	3.39594	0.0147442	0.0307252	-3.77069	1.34045	1.5125
105C	UP	101929596	ENSG00000231367	LINC02613	long intergenic non-protein coding RNA 2613	1.34045	-5.15623	3.39594	0.0147442	0.0307252	-3.77069	1.34045	1.5125
105C	UP	102724062		FAM153DP	family with sequence similarity 153 member D, pseudogene	1.34045	-5.15623	3.39594	0.0147442	0.0307252	-3.77069	1.34045	1.5125
105C	UP	102557615	ENSG00000254130	LINC01947	long intergenic non-protein coding RNA 1947	1.34045	-5.15623	3.39594	0.0147442	0.0307252	-3.77069	1.34045	1.5125
105C	UP	102467225	ENSG00000249128	LINC02215	long intergenic non-protein coding RNA 2215	1.34045	-5.15623	3.39594	0.0147442	0.0307252	-3.77069	1.34045	1.5125
105C	UP	102466742	ENSG00000275818	MIR6818	microRNA 6818	1.34045	-5.15623	3.39594	0.0147442	0.0307252	-3.77069	1.34045	1.5125
105C	UP	102466733	ENSG00000283772	MIR6778	microRNA 6778	1.34045	-5.15623	3.39594	0.0147442	0.0307252	-3.77069	1.34045	1.5125
105C	UP	102465488	ENSG00000275166	MIR6814	microRNA 6814	1.34045	-5.15623	3.39594	0.0147442	0.0307252	-3.77069	1.34045	1.5125
105C	UP	101927987		CTNNA2-AS1	CTNNA2 antisense RNA 1	1.34045	-5.15623	3.39594	0.0147442	0.0307252	-3.77069	1.34045	1.5125
105C	UP	100996570	ENSG00000237928	NFIA-AS2	NFIA antisense RNA 2	1.34045	-5.15623	3.39594	0.0147442	0.0307252	-3.77069	1.34045	1.5125
105C	UP	100874261	ENSG00000236383	CCDC200	coiled-coil domain containing 200	1.34045	-5.15623	3.39594	0.0147442	0.0307252	-3.77069	1.34045	1.5125
105C	UP	101060171		ARMC4P1	armadillo repeat containing 4 pseudogene 1	1.34045	-5.15623	3.39594	0.0147442	0.0307252	-3.77069	1.34045	1.5125
105C	UP	100616484	ENSG00000264408	MIR4470	microRNA 4470	1.34045	-5.15623	3.39594	0.0147442	0.0307252	-3.77069	1.34045	1.5125
105C	UP	100616181	ENSG00000265855	MIR4514	microRNA 4514	1.34045	-5.15623	3.39594	0.0147442	0.0307252	-3.77069	1.34045	1.5125
105C	UP	100616127	ENSG00000263932	MIR4448	microRNA 4448	1.34045	-5.15623	3.39594	0.0147442	0.0307252	-3.77069	1.34045	1.5125
105C	UP	100874176		LINC00448	long intergenic non-protein coding RNA 448	1.34045	-5.15623	3.39594	0.0147442	0.0307252	-3.77069	1.34045	1.5125
105C	UP	101669764		GPR1-AS	GPR1 antisense RNA	1.34045	-5.15623	3.39594	0.0147442	0.0307252	-3.77069	1.34045	1.5125
105C	UP	101926913	ENSG00000234350	LOC101926913	uncharacterized LOC101926913	1.34045	-5.15623	3.39594	0.0147442	0.0307252	-3.77069	1.34045	1.5125
105C	UP	101927580	ENSG00000261807	LINC02141	long intergenic non-protein coding RNA 2141	1.34045	-5.15623	3.39594	0.0147442	0.0307252	-3.77069	1.34045	1.5125
105C	UP	101926942	ENSG00000236373	LINC02653	long intergenic non-protein coding RNA 2653	1.34045	-5.15623	3.39594	0.0147442	0.0307252	-3.77069	1.34045	1.5125
105C	UP	3888	ENSG00000161850	KRT82	keratin 82	1.34045	-5.15623	3.39594	0.0147442	0.0307252	-3.77069	1.34045	1.5125
105C	UP	374470	ENSG00000179088	C12orf42	chromosome 12 open reading frame 42	1.34045	-5.15623	3.39594	0.0147442	0.0307252	-3.77069	1.34045	1.5125
105C	UP	3549	ENSG00000163501	IHH	Indian hedgehog signaling molecule	1.34045	-5.15623	3.39594	0.0147442	0.0307252	-3.77069	1.34045	1.5125
105C	UP	388946	ENSG00000284701	TMEM247	transmembrane protein 247	1.34045	-5.15623	3.39594	0.0147442	0.0307252	-3.77069	1.34045	1.5125
105C	UP	389197	ENSG00000181215	C4orf50	chromosome 4 open reading frame 50	1.34045	-5.15623	3.39594	0.0147442	0.0307252	-3.77069	1.34045	1.5125
105C	UP	389690	ENSG00000226807	MROH5	maestro heat like repeat family member 5 (gene/pseudogene)	1.34045	-5.15623	3.39594	0.0147442	0.0307252	-3.77069	1.34045	1.5125
105C	UP	400612	ENSG00000264954	PRR29-AS1	PRR29 antisense RNA 1	1.34045	-5.15623	3.39594	0.0147442	0.0307252	-3.77069	1.34045	1.5125
105C	UP	4004	ENSG00000166407	LMO1	LIM domain only 1	1.34045	-5.15623	3.39594	0.0147442	0.0307252	-3.77069	1.34045	1.5125
105C	UP	400359	ENSG00000175779	LINC02694	long intergenic non-protein coding RNA 2694	1.34045	-5.15623	3.39594	0.0147442	0.0307252	-3.77069	1.34045	1.5125
105C	UP	392376	ENSG00000276119	OR13C2	olfactory receptor family 13 subfamily C member 2	1.34045	-5.15623	3.39594	0.0147442	0.0307252	-3.77069	1.34045	1.5125
105C	UP	390928	ENSG00000183760	ACP7	acid phosphatase 7, tartrate resistant (putative)	1.34045	-5.15623	3.39594	0.0147442	0.0307252	-3.77069	1.34045	1.5125
105C	UP	348013	ENSG00000184497	TMEM255B	transmembrane protein 255B	1.34045	-5.15623	3.39594	0.0147442	0.0307252	-3.77069	1.34045	1.5125
105C	UP	342096	ENSG00000159289	GOLGA6A	golgin A6 family member A	1.34045	-5.15623	3.39594	0.0147442	0.0307252	-3.77069	1.34045	1.5125
105C	UP	340113	ENSG00000248279	LINC02120	long intergenic non-protein coding RNA 2120	1.34045	-5.15623	3.39594	0.0147442	0.0307252	-3.77069	1.34045	1.5125
105C	UP	28808		IGLV3-2	immunoglobulin lambda variable 3-2 (pseudogene)	1.34045	-5.15623	3.39594	0.0147442	0.0307252	-3.77069	1.34045	1.5125
105C	UP	28765	ENSG00000253752	IGLVI-63	immunoglobulin lambda variable (I)-63 (pseudogene)	1.34045	-5.15623	3.39594	0.0147442	0.0307252	-3.77069	1.34045	1.5125
105C	UP	286370	ENSG00000227555	MIR4290HG	MIR4290 host gene	1.34045	-5.15623	3.39594	0.0147442	0.0307252	-3.77069	1.34045	1.5125
105C	UP	286362	ENSG00000136839	OR13C9	olfactory receptor family 13 subfamily C member 9	1.34045	-5.15623	3.39594	0.0147442	0.0307252	-3.77069	1.34045	1.5125
105C	UP	284612	ENSG00000143028	SYPL2	synaptophysin like 2	1.34045	-5.15623	3.39594	0.0147442	0.0307252	-3.77069	1.34045	1.5125
105C	UP	284276	ENSG00000266256	LINC00908	long intergenic non-protein coding RNA 908	1.34045	-5.15623	3.39594	0.0147442	0.0307252	-3.77069	1.34045	1.5125
105C	UP	284257	ENSG00000228075	BOD1L2	biorientation of chromosomes in cell division 1 like 2	1.34045	-5.15623	3.39594	0.0147442	0.0307252	-3.77069	1.34045	1.5125
105C	UP	28959	ENSG00000106565	TMEM176B	transmembrane protein 176B	1.34045	-5.15623	3.39594	0.0147442	0.0307252	-3.77069	1.34045	1.5125
105C	UP	3067	ENSG00000140287	HDC	histidine decarboxylase	1.34045	-5.15623	3.39594	0.0147442	0.0307252	-3.77069	1.34045	1.5125
105C	UP	340075	ENSG00000183876	ARSI	arylsulfatase family member I	1.34045	-5.15623	3.39594	0.0147442	0.0307252	-3.77069	1.34045	1.5125
105C	UP	339965	ENSG00000163749	CCDC158	coiled-coil domain containing 158	1.34045	-5.15623	3.39594	0.0147442	0.0307252	-3.77069	1.34045	1.5125
105C	UP	339298	ENSG00000263547	LOC339298	uncharacterized LOC339298	1.34045	-5.15623	3.39594	0.0147442	0.0307252	-3.77069	1.34045	1.5125
105C	UP	338596	ENSG00000148488	ST8SIA6	ST8 alpha-N-acetyl-neuraminide alpha-2,8-sialyltransferase 6	1.34045	-5.15623	3.39594	0.0147442	0.0307252	-3.77069	1.34045	1.5125
105C	UP	341405	ENSG00000167612	ANKRD33	ankyrin repeat domain 33	1.34045	-5.15623	3.39594	0.0147442	0.0307252	-3.77069	1.34045	1.5125
105C	UP	400748		LOC400748	uncharacterized LOC400748	1.34045	-5.15623	3.39594	0.0147442	0.0307252	-3.77069	1.34045	1.5125
105C	UP	4985	ENSG00000116329	OPRD1	opioid receptor delta 1	1.34045	-5.15623	3.39594	0.0147442	0.0307252	-3.77069	1.34045	1.5125
105C	UP	494127		NFYCP2	NFYC pseudogene 2	1.34045	-5.15623	3.39594	0.0147442	0.0307252	-3.77069	1.34045	1.5125
105C	UP	4884	ENSG00000171246	NPTX1	neuronal pentraxin 1	1.34045	-5.15623	3.39594	0.0147442	0.0307252	-3.77069	1.34045	1.5125
105C	UP	4745	ENSG00000165973	NELL1	neural EGFL like 1	1.34045	-5.15623	3.39594	0.0147442	0.0307252	-3.77069	1.34045	1.5125
105C	UP	4654	ENSG00000129152	MYOD1	myogenic differentiation 1	1.34045	-5.15623	3.39594	0.0147442	0.0307252	-3.77069	1.34045	1.5125
105C	UP	4625	ENSG00000092054	MYH7	myosin heavy chain 7	1.34045	-5.15623	3.39594	0.0147442	0.0307252	-3.77069	1.34045	1.5125
105C	UP	4600	ENSG00000183486	MX2	MX dynamin like GTPase 2	1.34045	-5.15623	3.39594	0.0147442	0.0307252	-3.77069	1.34045	1.5125
105C	UP	51046	ENSG00000177511	ST8SIA3	ST8 alpha-N-acetyl-neuraminide alpha-2,8-sialyltransferase 3	1.34045	-5.15623	3.39594	0.0147442	0.0307252	-3.77069	1.34045	1.5125
105C	UP	5047	ENSG00000122133	PAEP	progestagen associated endometrial protein	1.34045	-5.15623	3.39594	0.0147442	0.0307252	-3.77069	1.34045	1.5125
105C	UP	5027	ENSG00000089041	P2RX7	purinergic receptor P2X 7	1.34045	-5.15623	3.39594	0.0147442	0.0307252	-3.77069	1.34045	1.5125
105C	UP	401040	ENSG00000196758	LOC401040	uncharacterized LOC401040	1.34045	-5.15623	3.39594	0.0147442	0.0307252	-3.77069	1.34045	1.5125
105C	UP	414061	ENSG00000227802	DNAJB3	DnaJ heat shock protein family (Hsp40) member B3	1.34045	-5.15623	3.39594	0.0147442	0.0307252	-3.77069	1.34045	1.5125
105C	UP	4118	ENSG00000172005	MAL	mal, T cell differentiation protein	1.34045	-5.15623	3.39594	0.0147442	0.0307252	-3.77069	1.34045	1.5125
105C	UP	4066	ENSG00000104903	LYL1	LYL1 basic helix-loop-helix family member	1.34045	-5.15623	3.39594	0.0147442	0.0307252	-3.77069	1.34045	1.5125
105C	UP	441116	ENSG00000204754	LINC01951	long intergenic non-protein coding RNA 1951	1.34045	-5.15623	3.39594	0.0147442	0.0307252	-3.77069	1.34045	1.5125
105C	UP	442912	ENSG00000199169	MIR367	microRNA 367	1.34045	-5.15623	3.39594	0.0147442	0.0307252	-3.77069	1.34045	1.5125
105C	UP	442904	ENSG00000199043	MIR335	microRNA 335	1.34045	-5.15623	3.39594	0.0147442	0.0307252	-3.77069	1.34045	1.5125
105C	UP	441168	ENSG00000188820	CALHM6	calcium homeostasis modulator family member 6	1.34045	-5.15623	3.39594	0.0147442	0.0307252	-3.77069	1.34045	1.5125
105C	UP	4586	ENSG00000215182	MUC5AC	mucin 5AC, oligomeric mucus/gel-forming	1.34045	-5.15623	3.39594	0.0147442	0.0307252	-3.77069	1.34045	1.5125
105C	UP	27198	ENSG00000196917	HCAR1	hydroxycarboxylic acid receptor 1	1.34045	-5.15623	3.39594	0.0147442	0.0307252	-3.77069	1.34045	1.5125
105C	UP	128674	ENSG00000101292	PROKR2	prokineticin receptor 2	1.34045	-5.15623	3.39594	0.0147442	0.0307252	-3.77069	1.34045	1.5125
105C	UP	126637	ENSG00000182898	TCHHL1	trichohyalin like 1	1.34045	-5.15623	3.39594	0.0147442	0.0307252	-3.77069	1.34045	1.5125
105C	UP	126410	ENSG00000171954	CYP4F22	cytochrome P450 family 4 subfamily F member 22	1.34045	-5.15623	3.39594	0.0147442	0.0307252	-3.77069	1.34045	1.5125
105C	UP	124599	ENSG00000178789	CD300LB	CD300 molecule like family member b	1.34045	-5.15623	3.39594	0.0147442	0.0307252	-3.77069	1.34045	1.5125
105C	UP	128872		HMGB3P1	high mobility group box 3 pseudogene 1	1.34045	-5.15623	3.39594	0.0147442	0.0307252	-3.77069	1.34045	1.5125
105C	UP	117579	ENSG00000171136	RLN3	relaxin 3	1.34045	-5.15623	3.39594	0.0147442	0.0307252	-3.77069	1.34045	1.5125
105C	UP	115350	ENSG00000163534	FCRL1	Fc receptor like 1	1.34045	-5.15623	3.39594	0.0147442	0.0307252	-3.77069	1.34045	1.5125
105C	UP	114928	ENSG00000158301	GPRASP2	G protein-coupled receptor associated sorting protein 2	1.34045	-5.15623	3.39594	0.0147442	0.0307252	-3.77069	1.34045	1.5125
105C	UP	114786	ENSG00000206579	XKR4	XK related 4	1.34045	-5.15623	3.39594	0.0147442	0.0307252	-3.77069	1.34045	1.5125
105C	UP	116093		DIRC1	disrupted in renal carcinoma 1	1.34045	-5.15623	3.39594	0.0147442	0.0307252	-3.77069	1.34045	1.5125
105C	UP	131909		FAM172BP	family with sequence similarity 172 member B, pseudogene	1.34045	-5.15623	3.39594	0.0147442	0.0307252	-3.77069	1.34045	1.5125
105C	UP	134121	ENSG00000215217	C5orf49	chromosome 5 open reading frame 49	1.34045	-5.15623	3.39594	0.0147442	0.0307252	-3.77069	1.34045	1.5125
105C	UP	132112	ENSG00000175077	RTP1	receptor transporter protein 1	1.34045	-5.15623	3.39594	0.0147442	0.0307252	-3.77069	1.34045	1.5125
105C	UP	143496	ENSG00000221996	OR52B4	olfactory receptor family 52 subfamily B member 4	1.34045	-5.15623	3.39594	0.0147442	0.0307252	-3.77069	1.34045	1.5125
105C	UP	105371063		LOC105371063	putative uncharacterized protein encoded by LINC00596	1.34045	-5.15623	3.39594	0.0147442	0.0307252	-3.77069	1.34045	1.5125
105C	UP	104326051	ENSG00000254338	MAFA-AS1	MAFA antisense RNA 1	1.34045	-5.15623	3.39594	0.0147442	0.0307252	-3.77069	1.34045	1.5125
105C	UP	102800447		LINC01828	long intergenic non-protein coding RNA 1828	1.34045	-5.15623	3.39594	0.0147442	0.0307252	-3.77069	1.34045	1.5125
105C	UP	102724096		LOC102724096	uncharacterized LOC102724096	1.34045	-5.15623	3.39594	0.0147442	0.0307252	-3.77069	1.34045	1.5125
105C	UP	105375106				1.34045	-5.15623	3.39594	0.0147442	0.0307252	-3.77069	1.34045	1.5125
105C	UP	11202	ENSG00000129455	KLK8	kallikrein related peptidase 8	1.34045	-5.15623	3.39594	0.0147442	0.0307252	-3.77069	1.34045	1.5125
105C	UP	10911	ENSG00000049247	UTS2	urotensin 2	1.34045	-5.15623	3.39594	0.0147442	0.0307252	-3.77069	1.34045	1.5125
105C	UP	10881	ENSG00000187003	ACTL7A	actin like 7A	1.34045	-5.15623	3.39594	0.0147442	0.0307252	-3.77069	1.34045	1.5125
105C	UP	105378804				1.34045	-5.15623	3.39594	0.0147442	0.0307252	-3.77069	1.34045	1.5125
105C	UP	105377132				1.34045	-5.15623	3.39594	0.0147442	0.0307252	-3.77069	1.34045	1.5125
105C	UP	105375303		LOC105375303	uncharacterized LOC105375303	1.34045	-5.15623	3.39594	0.0147442	0.0307252	-3.77069	1.34045	1.5125
105C	UP	113828	ENSG00000133477	FAM83F	family with sequence similarity 83 member F	1.34045	-5.15623	3.39594	0.0147442	0.0307252	-3.77069	1.34045	1.5125
105C	UP	2823	ENSG00000150625	GPM6A	glycoprotein M6A	1.34045	-5.15623	3.39594	0.0147442	0.0307252	-3.77069	1.34045	1.5125
105C	UP	23090	ENSG00000102935	ZNF423	zinc finger protein 423	1.34045	-5.15623	3.39594	0.0147442	0.0307252	-3.77069	1.34045	1.5125
105C	UP	22915	ENSG00000138722	MMRN1	multimerin 1	1.34045	-5.15623	3.39594	0.0147442	0.0307252	-3.77069	1.34045	1.5125
105C	UP	2046	ENSG00000070886	EPHA8	EPH receptor A8	1.34045	-5.15623	3.39594	0.0147442	0.0307252	-3.77069	1.34045	1.5125
105C	UP	200132	ENSG00000152760	TCTEX1D1	Tctex1 domain containing 1	1.34045	-5.15623	3.39594	0.0147442	0.0307252	-3.77069	1.34045	1.5125
105C	UP	23242	ENSG00000106078	COBL	cordon-bleu WH2 repeat protein	1.34045	-5.15623	3.39594	0.0147442	0.0307252	-3.77069	1.34045	1.5125
105C	UP	1756	ENSG00000198947	DMD	dystrophin	1.34045	-5.15623	3.39594	0.0147442	0.0307252	-3.77069	1.34045	1.5125
105C	UP	163589	ENSG00000162782	TDRD5	tudor domain containing 5	1.34045	-5.15623	3.39594	0.0147442	0.0307252	-3.77069	1.34045	1.5125
105C	UP	162387	ENSG00000185156	MFSD6L	major facilitator superfamily domain containing 6 like	1.34045	-5.15623	3.39594	0.0147442	0.0307252	-3.77069	1.34045	1.5125
105C	UP	27133	ENSG00000140015	KCNH5	potassium voltage-gated channel subfamily H member 5	1.34045	-5.15623	3.39594	0.0147442	0.0307252	-3.77069	1.34045	1.5125
105C	UP	2645	ENSG00000106633	GCK	glucokinase	1.34045	-5.15623	3.39594	0.0147442	0.0307252	-3.77069	1.34045	1.5125
105C	UP	26083	ENSG00000266733	TBC1D29P	TBC1 domain family member 29, pseudogene	1.34045	-5.15623	3.39594	0.0147442	0.0307252	-3.77069	1.34045	1.5125
105C	UP	257240	ENSG00000185915	KLHL34	kelch like family member 34	1.34045	-5.15623	3.39594	0.0147442	0.0307252	-3.77069	1.34045	1.5125
105C	UP	254099	ENSG00000223823	LINC01342	long intergenic non-protein coding RNA 1342	1.34045	-5.15623	3.39594	0.0147442	0.0307252	-3.77069	1.34045	1.5125
105C	UP	251	ENSG00000163286	ALPG	alkaline phosphatase, germ cell	1.34045	-5.15623	3.39594	0.0147442	0.0307252	-3.77069	1.34045	1.5125
105C	UP	245938	ENSG00000178591	DEFB125	defensin beta 125	1.34045	-5.15623	3.39594	0.0147442	0.0307252	-3.77069	1.34045	1.5125
105C	UP	23551	ENSG00000100302	RASD2	RASD family member 2	1.34045	-5.15623	3.39594	0.0147442	0.0307252	-3.77069	1.34045	1.5125
105C	UP	161003	ENSG00000133115	STOML3	stomatin like 3	1.34045	-5.15623	3.39594	0.0147442	0.0307252	-3.77069	1.34045	1.5125
105C	UP	145497	ENSG00000100565	LRRC74A	leucine rich repeat containing 74A	1.34045	-5.15623	3.39594	0.0147442	0.0307252	-3.77069	1.34045	1.5125
105C	UP	1527	ENSG00000278057	TEX28	testis expressed 28	1.34045	-5.15623	3.39594	0.0147442	0.0307252	-3.77069	1.34045	1.5125
105C	UP	150147	ENSG00000184385	UMODL1-AS1	UMODL1 antisense RNA 1	1.34045	-5.15623	3.39594	0.0147442	0.0307252	-3.77069	1.34045	1.5125
105C	UP	148979	ENSG00000174332	GLIS1	GLIS family zinc finger 1	1.34045	-5.15623	3.39594	0.0147442	0.0307252	-3.77069	1.34045	1.5125
105C	UP	146894	ENSG00000161649	CD300LG	CD300 molecule like family member g	1.34045	-5.15623	3.39594	0.0147442	0.0307252	-3.77069	1.34045	1.5125
105C	UP	100652901				1.34016	1.42898	6.07786	0.000927694	0.00267644	-1.82842	1.34016	2.57244
105C	UP	101978785		PCAT14	prostate cancer associated transcript 14	1.33952	2.2271	6.53171	0.000634627	0.00191156	-1.64962	1.33952	2.71861
105C	UP	55259	ENSG00000118307	CFAP94	cilia and flagella associated protein 94	1.33936	3.10719	6.91155	0.000469145	0.00146647	-1.51935	1.33936	2.83373
105C	UP	84179	ENSG00000169026	SLC49A3	solute carrier family 49 member 3	1.33874	2.44447	9.50855	8.08e-05	0.000321262	0.678368	1.33874	3.49314
105C	UP	81343	ENSG00000255538	OR10V2P	olfactory receptor family 10 subfamily V member 2 pseudogene	1.33864	-2.78578	10.6633	3.7e-05	0.000167086	2.64676	1.33864	3.77706
105C	UP	83591	ENSG00000173451	THAP2	THAP domain containing 2	1.33852	4.24785	59.9556	1e-09	5.7e-08	13.2139	1.33852	7.24413
105C	UP	64409	ENSG00000185274	GALNT17	polypeptide N-acetylgalactosaminyltransferase 17	1.33826	0.115243	19.7319	1.03e-06	9.02e-06	6.15344	1.33826	5.04479
105C	UP	80039	ENSG00000273018	FAM106A	family with sequence similarity 106 member A	1.33686	-3.37664	4.29455	0.00521531	0.0125212	-2.77704	1.33686	1.90235
105C	UP	23329	ENSG00000111490	TBC1D30	TBC1 domain family member 30	1.33594	0.849985	11.3327	2.98e-05	0.000139569	2.24087	1.33594	3.85521
105C	UP	25981	ENSG00000114841	DNAH1	dynein axonemal heavy chain 1	1.33504	4.97258	10.4946	4.62e-05	0.000200322	0.828664	1.33504	3.69827
105C	UP	1953	ENSG00000162591	MEGF6	multiple EGF like domains 6	1.33447	5.26436	5.47524	0.00158992	0.0042947	-3.27658	1.33447	2.36707
105C	UP	284451	ENSG00000181781	ODF3L2	outer dense fiber of sperm tails 3 like 2	1.33399	-1.166	6.77091	0.000523843	0.00161259	-0.621847	1.33399	2.79248
105C	UP	8722	ENSG00000174080	CTSF	cathepsin F	1.33252	1.42693	8.34536	0.000167507	0.000595097	0.0382738	1.33252	3.22541
105C	UP	387646	ENSG00000230445	LRRC37A6P	leucine rich repeat containing 37 member A6, pseudogene	1.33235	-0.213712	12.5088	1.69e-05	8.67e-05	3.1087	1.33235	4.06198
105C	UP	1259	ENSG00000198515	CNGA1	cyclic nucleotide gated channel subunit alpha 1	1.331	0.503401	6.88341	0.00047954	0.0014955	-0.8969	1.331	2.82521
105C	UP	100128288		LOC100128288	uncharacterized LOC100128288	1.33087	0.900832	8.21719	0.000182495	0.000641012	0.150973	1.33087	3.19313
105C	UP	149095	ENSG00000163357	DCST1	DC-STAMP domain containing 1	1.33071	-2.78578	26.9034	1.34e-07	1.84e-06	8.61077	1.33071	5.73518
105C	UP	7066	ENSG00000090534	THPO	thrombopoietin	1.3302	0.816354	23.5032	3.6e-07	3.92e-06	7.20488	1.3302	5.40671
105C	UP	27151	ENSG00000160111	CPAMD8	C3 and PZP like alpha-2-macroglobulin domain containing 8	1.32877	-1.83328	10.7036	4.13e-05	0.000182774	2.36758	1.32877	3.73809
105C	UP	55568	ENSG00000164574	GALNT10	polypeptide N-acetylgalactosaminyltransferase 10	1.32839	9.97275	11.9349	2.22e-05	0.000108751	1.59504	1.32839	3.96357
105C	UP	10203	ENSG00000064989	CALCRL	calcitonin receptor like receptor	1.32769	2.97003	11.6941	2.49e-05	0.000120033	1.89462	1.32769	3.9207
105C	UP	105376746				1.3274	0.206391	9.83988	6.66e-05	0.000273112	1.44784	1.3274	3.56366
105C	UP	100422943	ENSG00000264175	MIR3189	microRNA 3189	1.3262	-0.862633	11.4331	2.83e-05	0.000133413	2.69393	1.3262	3.8748
105C	UP	387707	ENSG00000188649	CC2D2B	coiled-coil and C2 domain containing 2B	1.32603	-0.264004	24.7426	2.23e-07	2.71e-06	7.93925	1.32603	5.56703
105C	UP	102191832	ENSG00000270751	FBXW7-AS1	FBXW7 antisense RNA 1	1.32562	-2.80654	5.83713	0.00114476	0.00322571	-1.18164	1.32562	2.49137
105C	UP	390748	ENSG00000205022	PABPN1L	PABPN1 like, cytoplasmic	1.32562	-2.80654	5.83713	0.00114476	0.00322571	-1.18164	1.32562	2.49137
105C	UP	3081	ENSG00000113924	HGD	homogentisate 1,2-dioxygenase	1.32556	6.68226	18.2718	1.86e-06	1.42e-05	4.44927	1.32556	4.84771
105C	UP	3795	ENSG00000138030	KHK	ketohexokinase	1.32421	1.696	4.8647	0.00287035	0.00729403	-3.21473	1.32421	2.13703
105C	UP	440905	ENSG00000286058	FAR2P1	fatty acyl-CoA reductase 2 pseudogene 1	1.32387	4.89191	7.01903	0.00043175	0.00136172	-1.73693	1.32387	2.86591
105C	UP	100101266	ENSG00000268442	HAVCR1P1	hepatitis A virus cellular receptor 1 pseudogene 1	1.32381	-1.74871	4.36537	0.00483016	0.0116716	-3.00395	1.32381	1.93287
105C	UP	162993	ENSG00000196605	ZNF846	zinc finger protein 846	1.32375	3.09291	11.8471	2.31e-05	0.000112764	1.9679	1.32375	3.94783
105C	UP	55231	ENSG00000182791	CCDC87	coiled-coil domain containing 87	1.32321	0.812257	57.7537	1.26e-09	6.71e-08	13.2738	1.32321	7.17328
105C	UP	105371409		LOC105371409	cadmium/zinc-transporting ATPase HMA2-like	1.32171	-0.411269	11.2917	3.04e-05	0.000141972	2.44064	1.32171	3.8478
105C	UP	80228	ENSG00000160991	ORAI2	ORAI calcium release-activated calcium modulator 2	1.32141	0.61408	9.20076	9.72e-05	0.000376725	0.926762	1.32141	3.42398
105C	UP	28770	ENSG00000211641	IGLV11-55	immunoglobulin lambda variable 11-55 (non-functional)	1.32112	-0.795198	3.61968	0.0112514	0.0252197	-4.18317	1.32112	1.59826
105C	UP	126075	ENSG00000183401	CCDC159	coiled-coil domain containing 159	1.32104	3.081	10.3401	5.03e-05	0.000215301	1.07845	1.32104	3.66695
105C	UP	400242	ENSG00000235706	DICER1-AS1	DICER1 antisense RNA 1	1.32056	0.155243	7.23805	0.000365671	0.00118018	-0.484082	1.32056	2.92805
105C	UP	677763	ENSG00000252835	SCARNA21	small Cajal body-specific RNA 21	1.32056	2.04767	5.27036	0.00192826	0.00508291	-2.92162	1.32056	2.29389
105C	UP	129303	ENSG00000168890	TMEM150A	transmembrane protein 150A	1.31951	1.88128	32.6397	4.38e-08	7.89e-07	9.37282	1.31951	6.10292
105C	UP	55576	ENSG00000136011	STAB2	stabilin 2	1.31951	-1.00463	22.1292	4.4e-07	4.59e-06	7.30358	1.31951	5.33819
105C	UP	4128	ENSG00000189221	MAOA	monoamine oxidase A	1.31913	4.4428	117.725	1.61e-11	4.78e-09	17.6357	1.31913	8.32057
105C	UP	390595	ENSG00000246922	UBAP1L	ubiquitin associated protein 1 like	1.31618	0.713178	5.49649	0.00155889	0.0042217	-2.25991	1.31618	2.37451
105C	UP	55796	ENSG00000076770	MBNL3	muscleblind like splicing regulator 3	1.31584	-1.15108	4.37309	0.0047902	0.0115789	-3.2027	1.31584	1.93633
105C	UP	1517	ENSG00000280913	CTSLP2	cathepsin L pseudogene 2	1.31575	-3.87391	4.00642	0.00718067	0.0167622	-3.03452	1.31575	1.77567
105C	UP	100652865	ENSG00000224429	LINC00539	long intergenic non-protein coding RNA 539	1.31445	-1.26889	23.822	2.81e-07	3.24e-06	7.80829	1.31445	5.48945
105C	UP	79706	ENSG00000128563	PRKRIP1	PRKR interacting protein 1	1.31264	-1.01843	3.95431	0.00761837	0.0176851	-3.62434	1.31264	1.75239
105C	UP	317760	ENSG00000259158	ADAM20P1	ADAM metallopeptidase domain 20 pseudogene 1	1.31188	-0.437062	28.528	9.39e-08	1.42e-06	8.91522	1.31188	5.84771
105C	UP	284613	ENSG00000174151	CYB561D1	cytochrome b561 family member D1	1.31152	3.80781	41.3087	1.37e-08	3.49e-07	10.3864	1.31152	6.45717
105C	UP	130749	ENSG00000144410	CPO	carboxypeptidase O	1.31141	0.470101	5.45239	0.00162409	0.00437782	-2.30321	1.31141	2.35874
105C	UP	5087	ENSG00000185630	PBX1	PBX homeobox 1	1.31088	7.01962	8.45291	0.00015602	0.000562921	-0.69139	1.31088	3.24955
105C	UP	101954277	ENSG00000275538	RNVU1-19	RNA, variant U1 small nuclear 19	1.31054	-2.00635	4.15063	0.0061091	0.0144798	-3.24421	1.31054	1.83924
105C	UP	170082	ENSG00000176896	TCEANC	transcription elongation factor A N-terminal and central domain containing	1.30934	3.19491	12.5927	1.63e-05	8.38e-05	2.3576	1.30934	4.07676
105C	UP	8111	ENSG00000119714	GPR68	G protein-coupled receptor 68	1.30877	0.0469316	37.8908	1.66e-08	3.98e-07	10.6912	1.30877	6.40012
105C	UP	10261	ENSG00000140749	IGSF6	immunoglobulin superfamily member 6	1.30807	0.385662	9.31602	9.06e-05	0.000355413	1.08929	1.30807	3.44927
105C	UP	8857	ENSG00000275395	FCGBP	Fc fragment of IgG binding protein	1.30786	2.04978	10.4727	4.68e-05	0.000202347	1.42803	1.30786	3.6939
105C	UP	7108	ENSG00000149809	TM7SF2	transmembrane 7 superfamily member 2	1.30728	4.38567	7.33464	0.000340287	0.00110757	-1.39434	1.30728	2.95563
105C	UP	5064	ENSG00000099864	PALM	paralemmin	1.30666	5.01558	6.41091	0.000700671	0.00208636	-2.31907	1.30666	2.68061
105C	UP	101929526	ENSG00000233993	DTD1-AS1	DTD1 antisense RNA 1	1.30654	-2.56766	12.0066	1.73e-05	8.83e-05	3.47006	1.30654	4.05404
105C	UP	54854	ENSG00000105523	FAM83E	family with sequence similarity 83 member E	1.30645	-1.94254	4.97685	0.00256585	0.0065952	-2.18998	1.30645	2.18077
105C	UP	23632	ENSG00000118298	CA14	carbonic anhydrase 14	1.30488	1.58433	5.92703	0.00105753	0.00300617	-2.07391	1.30488	2.52199
105C	UP	84501	ENSG00000204991	SPIRE2	spire type actin nucleation factor 2	1.30485	1.12658	30.0537	6.84e-08	1.1e-06	9.00868	1.30485	5.95861
105C	UP	85569	ENSG00000197487	GALP	galanin like peptide	1.30472	-2.06567	7.83816	0.000236754	0.000802989	0.398449	1.30472	3.09529
105C	UP	257194	ENSG00000172260	NEGR1	neuronal growth regulator 1	1.30455	-2.02579	3.17775	0.0193341	0.0392333	-4.44793	1.30455	1.40635
105C	UP	58473	ENSG00000021300	PLEKHB1	pleckstrin homology domain containing B1	1.30454	-1.31802	23.1763	3.32e-07	3.69e-06	7.62702	1.30454	5.43297
105C	UP	729522	ENSG00000250420	AACSP1	acetoacetyl-CoA synthetase pseudogene 1	1.304	4.28001	10.561	4.46e-05	0.000194658	0.97295	1.304	3.71073
105C	UP	4636	ENSG00000215375	MYL5	myosin light chain 5	1.30367	2.36762	45.1785	5.67e-09	1.85e-07	11.5634	1.30367	6.73283
105C	UP	84727	ENSG00000111671	SPSB2	splA/ryanodine receptor domain and SOCS box containing 2	1.30297	4.12926	81.1639	1.57e-10	1.78e-08	15.2533	1.30297	7.74958
105C	UP	101927750	ENSG00000239322	ATP6V1B1-AS1	ATP6V1B1 antisense RNA 1	1.30295	-1.69487	7.34221	0.000338383	0.00110223	0.0744677	1.30295	2.95773
105C	UP	619518	ENSG00000198711	SSBP3-AS1	SSBP3 antisense RNA 1	1.30158	0.663986	5.41929	0.00167508	0.00449283	-2.35555	1.30158	2.34748
105C	UP	100506898		MAGOH2P	mago homolog 2, pseudogene	1.30054	-1.62429	7.4478	0.000313089	0.0010286	0.118004	1.30054	2.98775
105C	UP	6948	ENSG00000185339	TCN2	transcobalamin 2	1.30016	5.01077	27.1347	1.82e-07	2.33e-06	7.24973	1.30016	5.63264
105C	UP	7069	ENSG00000151365	THRSP	thyroid hormone responsive	1.30007	-1.39463	9.74577	7.03e-05	0.000285502	1.75781	1.30007	3.54439
105C	UP	645434	ENSG00000238099	LINC01625	long intergenic non-protein coding RNA 1625	1.29936	-3.28371	4.21698	0.00567727	0.0135433	-3.0221	1.29936	1.86827
105C	UP	5455	ENSG00000198914	POU3F3	POU class 3 homeobox 3	1.29859	1.16494	3.21426	0.0184676	0.0376391	-5.15231	1.29859	1.42436
105C	UP	158381	ENSG00000179766	ATP8B5P	ATPase phospholipid transporting 8B5, pseudogene	1.29822	-1.18723	14.8467	5.08e-06	3.18e-05	4.62373	1.29822	4.49757
105C	UP	23767	ENSG00000125848	FLRT3	fibronectin leucine rich transmembrane protein 3	1.29817	3.63076	15.6017	4.7e-06	2.98e-05	3.65958	1.29817	4.52578
105C	UP	100862662	ENSG00000246022	ALDH1L1-AS2	ALDH1L1 antisense RNA 2	1.29698	-1.21862	17.2374	1.99e-06	1.5e-05	5.65922	1.29698	4.82391
105C	UP	100507472		LOC100507472	uncharacterized LOC100507472	1.29646	-3.54055	15.2186	4.21e-06	2.73e-05	5.09613	1.29646	4.56384
105C	UP	105371910		LOC105371910	uncharacterized LOC105371910	1.29646	-3.54055	15.2186	4.21e-06	2.73e-05	5.09613	1.29646	4.56384
105C	UP	101929664	ENSG00000227117	HORMAD2-AS1	HORMAD2 and MTMR3 antisense RNA 1	1.29603	-1.70281	4.45261	0.00439908	0.0107101	-2.886	1.29603	1.97021
105C	UP	445582	ENSG00000188219	POTEE	POTE ankyrin domain family member E	1.295	1.28909	17.0671	2.78e-06	1.98e-05	4.84769	1.295	4.70333
105C	UP	80128	ENSG00000163462	TRIM46	tripartite motif containing 46	1.29483	-2.14049	19.105	1.07e-06	9.3e-06	6.45845	1.29483	5.03152
105C	UP	2977	ENSG00000152402	GUCY1A2	guanylate cyclase 1 soluble subunit alpha 2	1.29476	5.63678	13.0606	1.32e-05	7.01e-05	2.20443	1.29476	4.15428
105C	UP	196996	ENSG00000175318	GRAMD2A	GRAM domain containing 2A	1.29472	3.2536	6.42182	0.000694394	0.00207006	-2.00896	1.29472	2.68402
105C	UP	2634	ENSG00000162645	GBP2	guanylate binding protein 2	1.29462	4.94368	69.0017	4.25e-10	3.28e-08	14.0659	1.29462	7.48413
105C	UP	101929378	ENSG00000226383	LINC01876	long intergenic non-protein coding RNA 1876	1.29401	-1.00463	12.9634	1.32e-05	7e-05	3.52639	1.29401	4.1549
105C	UP	222826	ENSG00000145975	FAM217A	family with sequence similarity 217 member A	1.29265	-2.70641	3.60546	0.0114438	0.0256206	-3.76564	1.29265	1.59141
105C	UP	100506674		MRPS30-DT	MRPS30 divergent transcript	1.29246	0.474395	19.8888	9.17e-07	8.22e-06	6.29486	1.29246	5.08513
105C	UP	285195	ENSG00000181804	SLC9A9	solute carrier family 9 member A9	1.29202	2.25952	27.8112	1.44e-07	1.94e-06	8.03345	1.29202	5.7122
105C	UP	404266	ENSG00000233101	HOXB-AS3	HOXB cluster antisense RNA 3	1.29119	1.08304	5.84621	0.00113559	0.00320305	-2.05504	1.29119	2.49444
105C	UP	414	ENSG00000006756	ARSD	arylsulfatase D	1.29055	6.1399	18.8388	1.56e-06	1.23e-05	4.67158	1.29055	4.91009
105C	UP	4920	ENSG00000169071	ROR2	receptor tyrosine kinase like orphan receptor 2	1.2904	4.13467	12.7775	1.5e-05	7.81e-05	2.23433	1.2904	4.10735
105C	UP	10233	ENSG00000010626	LRRC23	leucine rich repeat containing 23	1.28965	3.7303	9.48555	8.19e-05	0.000325036	0.34513	1.28965	3.48807
105C	UP	26191	ENSG00000134242	PTPN22	protein tyrosine phosphatase non-receptor type 22	1.28954	-2.90891	6.72357	0.000543876	0.00166631	-0.312616	1.28954	2.77824
105C	UP	55534	ENSG00000196782	MAML3	mastermind like transcriptional coactivator 3	1.2894	0.644289	4.41579	0.00457553	0.0111064	-3.47964	1.2894	1.95443
105C	UP	677679	ENSG00000252906	SCARNA3	small Cajal body-specific RNA 3	1.28922	-2.58505	15.4571	3.84e-06	2.52e-05	5.15631	1.28922	4.5986
105C	UP	100270804		LINC00653	long intergenic non-protein coding RNA 653	1.2888	1.10771	48.1958	3.82e-09	1.4e-07	12.136	1.2888	6.85387
105C	UP	2713	ENSG00000229894	GK3P	glycerol kinase 3 pseudogene	1.28802	-2.40081	12.9949	1.08e-05	5.95e-05	3.98188	1.28802	4.22548
105C	UP	105371164				1.2867	-3.87538	4.30751	0.00514229	0.0123616	-2.81391	1.2867	1.90793
105C	UP	11033	ENSG00000105963	ADAP1	ArfGAP with dual PH domains 1	1.28588	3.04557	29.786	1.05e-07	1.53e-06	8.23942	1.28588	5.81531
[truncated: 3,124 more rows]
