# Supplementary material for: Transcriptomic Analyses of Ovarian Clear Cell Carcinoma Spheroids Reveal Distinct Proliferative Phenotypes and Therapeutic Vulnerabilities
Source: Cells. 2025 May 27;14(11):785. doi: 10.3390/cells14110785 (PMC12154277; doi:10.3390/cells14110785)
Supplement: Supplementary file 1 [file cells-14-00785-s001.zip › Table S2. Differentially expressed genes between cell lines 105C (ML vs SPH) vs KOC-7c (ML vs SPH).xlsx]

## Sheet: Sheet1
ENTREZID	ENSEMBL	SYMBOL	GENENAME	logFC[KOC7C (SPH/ML) / 105C(SPH/ML)]	AveExpr	t	P.Value	adj.P.Val	B
4907	ENSG00000135318	NT5E	5'-nucleotidase ecto	4.65343	5.88511	21.8518	9.34905e-12	1.49762e-07	17.054
6241	ENSG00000171848	RRM2	ribonucleotide reductase regulatory subunit M2	3.57777	8.02511	20.1159	2.7076e-11	2.16865e-07	16.2344
55723	ENSG00000105011	ASF1B	anti-silencing function 1B histone chaperone	3.21738	5.89732	17.2334	1.94599e-10	1.03909e-06	14.3161
51421	ENSG00000114019	AMOTL2	angiomotin like 2	4.21909	5.81295	16.8195	4.77639e-10	1.18361e-06	13.463
4605	ENSG00000101057	MYBL2	MYB proto-oncogene like 2	3.48799	6.29753	15.951	5.17216e-10	1.18361e-06	13.3656
128239	ENSG00000183856	IQGAP3	IQ motif containing GTPase activating protein 3	3.03204	6.17298	15.975	5.07507e-10	1.18361e-06	13.4276
55355	ENSG00000123485	HJURP	Holliday junction recognition protein	2.71209	6.26588	16.1102	4.56374e-10	1.18361e-06	13.5439
3949	ENSG00000130164	LDLR	low density lipoprotein receptor	4.90926	6.14861	16.0145	8.19743e-10	1.19377e-06	12.7471
983	ENSG00000170312	CDK1	cyclin dependent kinase 1	2.74264	6.54742	15.4353	7.81997e-10	1.19377e-06	13.0469
8358	ENSG00000286522	H3C2	H3 clustered histone 2	2.72203	7.67999	15.3881	8.12618e-10	1.19377e-06	13.0283
140885	ENSG00000198053	SIRPA	signal regulatory protein alpha	2.37147	7.43278	15.7249	6.19073e-10	1.19377e-06	13.2936
332	ENSG00000089685	BIRC5	baculoviral IAP repeat containing 5	2.99906	5.97045	14.8092	1.31394e-09	1.61908e-06	12.5189
157313	ENSG00000184661	CDCA2	cell division cycle associated 2	2.78172	6.51036	14.8191	1.30304e-09	1.61908e-06	12.5519
144455	ENSG00000165891	E2F7	E2F transcription factor 7	3.2504	5.20309	14.5101	1.69545e-09	1.62373e-06	12.1861
85235	ENSG00000274997	H2AC12	H2A clustered histone 12	3.0881	5.82222	14.1818	2.25504e-09	1.62373e-06	11.9477
146909	ENSG00000186185	KIF18B	kinesin family member 18B	2.88477	5.32167	14.4232	1.82739e-09	1.62373e-06	12.1707
90381	ENSG00000140534	TICRR	TOPBP1 interacting checkpoint and replication regulator	2.86352	5.42506	14.2463	2.13122e-09	1.62373e-06	12.0109
8348	ENSG00000274641	H2BC17	H2B clustered histone 17	2.78598	6.54533	14.3335	1.97511e-09	1.62373e-06	12.1515
5347	ENSG00000166851	PLK1	polo like kinase 1	2.7445	6.37669	14.1439	2.33134e-09	1.62373e-06	11.9709
10460	ENSG00000013810	TACC3	transforming acidic coiled-coil containing protein 3	2.57073	6.47004	14.1526	2.31361e-09	1.62373e-06	11.994
55771	ENSG00000068489	PRR11	proline rich 11	2.45108	6.15272	14.6688	1.48008e-09	1.62373e-06	12.4218
51203	ENSG00000137804	NUSAP1	nucleolar and spindle associated protein 1	2.36862	7.19938	14.418	1.83554e-09	1.62373e-06	12.2291
22974	ENSG00000088325	TPX2	TPX2 microtubule nucleation factor	2.33038	8.21292	14.1472	2.32465e-09	1.62373e-06	11.9987
4254	ENSG00000049130	KITLG	KIT ligand	4.17125	6.04792	15.6831	4.12612e-09	1.73748e-06	11.4975
114794	ENSG00000166897	ELFN2	extracellular leucine rich repeat and fibronectin type III domain containing 2	3.51164	4.22106	13.5447	3.98942e-09	1.73748e-06	11.2304
1410	ENSG00000109846	CRYAB	crystallin alpha B	3.37805	4.5213	13.4264	4.44702e-09	1.73748e-06	11.2858
79801	ENSG00000171241	SHCBP1	SHC binding and spindle associated 1	3.02092	5.53675	13.4509	4.34768e-09	1.73748e-06	11.3485
8365	ENSG00000158406	H4C8	H4 clustered histone 8	2.99128	5.67195	13.6036	3.781e-09	1.73748e-06	11.4705
11130	ENSG00000122952	ZWINT	ZW10 interacting kinetochore protein	2.92852	5.79768	13.4422	4.38271e-09	1.73748e-06	11.3621
55165	ENSG00000138180	CEP55	centrosomal protein 55	2.8801	6.59909	13.995	2.65937e-09	1.73748e-06	11.8534
4288	ENSG00000148773	MKI67	marker of proliferation Ki-67	2.82235	8.66581	13.7211	3.55083e-09	1.73748e-06	11.5829
1870	ENSG00000007968	E2F2	E2F transcription factor 2	2.79004	5.26714	13.8661	2.98312e-09	1.73748e-06	11.7008
51512	ENSG00000075218	GTSE1	G2 and S-phase expressed 1	2.73259	5.84649	13.7213	3.39822e-09	1.73748e-06	11.5919
890	ENSG00000145386	CCNA2	cyclin A2	2.70586	7.03294	13.8668	2.98118e-09	1.73748e-06	11.7506
10112	ENSG00000112984	KIF20A	kinesin family member 20A	2.70528	6.93363	13.5054	4.13555e-09	1.73748e-06	11.4279
8350	ENSG00000275714	H3C1	H3 clustered histone 1	2.62404	5.92221	13.5363	4.02034e-09	1.73748e-06	11.4544
54492	ENSG00000214357	NEURL1B	neuralized E3 ubiquitin protein ligase 1B	2.57328	4.56385	13.5558	3.9495e-09	1.73748e-06	11.418
899	ENSG00000162063	CCNF	cyclin F	2.48934	5.85704	13.7956	3.17783e-09	1.73748e-06	11.6737
9787	ENSG00000126787	DLGAP5	DLG associated protein 5	2.4802	6.8934	13.598	3.80037e-09	1.73748e-06	11.5129
1062	ENSG00000138778	CENPE	centromere protein E	2.40364	6.46515	13.9358	2.80307e-09	1.73748e-06	11.8037
3006	ENSG00000187837	H1-2	H1.2 linker histone, cluster member	2.07738	8.40027	13.77	3.25212e-09	1.73748e-06	11.6677
7039	ENSG00000163235	TGFA	transforming growth factor alpha	2.99727	4.80773	13.3574	4.73949e-09	1.80386e-06	11.2612
56992	ENSG00000163808	KIF15	kinesin family member 15	2.35501	5.57145	13.2852	5.06733e-09	1.80386e-06	11.2054
10103	ENSG00000117472	TSPAN1	tetraspanin 1	2.27232	6.48663	13.3003	4.99708e-09	1.80386e-06	11.2424
259266	ENSG00000066279	ASPM	assembly factor for spindle microtubules	2.23922	8.37581	13.2906	5.04227e-09	1.80386e-06	11.2331
55215	ENSG00000140525	FANCI	FA complementation group I	2.30673	6.61871	13.2492	5.24013e-09	1.82482e-06	11.1955
64151	ENSG00000109805	NCAPG	non-SMC condensin I complex subunit G	2.84989	6.18828	13.1175	5.92745e-09	2.02025e-06	11.0679
1063	ENSG00000117724	CENPF	centromere protein F	2.28805	8.3622	13.0562	6.27943e-09	2.03857e-06	11.015
9928	ENSG00000118193	KIF14	kinesin family member 14	2.23748	6.28308	13.0213	6.49023e-09	2.03857e-06	10.9833
8969	ENSG00000196787	H2AC11	H2A clustered histone 11	2.20189	6.6753	13.0257	6.46293e-09	2.03857e-06	10.9872
157638	ENSG00000168672	LRATD2	LRAT domain containing 2	1.96809	7.27347	13.0828	6.12398e-09	2.03857e-06	11.0389
83461	ENSG00000111665	CDCA3	cell division cycle associated 3	2.86659	5.12037	12.9693	6.81768e-09	2.10024e-06	10.8892
55635	ENSG00000024526	DEPDC1	DEP domain containing 1	2.91576	6.67051	13.1078	7.48799e-09	2.24093e-06	10.8567
675	ENSG00000139618	BRCA2	BRCA2 DNA repair associated	2.33569	6.38882	12.8616	7.55418e-09	2.24093e-06	10.8335
699	ENSG00000169679	BUB1	BUB1 mitotic checkpoint serine/threonine kinase	2.65929	6.46088	12.786	8.12214e-09	2.24325e-06	10.7603
55143	ENSG00000134690	CDCA8	cell division cycle associated 8	2.63003	5.417	12.7921	8.074e-09	2.24325e-06	10.7481
79682	ENSG00000151725	CENPU	centromere protein U	2.45706	5.96202	12.7966	8.03931e-09	2.24325e-06	10.771
9493	ENSG00000137807	KIF23	kinesin family member 23	2.17643	6.73102	12.8238	7.83288e-09	2.24325e-06	10.7971
10403	ENSG00000080986	NDC80	NDC80 kinetochore complex component	2.4926	5.3729	12.7308	8.56484e-09	2.28667e-06	10.6956
9055	ENSG00000198901	PRC1	protein regulator of cytokinesis 1	2.27354	6.42785	12.7403	8.48701e-09	2.28667e-06	10.7185
1033	ENSG00000100526	CDKN3	cyclin dependent kinase inhibitor 3	2.59416	6.36315	12.6764	9.02742e-09	2.33242e-06	10.6575
9585	ENSG00000138182	KIF20B	kinesin family member 20B	1.93238	6.55002	12.6869	8.93607e-09	2.33242e-06	10.6661
3014	ENSG00000188486	H2AX	H2A.X variant histone	2.55801	5.32508	12.6321	9.42355e-09	2.39612e-06	10.6113
23397	ENSG00000121152	NCAPH	non-SMC condensin I complex subunit H	2.61494	5.26406	12.594	9.77889e-09	2.44763e-06	10.5541
9700	ENSG00000135476	ESPL1	extra spindle pole bodies like 1, separase	2.30249	5.51797	12.5474	1.02335e-08	2.522e-06	10.5263
26271	ENSG00000112029	FBXO5	F-box protein 5	2.47791	5.78853	12.4667	1.10745e-08	2.6478e-06	10.4553
3832	ENSG00000138160	KIF11	kinesin family member 11	1.97701	7.41046	12.4725	1.10123e-08	2.6478e-06	10.4542
57082	ENSG00000137812	KNL1	kinetochore scaffold 1	2.17156	7.26315	12.443	1.13355e-08	2.67035e-06	10.4263
51514	ENSG00000143476	DTL	denticleless E3 ubiquitin protein ligase homolog	2.35803	6.47704	12.4195	1.16012e-08	2.69334e-06	10.4067
24137	ENSG00000090889	KIF4A	kinesin family member 4A	2.47916	6.07633	12.3939	1.18978e-08	2.72274e-06	10.3848
11170	ENSG00000168309	FAM107A	family with sequence similarity 107 member A	3.9928	3.54284	12.3766	1.21029e-08	2.73064e-06	10.1489
2264	ENSG00000160867	FGFR4	fibroblast growth factor receptor 4	3.39783	3.33815	12.318	1.28248e-08	2.78653e-06	10.0835
81610	ENSG00000101447	FAM83D	family with sequence similarity 83 member D	2.82957	5.29339	12.3203	1.27954e-08	2.78653e-06	10.2924
3070	ENSG00000119969	HELLS	helicase, lymphoid specific	1.93319	6.5205	12.3143	1.28724e-08	2.78653e-06	10.3009
2491	ENSG00000102384	CENPI	centromere protein I	2.57756	4.86242	12.2639	1.35332e-08	2.89051e-06	10.2407
10635	ENSG00000111247	RAD51AP1	RAD51 associated protein 1	2.36064	5.20801	12.249	1.37359e-08	2.8952e-06	10.2395
3084	ENSG00000157168	NRG1	neuregulin 1	2.12049	6.56854	12.2339	1.39441e-08	2.90092e-06	10.2236
2305	ENSG00000111206	FOXM1	forkhead box M1	2.15704	6.53843	12.185	1.46421e-08	3.00708e-06	10.175
10615	ENSG00000076382	SPAG5	sperm associated antigen 5	2.13932	6.15252	12.1691	1.48774e-08	3.01672e-06	10.1632
89958	ENSG00000186193	SAPCD2	suppressor APC domain containing 2	2.69623	4.89256	12.1541	1.51036e-08	3.0243e-06	10.1257
10024	ENSG00000135451	TROAP	trophinin associated protein	2.55435	4.46907	12.1321	1.54413e-08	3.05375e-06	10.0596
306	ENSG00000138772	ANXA3	annexin A3	4.03215	6.3078	13.74	1.57325e-08	3.05452e-06	10.1737
3161	ENSG00000072571	HMMR	hyaluronan mediated motility receptor	2.73884	5.91366	12.1076	1.58265e-08	3.05452e-06	10.1001
10714	ENSG00000077514	POLD3	DNA polymerase delta 3, accessory subunit	2.1051	6.00541	12.0924	1.60697e-08	3.06452e-06	10.0846
2149	ENSG00000181104	F2R	coagulation factor II thrombin receptor	3.34778	5.48022	12.8519	1.6707e-08	3.07743e-06	10.0942
10733	ENSG00000142731	PLK4	polo like kinase 4	2.58227	5.32108	12.0695	1.64455e-08	3.07743e-06	10.061
1718	ENSG00000116133	DHCR24	24-dehydrocholesterol reductase	2.3234	9.01299	12.0535	1.67137e-08	3.07743e-06	10.0362
11004	ENSG00000142945	KIF2C	kinesin family member 2C	2.40037	5.82955	11.9508	1.85477e-08	3.34015e-06	9.94614
7272	ENSG00000112742	TTK	TTK protein kinase	2.31542	6.02616	11.9503	1.85575e-08	3.34015e-06	9.94483
10592	ENSG00000136824	SMC2	structural maintenance of chromosomes 2	1.75799	7.41474	11.8964	1.96048e-08	3.48943e-06	9.87546
113130	ENSG00000146670	CDCA5	cell division cycle associated 5	2.5605	5.20505	11.8536	2.04834e-08	3.60576e-06	9.843
9768	ENSG00000166803	PCLAF	PCNA clamp associated factor	2.36545	5.35716	11.8254	2.10832e-08	3.66568e-06	9.81866
8322	ENSG00000174804	FZD4	frizzled class receptor 4	2.30338	4.69216	11.8163	2.12815e-08	3.66568e-06	9.80648
990	ENSG00000094804	CDC6	cell division cycle 6	2.52265	6.08806	11.8027	2.15811e-08	3.67775e-06	9.79357
9582	ENSG00000179750	APOBEC3B	apolipoprotein B mRNA editing enzyme catalytic subunit 3B	2.72081	4.27921	11.7237	2.34126e-08	3.80342e-06	9.66688
8318	ENSG00000093009	CDC45	cell division cycle 45	2.60404	4.52581	11.7197	2.35105e-08	3.80342e-06	9.67873
55872	ENSG00000168078	PBK	PDZ binding kinase	2.54463	5.68827	11.7202	2.34996e-08	3.80342e-06	9.71256
81620	ENSG00000167513	CDT1	chromatin licensing and DNA replication factor 1	2.5214	4.49961	11.7249	2.33841e-08	3.80342e-06	9.6806
80114	ENSG00000122870	BICC1	BicC family RNA binding protein 1	2.39713	7.76078	11.8149	2.33522e-08	3.80342e-06	9.70431
9368	ENSG00000109062	SLC9A3R1	SLC9A3 regulator 1	2.06844	6.0034	11.7102	2.37432e-08	3.80342e-06	9.70034
195828	ENSG00000165244	ZNF367	zinc finger protein 367	2.62299	5.76684	11.6796	2.54385e-08	4.03465e-06	9.63546
9319	ENSG00000071539	TRIP13	thyroid hormone receptor interactor 13	2.6122	5.35898	11.5943	2.6782e-08	4.20609e-06	9.57998
157570	ENSG00000171320	ESCO2	establishment of sister chromatid cohesion N-acetyltransferase 2	2.56057	5.76372	11.5317	2.8596e-08	4.39447e-06	9.51752
6790	ENSG00000087586	AURKA	aurora kinase A	2.49061	6.20149	11.5248	2.88045e-08	4.39447e-06	9.5097
4173	ENSG00000104738	MCM4	minichromosome maintenance complex component 4	1.97947	8.06283	11.5337	2.85366e-08	4.39447e-06	9.49725
23236	ENSG00000182621	PLCB1	phospholipase C beta 1	-3.91265	3.84404	-11.4767	3.02966e-08	4.5785e-06	9.11549
114569	ENSG00000147676	MAL2	mal, T cell differentiation protein 2	2.59258	5.90636	11.4463	3.12837e-08	4.6547e-06	9.38837
641	ENSG00000197299	BLM	BLM RecQ like helicase	2.48426	4.56838	11.4433	3.1382e-08	4.6547e-06	9.41707
81624	ENSG00000139734	DIAPH3	diaphanous related formin 3	1.92033	6.16737	11.3902	3.31943e-08	4.87835e-06	9.36123
4751	ENSG00000117650	NEK2	NIMA related kinase 2	2.35603	5.57485	11.3657	3.40689e-08	4.96136e-06	9.34654
9833	ENSG00000165304	MELK	maternal embryonic leucine zipper kinase	2.03695	6.32856	11.3471	3.47482e-08	5.01346e-06	9.31138
6240	ENSG00000167325	RRM1	ribonucleotide reductase catalytic subunit M1	1.89589	7.26218	11.3389	3.50526e-08	5.01346e-06	9.2903
387882	ENSG00000235162	C12orf75	chromosome 12 open reading frame 75	1.74672	7.5543	11.2615	3.8068e-08	5.39655e-06	9.2048
5426	ENSG00000177084	POLE	DNA polymerase epsilon, catalytic subunit	2.21013	6.90788	11.1765	4.17014e-08	5.85978e-06	9.1184
9212	ENSG00000178999	AURKB	aurora kinase B	2.47286	4.7781	11.1289	4.38985e-08	6.11487e-06	9.08108
23057	ENSG00000157064	NMNAT2	nicotinamide nucleotide adenylyltransferase 2	2.08265	5.64048	11.0927	4.56489e-08	6.30388e-06	9.05807
7083	ENSG00000167900	TK1	thymidine kinase 1	3.09128	4.94889	11.1315	4.63931e-08	6.35189e-06	9.03555
8836	ENSG00000137563	GGH	gamma-glutamyl hydrolase	2.64201	4.64958	11.064	4.70946e-08	6.39329e-06	9.01734
8339	ENSG00000273802	H2BC8	H2B clustered histone 8	1.85595	5.32907	11.0445	4.8101e-08	6.47504e-06	9.00462
57650	ENSG00000163507	CIP2A	cellular inhibitor of PP2A	2.07488	5.63634	11.0206	4.93663e-08	6.58999e-06	8.97036
8336	ENSG00000278677	H2AC17	H2A clustered histone 17	3.00397	7.47129	12.2497	5.04541e-08	6.62479e-06	9.0418
54892	ENSG00000146918	NCAPG2	non-SMC condensin II complex subunit G2	1.80348	6.23767	11.0063	5.01405e-08	6.62479e-06	8.94684
220042	ENSG00000165490	DDIAS	DNA damage induced apoptosis suppressor	2.53408	4.56671	10.9161	5.53404e-08	7.09355e-06	8.85213
9645	ENSG00000133816	MICAL2	microtubule associated monooxygenase, calponin and LIM domain containing 2	2.3016	7.5593	10.968	5.53527e-08	7.09355e-06	8.84255
54704	ENSG00000164951	PDP1	pyruvate dehydrogenase phosphatase catalytic subunit 1	-1.86773	5.99472	-10.9165	5.53125e-08	7.09355e-06	8.84901
63967	ENSG00000092853	CLSPN	claspin	2.58919	5.85113	11.0682	5.66099e-08	7.1971e-06	8.85111
8970	ENSG00000124635	H2BC11	H2B clustered histone 11	2.68683	5.22687	10.8666	6.04778e-08	7.6283e-06	8.78324
5125	ENSG00000099139	PCSK5	proprotein convertase subtilisin/kexin type 5	2.92227	5.5615	11.457	6.13735e-08	7.6808e-06	8.81406
8490	ENSG00000143248	RGS5	regulator of G protein signaling 5	3.88572	4.99333	11.767	6.50938e-08	7.99677e-06	8.74188
11065	ENSG00000175063	UBE2C	ubiquitin conjugating enzyme E2 C	2.65314	4.62116	10.7647	6.53959e-08	7.99677e-06	8.66691
4998	ENSG00000085840	ORC1	origin recognition complex subunit 1	2.22849	4.90207	10.7769	6.4522e-08	7.99677e-06	8.71737
4001	ENSG00000113368	LMNB1	lamin B1	1.75423	7.03492	10.7529	6.62631e-08	8.04143e-06	8.64748
9156	ENSG00000174371	EXO1	exonuclease 1	2.51108	5.33737	10.7337	6.76862e-08	8.15237e-06	8.66953
5142	ENSG00000184588	PDE4B	phosphodiesterase 4B	2.43264	3.78088	10.6983	7.04139e-08	8.41762e-06	8.60535
754	ENSG00000183255	PTTG1IP	PTTG1 interacting protein	1.77767	9.44774	10.6728	7.24429e-08	8.59602e-06	8.55767
29127	ENSG00000161800	RACGAP1	Rac GTPase activating protein 1	1.72197	6.67185	10.6598	7.35009e-08	8.65744e-06	8.54619
10721	ENSG00000051341	POLQ	DNA polymerase theta	2.2515	5.82532	10.6503	7.42877e-08	8.68624e-06	8.56003
3148	ENSG00000164104	HMGB2	high mobility group box 2	1.94725	5.98757	10.5876	7.97054e-08	9.25218e-06	8.49074
3925	ENSG00000117632	STMN1	stathmin 1	1.70437	7.13312	10.5739	8.09421e-08	9.32814e-06	8.44059
26762	ENSG00000113249	HAVCR1	hepatitis A virus cellular receptor 1	1.8401	7.03696	10.4695	9.10728e-08	1.04207e-05	8.31991
9133	ENSG00000157456	CCNB2	cyclin B2	2.20075	5.91179	10.4252	9.5782e-08	1.08052e-05	8.31389
2177	ENSG00000144554	FANCD2	FA complementation group D2	1.84743	5.92581	10.4291	9.53547e-08	1.08052e-05	8.30759
991	ENSG00000117399	CDC20	cell division cycle 20	2.38992	6.24535	10.464	9.67469e-08	1.08377e-05	8.30452
54443	ENSG00000011426	ANLN	anillin actin binding protein	2.03578	8.23646	10.401	9.8464e-08	1.09534e-05	8.24842
5888	ENSG00000051180	RAD51	RAD51 recombinase	2.52665	3.86407	10.3834	1.00459e-07	1.10223e-05	8.21805
8437	ENSG00000111344	RASAL1	RAS protein activator like 1	2.2359	4.50135	10.3855	1.00213e-07	1.10223e-05	8.28275
54478	ENSG00000129195	PIMREG	PICALM interacting mitotic regulator	3.46641	3.38542	10.3728	1.0168e-07	1.10803e-05	8.03747
23216	ENSG00000065882	TBC1D1	TBC1 domain family member 1	1.6768	6.83153	10.3594	1.0325e-07	1.11754e-05	8.19827
151246	ENSG00000163535	SGO2	shugoshin 2	2.29018	4.76474	10.3509	1.0426e-07	1.1209e-05	8.24245
55789	ENSG00000035499	DEPDC1B	DEP domain containing 1B	2.585	4.88943	10.3286	1.06965e-07	1.14231e-05	8.21891
8335	ENSG00000278463	H2AC4	H2A clustered histone 4	2.19964	4.41841	10.3095	1.0933e-07	1.14468e-05	8.19894
10051	ENSG00000113810	SMC4	structural maintenance of chromosomes 4	1.68917	8.07394	10.3116	1.0907e-07	1.14468e-05	8.13549
51313	ENSG00000164125	GASK1B	golgi associated kinase 1B	-2.82402	6.11919	-10.344	1.0857e-07	1.14468e-05	8.20774
4174	ENSG00000100297	MCM5	minichromosome maintenance complex component 5	1.90124	6.06776	10.2779	1.13374e-07	1.17931e-05	8.12152
256691	ENSG00000165072	MAMDC2	MAM domain containing 2	5.76756	2.02609	10.2396	1.18499e-07	1.22467e-05	7.12848
81706	ENSG00000198729	PPP1R14C	protein phosphatase 1 regulatory inhibitor subunit 14C	2.53731	4.25737	10.223	1.20786e-07	1.2324e-05	8.10056
11078	ENSG00000100106	TRIOBP	TRIO and F-actin binding protein	1.48555	6.59302	10.2246	1.20574e-07	1.2324e-05	8.03858
727	ENSG00000106804	C5	complement C5	3.28667	4.50889	10.9182	1.22537e-07	1.24235e-05	8.14321
6941	ENSG00000137310	TCF19	transcription factor 19	2.05331	5.5069	10.1813	1.26762e-07	1.27711e-05	8.03447
25886	ENSG00000164087	POC1A	POC1 centriolar protein A	2.2932	4.27465	10.1485	1.31689e-07	1.31846e-05	8.01385
23022	ENSG00000129116	PALLD	palladin, cytoskeletal associated protein	1.96265	5.88202	10.0874	1.41417e-07	1.39837e-05	7.89708
26010	ENSG00000196141	SPATS2L	spermatogenesis associated serine rich 2 like	1.57641	7.02047	10.0894	1.41086e-07	1.39837e-05	7.88018
157285	ENSG00000275342	PRAG1	PEAK1 related, kinase-activating pseudokinase 1	2.24384	4.69721	10.0797	1.42694e-07	1.40234e-05	7.92732
64105	ENSG00000123219	CENPK	centromere protein K	2.27119	4.26699	10.0222	1.52634e-07	1.49088e-05	7.87028
701	ENSG00000156970	BUB1B	BUB1 mitotic checkpoint serine/threonine kinase B	1.74373	6.63387	9.96421	1.63425e-07	1.58661e-05	7.74301
1058	ENSG00000115163	CENPA	centromere protein A	2.55863	4.18759	9.93411	1.6934e-07	1.62544e-05	7.75522
1719	ENSG00000228716	DHFR	dihydrofolate reductase	1.99911	6.66072	9.93354	1.69454e-07	1.62544e-05	7.69986
29128	ENSG00000276043	UHRF1	ubiquitin like with PHD and ring finger domains 1	2.9827	5.1555	10.3754	1.76775e-07	1.68557e-05	7.76942
151648	ENSG00000129810	SGO1	shugoshin 1	2.02617	4.5797	9.8886	1.78721e-07	1.69405e-05	7.71626
4171	ENSG00000073111	MCM2	minichromosome maintenance complex component 2	1.64416	6.83582	9.82776	1.92139e-07	1.807e-05	7.56701
9076	ENSG00000163347	CLDN1	claudin 1	1.47344	8.39863	9.82447	1.92894e-07	1.807e-05	7.55801
3667	ENSG00000169047	IRS1	insulin receptor substrate 1	3.20164	3.81451	9.81792	1.94409e-07	1.8106e-05	7.51395
79413	ENSG00000177494	ZBED2	zinc finger BED-type containing 2	4.52625	4.56957	10.7459	2.07728e-07	1.91241e-05	7.5477
8357	ENSG00000278828	H3C10	H3 clustered histone 10	2.37414	5.69622	9.90518	2.06911e-07	1.91241e-05	7.55508
11346	ENSG00000171992	SYNPO	synaptopodin	2.93142	4.65763	9.78006	2.09706e-07	1.91958e-05	7.55808
3556	ENSG00000196083	IL1RAP	interleukin 1 receptor accessory protein	2.04525	5.62936	9.73656	2.143e-07	1.9505e-05	7.48806
891	ENSG00000134057	CCNB1	cyclin B1	2.12923	6.67509	9.80569	2.32456e-07	2.10379e-05	7.40427
83540	ENSG00000143228	NUF2	NUF2 component of NDC80 kinetochore complex	2.36993	4.79276	9.66308	2.34138e-07	2.10711e-05	7.44842
672	ENSG00000012048	BRCA1	BRCA1 DNA repair associated	1.75492	6.36152	9.65578	2.36213e-07	2.11391e-05	7.36882
221150	ENSG00000165480	SKA3	spindle and kinetochore associated complex subunit 3	2.26173	5.21347	9.63627	2.41856e-07	2.15239e-05	7.39594
3992	ENSG00000149485	FADS1	fatty acid desaturase 1	1.57946	6.41084	9.61771	2.47359e-07	2.1892e-05	7.31667
3321	ENSG00000143061	IGSF3	immunoglobulin superfamily member 3	7.19892	2.6999	9.59893	2.53061e-07	2.22735e-05	5.54967
54751	ENSG00000162458	FBLIM1	filamin binding LIM protein 1	6.23026	0.690279	9.58521	2.57316e-07	2.25243e-05	5.43243
4085	ENSG00000164109	MAD2L1	mitotic arrest deficient 2 like 1	2.06263	5.57528	9.56812	2.62722e-07	2.28725e-05	7.29901
84722	ENSG00000134222	PSRC1	proline and serine rich coiled-coil 1	2.39258	4.24188	9.53348	2.74055e-07	2.3517e-05	7.29515
7298	ENSG00000176890	TYMS	thymidylate synthetase	2.24327	4.72282	9.53427	2.73791e-07	2.3517e-05	7.2896
6696	ENSG00000118785	SPP1	secreted phosphoprotein 1	2.08798	8.9425	9.67443	2.74529e-07	2.3517e-05	7.22842
23406	ENSG00000103187	COTL1	coactosin like F-actin binding protein 1	1.66623	7.68513	9.50631	2.8331e-07	2.41401e-05	7.16094
9837	ENSG00000101003	GINS1	GINS complex subunit 1	2.25532	5.72362	9.55106	2.99514e-07	2.52522e-05	7.17738
25874	ENSG00000143158	MPC2	mitochondrial pyruvate carrier 2	1.34993	6.75482	9.46355	2.98556e-07	2.52522e-05	7.11173
84904	ENSG00000137135	ARHGEF39	Rho guanine nucleotide exchange factor 39	2.4057	3.79244	9.43103	3.10735e-07	2.6061e-05	7.16607
5933	ENSG00000080839	RBL1	RB transcriptional corepressor like 1	2.07112	5.62448	9.41267	3.27226e-07	2.73012e-05	7.06248
55388	ENSG00000065328	MCM10	minichromosome maintenance 10 replication initiation factor	2.85872	4.98677	9.87642	3.33131e-07	2.73663e-05	7.1496
995	ENSG00000158402	CDC25C	cell division cycle 25C	2.54613	3.84111	9.37881	3.31409e-07	2.73663e-05	7.10278
4603	ENSG00000185697	MYBL1	MYB proto-oncogene like 1	1.95036	5.07943	9.37522	3.32885e-07	2.73663e-05	7.07811
54821	ENSG00000186871	ERCC6L	ERCC excision repair 6 like, spindle assembly checkpoint helicase	2.20894	4.80649	9.35725	3.4037e-07	2.78183e-05	7.07497
55839	ENSG00000166451	CENPN	centromere protein N	2.12272	5.25797	9.32044	3.56271e-07	2.89701e-05	6.99699
64236	ENSG00000120913	PDLIM2	PDZ and LIM domain 2	2.7642	3.42376	9.31126	3.60358e-07	2.91544e-05	6.98729
84918	ENSG00000120256	LRP11	LDL receptor related protein 11	-1.81478	6.59918	-9.3042	3.63537e-07	2.92638e-05	6.91471
83990	ENSG00000136492	BRIP1	BRCA1 interacting helicase 1	1.83043	5.58546	9.29396	3.68195e-07	2.93438e-05	6.94
29028	ENSG00000156802	ATAD2	ATPase family AAA domain containing 2	1.54567	7.83728	9.29615	3.67192e-07	2.93438e-05	6.89679
79172	ENSG00000138092	CENPO	centromere protein O	1.90319	4.64606	9.26408	3.82168e-07	3.03067e-05	6.95552
57153	ENSG00000129353	SLC44A2	solute carrier family 44 member 2	1.79917	5.18555	9.2523	3.87826e-07	3.06039e-05	6.90913
23594	ENSG00000091651	ORC6	origin recognition complex subunit 6	3.13689	3.81109	9.24044	3.93616e-07	3.09085e-05	6.9148
79733	ENSG00000129173	E2F8	E2F transcription factor 8	2.203	4.48597	9.23479	3.96407e-07	3.09758e-05	6.9292
5641	ENSG00000100600	LGMN	legumain	-1.82513	6.79875	-9.22369	4.01953e-07	3.12567e-05	6.81061
79915	ENSG00000176208	ATAD5	ATPase family AAA domain containing 5	1.92979	5.70439	9.2143	4.0671e-07	3.14739e-05	6.84123
121227	ENSG00000139263	LRIG3	leucine rich repeats and immunoglobulin like domains 3	-1.74146	5.50117	-9.20226	4.1289e-07	3.16485e-05	6.82746
5144	ENSG00000113448	PDE4D	phosphodiesterase 4D	-2.61911	4.19962	-9.20221	4.12918e-07	3.16485e-05	6.8951
100506271	ENSG00000237862	LOC100506271	uncharacterized LOC100506271	7.33611	-0.15432	9.18344	4.2276e-07	3.22486e-05	4.91063
3835	ENSG00000079616	KIF22	kinesin family member 22	1.49896	5.73487	9.13802	4.47625e-07	3.39835e-05	6.74698
10535	ENSG00000104889	RNASEH2A	ribonuclease H2 subunit A	2.00591	4.74783	9.12893	4.52787e-07	3.42132e-05	6.79087
51659	ENSG00000131153	GINS2	GINS complex subunit 2	2.34655	4.93174	9.11909	4.58448e-07	3.44783e-05	6.77543
8914	ENSG00000111602	TIMELESS	timeless circadian regulator	1.67309	6.1846	9.11534	4.60623e-07	3.448e-05	6.69779
3017	ENSG00000158373	H2BC5	H2B clustered histone 5	1.53732	6.94298	9.1088	4.64447e-07	3.46045e-05	6.65668
29899	ENSG00000121957	GPSM2	G protein signaling modulator 2	1.60139	5.67468	9.08524	4.78492e-07	3.54859e-05	6.69275
2237	ENSG00000168496	FEN1	flap structure-specific endonuclease 1	2.1154	5.89416	9.22684	4.96989e-07	3.66878e-05	6.6553
5269	ENSG00000124570	SERPINB6	serpin family B member 6	2.72999	3.45654	9.03283	5.11398e-07	3.75783e-05	6.66237
55247	ENSG00000109674	NEIL3	nei like DNA glycosylase 3	1.98133	4.87779	9.00928	5.26959e-07	3.8545e-05	6.65052
10036	ENSG00000167670	CHAF1A	chromatin assembly factor 1 subunit A	2.18403	5.60081	9.10407	5.42734e-07	3.95184e-05	6.57998
10220	ENSG00000135414	GDF11	growth differentiation factor 11	-1.91102	4.81484	-8.97958	5.47306e-07	3.9671e-05	6.5709
1111	ENSG00000149554	CHEK1	checkpoint kinase 1	1.69595	5.85667	8.94942	5.68826e-07	4.10452e-05	6.49274
79968	ENSG00000092470	WDR76	WD repeat domain 76	1.85125	6.07143	8.94181	5.74399e-07	4.12614e-05	6.47702
1894	ENSG00000114346	ECT2	epithelial cell transforming 2	1.54014	7.912	8.92746	5.85059e-07	4.18396e-05	6.42049
3672	ENSG00000213949	ITGA1	integrin subunit alpha 1	4.9654	0.820439	8.92075	5.90121e-07	4.2014e-05	5.4849
79807	ENSG00000138780	GSTCD	glutathione S-transferase C-terminal domain containing	2.32262	6.27078	9.55155	6.29279e-07	4.46036e-05	6.47832
4641	ENSG00000197879	MYO1C	myosin IC	1.45817	7.42991	8.85908	6.38848e-07	4.50824e-05	6.32607
26147	ENSG00000119403	PHF19	PHD finger protein 19	3.82983	2.06897	8.8546	6.42559e-07	4.51454e-05	5.98776
8438	ENSG00000085999	RAD54L	RAD54 like	2.143	4.94166	8.83051	6.62864e-07	4.63687e-05	6.4005
23310	ENSG00000151503	NCAPD3	non-SMC condensin II complex subunit D3	1.42843	6.69384	8.81495	6.76345e-07	4.71059e-05	6.27961
8871	ENSG00000078269	SYNJ2	synaptojanin 2	2.17425	4.61186	8.81132	6.79527e-07	4.71227e-05	6.38283
84823	ENSG00000176619	LMNB2	lamin B2	1.39884	7.61243	8.80249	6.87345e-07	4.74594e-05	6.25247
307	ENSG00000196975	ANXA4	annexin A4	1.48663	7.9063	8.79076	6.97887e-07	4.79805e-05	6.24209
139886	ENSG00000186767	SPIN4	spindlin family member 4	1.87601	4.25358	8.77941	7.08236e-07	4.82776e-05	6.34986
57185	ENSG00000001461	NIPAL3	NIPA like domain containing 3	-1.9966	4.9586	-8.78213	7.05744e-07	4.82776e-05	6.30813
5557	ENSG00000198056	PRIM1	DNA primase subunit 1	1.65992	4.56249	8.76184	7.24595e-07	4.91834e-05	6.31707
89796	ENSG00000134369	NAV1	neuron navigator 1	2.92432	3.82068	8.75818	7.28052e-07	4.92095e-05	6.30852
26056	ENSG00000135631	RAB11FIP5	RAB11 family interacting protein 5	1.63092	5.37069	8.75394	7.32075e-07	4.92736e-05	6.24607
79993	ENSG00000164181	ELOVL7	ELOVL fatty acid elongase 7	2.38343	5.15705	8.74381	7.41802e-07	4.97194e-05	6.31545
347240	ENSG00000186638	KIF24	kinesin family member 24	1.70229	4.75469	8.74024	7.45253e-07	4.97425e-05	6.2647
79019	ENSG00000100162	CENPM	centromere protein M	2.36797	3.5395	8.67849	8.07855e-07	5.36824e-05	6.23584
64065	ENSG00000112378	PERP	p53 apoptosis effector related to PMP22	1.99671	6.28017	8.84976	8.10983e-07	5.36824e-05	6.1462
79605	ENSG00000177614	PGBD5	piggyBac transposable element derived 5	2.88293	3.07544	8.65554	8.32516e-07	5.48809e-05	6.19573
7153	ENSG00000131747	TOP2A	DNA topoisomerase II alpha	1.23082	9.33588	8.64794	8.40859e-07	5.52038e-05	6.05385
1869	ENSG00000101412	E2F1	E2F transcription factor 1	2.25079	3.9918	8.63355	8.56911e-07	5.6028e-05	6.17883
2146	ENSG00000106462	EZH2	enhancer of zeste 2 polycomb repressive complex 2 subunit	1.77765	4.94972	8.6121	8.81437e-07	5.7165e-05	6.11621
10501	ENSG00000167680	SEMA6B	semaphorin 6B	1.68712	4.43099	8.61249	8.80977e-07	5.7165e-05	6.13063
26064	ENSG00000039560	RAI14	retinoic acid induced 14	1.36803	7.76926	8.58587	9.12441e-07	5.89371e-05	5.961
9123	ENSG00000141526	SLC16A3	solute carrier family 16 member 3	2.51458	4.16837	8.56237	9.41216e-07	6.05515e-05	6.0857
5985	ENSG00000111445	RFC5	replication factor C subunit 5	1.44807	5.55399	8.55642	9.48645e-07	6.07854e-05	5.97974
83903	ENSG00000177602	HASPIN	histone H3 associated protein kinase	2.56071	3.94289	8.54194	9.67005e-07	6.1715e-05	6.06477
8329	ENSG00000196747	H2AC13	H2A clustered histone 13	2.47509	4.73762	8.53382	9.77469e-07	6.18896e-05	6.05298
80727	ENSG00000136295	TTYH3	tweety family member 3	1.54711	5.47316	8.53667	9.73785e-07	6.18896e-05	5.94954
85360	ENSG00000105137	SYDE1	synapse defective Rho GTPase homolog 1	2.03618	4.80232	8.52439	9.89759e-07	6.2421e-05	5.99065
23336	ENSG00000182253	SYNM	synemin	2.09698	4.0682	8.48495	1.04302e-06	6.55218e-05	5.98792
9749	ENSG00000112419	PHACTR2	phosphatase and actin regulator 2	1.47603	6.57879	8.46321	1.07366e-06	6.69218e-05	5.81286
79586	ENSG00000123989	CHPF	chondroitin polymerizing factor	-1.45645	4.84895	-8.46418	1.07226e-06	6.69218e-05	5.88468
3008	ENSG00000168298	H1-4	H1.4 linker histone, cluster member	1.3967	6.9036	8.45744	1.08194e-06	6.71769e-05	5.7952
3606	ENSG00000150782	IL18	interleukin 18	-1.27706	7.07066	-8.43787	1.11059e-06	6.84251e-05	5.76672
2074	ENSG00000225830	ERCC6	ERCC excision repair 6, chromatin remodeling factor	-1.55447	5.51235	-8.43844	1.10974e-06	6.84251e-05	5.80975
7483	ENSG00000143816	WNT9A	Wnt family member 9A	-2.11829	3.26415	-8.42343	1.13223e-06	6.94911e-05	5.90791
8366	ENSG00000278705	H4C2	H4 clustered histone 2	1.53043	7.60636	8.41684	1.14227e-06	6.98395e-05	5.72744
57462	ENSG00000164976	MYORG	myogenesis regulating glycosidase (putative)	2.69955	4.11565	8.40872	1.15474e-06	7.0334e-05	5.87802
5596	ENSG00000141639	MAPK4	mitogen-activated protein kinase 4	-4.64931	0.459713	-8.39897	1.16993e-06	7.09893e-05	5.0336
1303	ENSG00000111799	COL12A1	collagen type XII alpha 1 chain	2.01631	5.46671	8.38146	1.19774e-06	7.24024e-05	5.80348
55010	ENSG00000185480	PARPBP	PARP1 binding protein	1.99774	4.27822	8.36248	1.22868e-06	7.39931e-05	5.80678
9537	ENSG00000175274	TP53I11	tumor protein p53 inducible protein 11	1.96431	3.82789	8.34705	1.25445e-06	7.52622e-05	5.81118
595	ENSG00000110092	CCND1	cyclin D1	1.67034	9.1256	8.34677	1.26864e-06	7.58296e-05	5.63106
1947	ENSG00000090776	EFNB1	ephrin B1	1.8539	5.71895	8.36229	1.28153e-06	7.63155e-05	5.67101
2151	ENSG00000164220	F2RL2	coagulation factor II thrombin receptor like 2	2.34952	4.17047	8.34463	1.29027e-06	7.6551e-05	5.76379
79850	ENSG00000167695	TLCD3A	TLC domain containing 3A	1.6803	4.60906	8.32023	1.30063e-06	7.68813e-05	5.7126
55038	ENSG00000170779	CDCA4	cell division cycle associated 4	1.88558	5.20399	8.31414	1.31137e-06	7.72308e-05	5.67358
84296	ENSG00000147536	GINS4	GINS complex subunit 4	2.41821	4.85634	8.60586	1.31841e-06	7.73611e-05	5.75758
3714	ENSG00000184916	JAG2	jagged canonical Notch ligand 2	1.96405	3.75917	8.30411	1.32925e-06	7.75273e-05	5.75132
27346	ENSG00000109084	TMEM97	transmembrane protein 97	-1.80832	6.74589	-8.44744	1.33092e-06	7.75273e-05	5.60983
644815	ENSG00000188522	FAM83G	family with sequence similarity 83 member G	2.79339	2.90984	8.28742	1.3596e-06	7.8911e-05	5.66195
9353	ENSG00000145147	SLIT2	slit guidance ligand 2	-3.35715	4.79123	-8.8621	1.37202e-06	7.93444e-05	5.78688
1889	ENSG00000117298	ECE1	endothelin converting enzyme 1	1.19227	7.01383	8.26448	1.4025e-06	8.08151e-05	5.52061
7074	ENSG00000156299	TIAM1	TIAM Rac1 associated GEF 1	2.48099	3.46031	8.2401	1.44968e-06	8.32346e-05	5.66814
54979	ENSG00000133328	PLAAT2	phospholipase A and acyltransferase 2	-3.97009	2.00998	-8.2191	1.49168e-06	8.53403e-05	5.46341
5420	ENSG00000128567	PODXL	podocalyxin like	1.24822	8.61471	8.17857	1.57643e-06	8.98676e-05	5.40062
84515	ENSG00000125885	MCM8	minichromosome maintenance 8 homologous recombination repair factor	1.45205	5.62703	8.17163	1.59144e-06	9.00825e-05	5.45404
8566	ENSG00000160209	PDXK	pyridoxal kinase	1.3201	9.02542	8.17174	1.59121e-06	9.00825e-05	5.39478
54978	ENSG00000213699	SLC35F6	solute carrier family 35 member F6	1.39785	6.69169	8.16863	1.59798e-06	9.01337e-05	5.39642
333932	ENSG00000203852	H3C15	H3 clustered histone 15	3.33298	3.02566	8.1555	1.62694e-06	9.14452e-05	5.43197
90417	ENSG00000128944	KNSTRN	kinetochore localized astrin (SPAG5) binding protein	1.90144	5.53332	8.14926	1.6409e-06	9.19076e-05	5.46951
6491	ENSG00000123473	STIL	STIL centriolar assembly protein	1.44816	6.21088	8.1257	1.69475e-06	9.42646e-05	5.35891
221	ENSG00000006534	ALDH3B1	aldehyde dehydrogenase 3 family member B1	1.43904	4.61672	8.12653	1.69282e-06	9.42646e-05	5.43692
5111	ENSG00000132646	PCNA	proliferating cell nuclear antigen	1.74691	6.84871	8.20893	1.7237e-06	9.55432e-05	5.33718
8208	ENSG00000159259	CHAF1B	chromatin assembly factor 1 subunit B	1.84307	4.7886	8.10479	1.7441e-06	9.63405e-05	5.42914
63979	ENSG00000132436	FIGNL1	fidgetin like 1	1.85064	5.17663	8.10059	1.7542e-06	9.65656e-05	5.41243
80346	ENSG00000168476	REEP4	receptor accessory protein 4	1.44127	4.5666	8.09225	1.77444e-06	9.73448e-05	5.40159
5331	ENSG00000149782	PLCB3	phospholipase C beta 3	1.28167	5.77285	8.0892	1.7819e-06	9.74205e-05	5.31284
79075	ENSG00000136982	DSCC1	DNA replication and sister chromatid cohesion 1	1.76113	3.97697	8.08206	1.79949e-06	9.80479e-05	5.44784
1808	ENSG00000092964	DPYSL2	dihydropyrimidinase like 2	1.29082	8.16522	8.05828	1.85946e-06	0.000100292	5.22917
22890	ENSG00000126804	ZBTB1	zinc finger and BTB domain containing 1	-1.32517	6.77256	-8.05833	1.85932e-06	0.000100292	5.236
51365	ENSG00000144837	PLA1A	phospholipase A1 member A	-2.95171	2.42199	-8.05994	1.85521e-06	0.000100292	5.36313
23421	ENSG00000142856	ITGB3BP	integrin subunit beta 3 binding protein	1.43018	4.91426	8.04626	1.89057e-06	0.000101288	5.32244
4644	ENSG00000197535	MYO5A	myosin VA	1.21384	6.64801	8.04803	1.88595e-06	0.000101288	5.22136
5723	ENSG00000146733	PSPH	phosphoserine phosphatase	-1.5101	5.3849	-8.04148	1.90309e-06	0.000101619	5.26598
146956	ENSG00000154920	EME1	essential meiotic structure-specific endonuclease 1	2.08482	3.50669	8.0015	2.01137e-06	0.000107044	5.35088
57464	ENSG00000128578	STRIP2	striatin interacting protein 2	2.84559	2.79832	7.99397	2.03249e-06	0.000107809	5.29377
23649	ENSG00000014138	POLA2	DNA polymerase alpha 2, accessory subunit	1.70923	5.23092	7.99127	2.04012e-06	0.000107857	5.23403
23531	ENSG00000108960	MMD	monocyte to macrophage differentiation associated	1.72927	4.1501	7.97696	2.08108e-06	0.000109661	5.28247
1031	ENSG00000123080	CDKN2C	cyclin dependent kinase inhibitor 2C	1.73337	4.51201	7.96142	2.12653e-06	0.000111688	5.24424
3728	ENSG00000173801	JUP	junction plakoglobin	1.36779	6.90983	7.94838	2.16546e-06	0.000113361	5.09083
1836	ENSG00000155850	SLC26A2	solute carrier family 26 member 2	1.35928	7.46786	7.92511	2.23687e-06	0.000116374	5.04498
60674	ENSG00000234741	GAS5	growth arrest specific 5	-1.49873	6.80005	-7.9249	2.23754e-06	0.000116374	5.04531
5902	ENSG00000099901	RANBP1	RAN binding protein 1	1.34571	7.02253	7.9217	2.24755e-06	0.000116516	5.04043
9781	ENSG00000151692	RNF144A	ring finger protein 144A	2.5029	3.2993	7.91518	2.26811e-06	0.000116826	5.20052
84930	ENSG00000120539	MASTL	microtubule associated serine/threonine kinase like	1.43409	6.11335	7.91533	2.26763e-06	0.000116826	5.0553
25938	ENSG00000129493	HEATR5A	HEAT repeat containing 5A	-1.39053	5.90846	-7.91254	2.27647e-06	0.000116881	5.05522
6773	ENSG00000170581	STAT2	signal transducer and activator of transcription 2	-1.47714	6.46956	-7.90637	2.29621e-06	0.000117517	5.02476
57530	ENSG00000143375	CGN	cingulin	1.88992	4.52441	7.90361	2.30508e-06	0.000117596	5.20186
9901	ENSG00000196220	SRGAP3	SLIT-ROBO Rho GTPase activating protein 3	-2.0882	4.33054	-7.89815	2.32273e-06	0.00011812	5.17972
3898	ENSG00000159166	LAD1	ladinin 1	3.82211	3.88671	7.86572	2.43071e-06	0.00012322	4.76634
92999	ENSG00000114853	ZBTB47	zinc finger and BTB domain containing 47	1.48318	4.52931	7.85613	2.46362e-06	0.000124495	5.07104
2030	ENSG00000112759	SLC29A1	solute carrier family 29 member 1 (Augustine blood group)	1.68735	5.46379	7.85325	2.47361e-06	0.000124606	5.00056
84962	ENSG00000129474	AJUBA	ajuba LIM protein	1.74533	6.64412	7.98984	2.48752e-06	0.000124914	4.97855
8347	ENSG00000180596	H2BC4	H2B clustered histone 4	1.34683	7.46902	7.84379	2.5067e-06	0.000125484	4.91898
120	ENSG00000148700	ADD3	adducin 3	1.34727	7.19341	7.83145	2.55058e-06	0.000127283	4.90224
9735	ENSG00000184445	KNTC1	kinetochore associated 1	1.34429	6.54778	7.82572	2.57122e-06	0.000127914	4.90811
51765	ENSG00000134602	STK26	serine/threonine kinase 26	1.46517	5.09313	7.81939	2.59422e-06	0.000128659	4.99172
6674	ENSG00000104450	SPAG1	sperm associated antigen 1	1.70127	4.66406	7.81713	2.60251e-06	0.000128672	5.05674
1515	ENSG00000136943	CTSV	cathepsin V	2.18092	3.22983	7.81072	2.62611e-06	0.000129042	5.08673
10076	ENSG00000060656	PTPRU	protein tyrosine phosphatase receptor type U	1.41225	4.80335	7.81102	2.62501e-06	0.000129042	4.97857
114299	NA	NA	NA	-2.99148	2.10619	-7.79424	2.68788e-06	0.000131673	4.92136
2175	ENSG00000187741	FANCA	FA complementation group A	1.93425	4.77911	7.7638	2.80602e-06	0.000137042	4.93958
27115	ENSG00000171408	PDE7B	phosphodiesterase 7B	1.34492	5.6234	7.75539	2.8396e-06	0.00013826	4.86757
91687	ENSG00000120334	CENPL	centromere protein L	1.83866	4.24449	7.72337	2.97151e-06	0.000143375	4.92222
317772	ENSG00000184270	H2AC21	H2A clustered histone 21	1.38407	5.34835	7.72439	2.96724e-06	0.000143375	4.83301
94081	ENSG00000164466	SFXN1	sideroflexin 1	1.34494	7.20062	7.72603	2.96031e-06	0.000143375	4.75185
10906	ENSG00000135148	TRAFD1	TRAF-type zinc finger domain containing 1	-1.504	5.70728	-7.71765	2.99577e-06	0.000144112	4.7865
8854	ENSG00000128918	ALDH1A2	aldehyde dehydrogenase 1 family member A2	-5.02278	-0.121909	-7.71304	3.01544e-06	0.000144624	4.0016
10053	ENSG00000129354	AP1M2	adaptor related protein complex 1 subunit mu 2	4.61704	2.42915	7.70369	3.05581e-06	0.000146122	4.50297
586	ENSG00000060982	BCAT1	branched chain amino acid transaminase 1	-2.8144	6.27142	-8.34273	3.07908e-06	0.000146797	4.9945
2745	ENSG00000173221	GLRX	glutaredoxin	1.53674	5.34371	7.69203	3.10692e-06	0.000147685	4.8454
55013	ENSG00000005059	MCUB	mitochondrial calcium uniporter dominant negative subunit beta	1.42768	4.70184	7.67918	3.16433e-06	0.000149968	4.81342
57460	ENSG00000111110	PPM1H	protein phosphatase, Mg2+/Mn2+ dependent 1H	-1.15086	6.39315	-7.67301	3.19229e-06	0.000150847	4.68631
11073	ENSG00000163781	TOPBP1	DNA topoisomerase II binding protein 1	1.23884	6.92819	7.6571	3.26562e-06	0.000153859	4.65449
5251	ENSG00000102174	PHEX	phosphate regulating endopeptidase homolog X-linked	3.0076	1.98607	7.64769	3.3098e-06	0.000155483	4.78218
150468	ENSG00000169607	CKAP2L	cytoskeleton associated protein 2 like	1.35548	5.85168	7.64223	3.33573e-06	0.000156243	4.67764
50650	ENSG00000163947	ARHGEF3	Rho guanine nucleotide exchange factor 3	-2.36995	4.15502	-7.78658	3.34753e-06	0.000156339	4.83892
26579	ENSG00000172927	MYEOV	myeloma overexpressed	2.72304	5.24422	8.20968	3.61855e-06	0.000168504	4.82598
643314	NA	KIAA0754	KIAA0754	1.45074	5.37925	7.5809	3.64231e-06	0.000169119	4.62056
124222	ENSG00000162073	PAQR4	progestin and adipoQ receptor family member 4	2.60381	3.32289	7.57242	3.68703e-06	0.000170346	4.76215
154141	ENSG00000172197	MBOAT1	membrane bound O-acyltransferase domain containing 1	1.31781	6.66655	7.56986	3.70063e-06	0.000170346	4.52698
55345	ENSG00000138658	ZGRF1	zinc finger GRF-type containing 1	1.23717	5.30672	7.57033	3.69813e-06	0.000170346	4.59699
101929128	ENSG00000248538	LOC101929128	uncharacterized LOC101929128	3.83593	2.25487	7.54373	3.84258e-06	0.000175869	4.22799
4175	ENSG00000076003	MCM6	minichromosome maintenance complex component 6	1.41323	7.09301	7.54558	3.83233e-06	0.000175869	4.49455
9411	ENSG00000137962	ARHGAP29	Rho GTPase activating protein 29	1.25748	8.25164	7.53819	3.8734e-06	0.000176775	4.47702
6470	ENSG00000176974	SHMT1	serine hydroxymethyltransferase 1	1.28024	5.84805	7.53159	3.91045e-06	0.000177959	4.50275
57556	ENSG00000092421	SEMA6A	semaphorin 6A	1.94495	3.6322	7.51844	3.98543e-06	0.000179344	4.67243
3678	ENSG00000161638	ITGA5	integrin subunit alpha 5	1.51205	5.06694	7.52382	3.9546e-06	0.000179344	4.54395
3632	ENSG00000068383	INPP5A	inositol polyphosphate-5-phosphatase A	1.40833	4.89826	7.52147	3.96805e-06	0.000179344	4.55694
51804	ENSG00000100625	SIX4	SIX homeobox 4	-1.21842	6.26117	-7.5184	3.98567e-06	0.000179344	4.47318
27338	ENSG00000108106	UBE2S	ubiquitin conjugating enzyme E2 S	1.6644	4.89706	7.51211	4.02207e-06	0.000180332	4.59554
8445	ENSG00000127334	DYRK2	dual specificity tyrosine phosphorylation regulated kinase 2	1.11955	7.50892	7.51073	4.03013e-06	0.000180332	4.42755
57544	ENSG00000087301	TXNDC16	thioredoxin domain containing 16	-1.39636	5.51005	-7.50611	4.05717e-06	0.000181036	4.51951
135932	ENSG00000178826	TMEM139	transmembrane protein 139	1.82667	4.81927	7.50276	4.07687e-06	0.000181081	4.56269
51611	ENSG00000117543	DPH5	diphthamide biosynthesis 5	-1.34551	5.05591	-7.5021	4.08079e-06	0.000181081	4.51026
23710	ENSG00000139112	GABARAPL1	GABA type A receptor associated protein like 1	-1.41483	6.85265	-7.49442	4.12638e-06	0.000182598	4.42576
79627	ENSG00000119900	OGFRL1	opioid growth factor receptor like 1	1.25294	7.85839	7.48629	4.17527e-06	0.000184253	4.40319
81831	ENSG00000171208	NETO2	neuropilin and tolloid like 2	2.86221	4.35598	7.60977	4.20186e-06	0.000184344	4.65475
23516	ENSG00000104635	SLC39A14	solute carrier family 39 member 14	1.26843	7.15716	7.48027	4.21187e-06	0.000184344	4.38923
6576	ENSG00000100075	SLC25A1	solute carrier family 25 member 1	1.15184	6.90541	7.48149	4.20444e-06	0.000184344	4.39705
5982	ENSG00000049541	RFC2	replication factor C subunit 2	1.89812	5.12002	7.49279	4.22552e-06	0.000184438	4.53002
253714	ENSG00000146263	MMS22L	MMS22 like, DNA repair protein	1.1965	5.78142	7.46981	4.27629e-06	0.000186147	4.42179
83853	ENSG00000145491	ROPN1L	rhophilin associated tail protein 1 like	5.73739	-1.34597	7.45668	4.35862e-06	0.000188705	3.04046
100507421	ENSG00000261115	TMEM178B	transmembrane protein 178B	1.54504	5.39091	7.45736	4.3543e-06	0.000188705	4.43072
5818	ENSG00000110400	NECTIN1	nectin cell adhesion molecule 1	1.64144	5.27947	7.45416	4.37462e-06	0.000188887	4.42333
4281	ENSG00000101871	MID1	midline 1	-1.25869	6.97258	-7.44468	4.43528e-06	0.000190991	4.33663
10174	ENSG00000120896	SORBS3	sorbin and SH3 domain containing 3	1.3049	5.42403	7.4394	4.46954e-06	0.00019195	4.42611
7516	ENSG00000196584	XRCC2	X-ray repair cross complementing 2	2.3247	3.89597	7.4262	4.55622e-06	0.00019515	4.54432
79980	ENSG00000149636	DSN1	DSN1 component of MIS12 kinetochore complex	1.62474	4.51716	7.41741	4.615e-06	0.000197141	4.45481
56904	ENSG00000148341	SH3GLB2	SH3 domain containing GRB2 like, endophilin B2	-1.27497	6.27639	-7.40781	4.68005e-06	0.000199387	4.31566
56164	ENSG00000196335	STK31	serine/threonine kinase 31	6.55621	-1.57824	7.404	4.70613e-06	0.000199596	2.80211
147841	ENSG00000161888	SPC24	SPC24 component of NDC80 kinetochore complex	1.55667	4.72242	7.40346	4.70987e-06	0.000199596	4.40694
8483	ENSG00000138615	CILP	cartilage intermediate layer protein	2.06024	4.57651	7.40633	4.85484e-06	0.000204657	4.43152
55732	ENSG00000000460	C1orf112	chromosome 1 open reading frame 112	1.4943	4.13863	7.38416	4.8446e-06	0.000204657	4.42851
7187	ENSG00000131323	TRAF3	TNF receptor associated factor 3	1.1599	6.06594	7.38082	4.86825e-06	0.000204684	4.26819
7477	ENSG00000188064	WNT7B	Wnt family member 7B	2.21771	5.3078	7.53834	5.06447e-06	0.000211822	4.4129
26528	ENSG00000071626	DAZAP1	DAZ associated protein 1	1.10966	6.19317	7.35488	5.05672e-06	0.000211822	4.22549
93323	ENSG00000131351	HAUS8	HAUS augmin like complex subunit 8	1.83868	3.47948	7.35129	5.08343e-06	0.000212061	4.44612
9824	ENSG00000198826	ARHGAP11A	Rho GTPase activating protein 11A	2.17094	4.97797	7.34117	5.15948e-06	0.000214674	4.43141
387680	ENSG00000099290	WASHC2A	WASH complex subunit 2A	-1.18317	5.90309	-7.33752	5.18718e-06	0.000215268	4.20768
126282	ENSG00000185361	TNFAIP8L1	TNF alpha induced protein 8 like 1	1.77856	3.59766	7.30619	5.4317e-06	0.000224833	4.36922
64946	ENSG00000153044	CENPH	centromere protein H	1.69903	4.08475	7.30282	5.4587e-06	0.000225368	4.34506
57519	ENSG00000159433	STARD9	StAR related lipid transfer domain containing 9	1.82336	4.31653	7.29693	5.50627e-06	0.000226748	4.27552
348654	ENSG00000178295	GEN1	GEN1 Holliday junction 5' flap endonuclease	1.30725	5.56161	7.29305	5.53782e-06	0.000227462	4.16342
3978	ENSG00000105486	LIG1	DNA ligase 1	1.24098	5.15018	7.28681	5.589e-06	0.000228977	4.18271
5208	ENSG00000123836	PFKFB2	6-phosphofructo-2-kinase/fructose-2,6-biphosphatase 2	-1.42111	5.78446	-7.27257	5.70767e-06	0.000233243	4.11655
30850	ENSG00000109089	CDR2L	cerebellar degeneration related protein 2 like	1.38544	6.06119	7.26165	5.80051e-06	0.000236434	4.12745
2950	ENSG00000084207	GSTP1	glutathione S-transferase pi 1	1.50381	7.63958	7.31279	5.83894e-06	0.000237396	4.06324
84617	ENSG00000176014	TUBB6	tubulin beta 6 class V	2.29435	5.91242	8.13592	5.98343e-06	0.000242655	4.27007
7351	ENSG00000175567	UCP2	uncoupling protein 2	-1.77445	6.15461	-7.4697	6.1467e-06	0.000248646	4.10752
9236	ENSG00000260916	CCPG1	cell cycle progression 1	-1.45071	5.24379	-7.22038	6.16594e-06	0.000248797	4.07468
5213	ENSG00000152556	PFKM	phosphofructokinase, muscle	-1.35057	5.37144	-7.20831	6.27738e-06	0.000252657	4.0471
29941	ENSG00000160447	PKN3	protein kinase N3	1.5611	4.17844	7.20579	6.30093e-06	0.000252969	4.17812
145508	ENSG00000100629	CEP128	centrosomal protein 128	1.59008	3.8591	7.19865	6.36809e-06	0.00025439	4.1939
11076	ENSG00000171368	TPPP	tubulin polymerization promoting protein	-2.00713	4.06594	-7.19995	6.35582e-06	0.00025439	4.16983
153768	ENSG00000186314	PRELID2	PRELI domain containing 2	2.66341	4.90202	8.12296	6.47277e-06	0.000257289	4.26521
284403	ENSG00000075702	WDR62	WD repeat domain 62	1.45168	5.08625	7.18806	6.46919e-06	0.000257289	4.06084
9232	ENSG00000164611	PTTG1	PTTG1 regulator of sister chromatid separation, securin	1.74805	6.82162	7.51176	6.54149e-06	0.000259276	4.03466
55357	ENSG00000095383	TBC1D2	TBC1 domain family member 2	1.40769	5.95478	7.17919	6.55514e-06	0.000259276	3.98031
23589	ENSG00000153048	CARHSP1	calcium regulated heat stable protein 1	1.1116	5.82596	7.17513	6.59486e-06	0.000260204	3.96337
1841	ENSG00000168393	DTYMK	deoxythymidylate kinase	1.55153	4.14805	7.17086	6.63693e-06	0.000261221	4.11553
23225	ENSG00000132182	NUP210	nucleoporin 210	1.49063	7.51991	7.20157	6.83502e-06	0.000268358	3.9064
9200	ENSG00000165996	HACD1	3-hydroxyacyl-CoA dehydratase 1	3.79914	1.13196	7.14597	6.8878e-06	0.000269769	3.68777
55733	ENSG00000054392	HHAT	hedgehog acyltransferase	2.35099	2.33669	7.13796	6.97074e-06	0.00027138	4.13746
57636	ENSG00000275832	ARHGAP23	Rho GTPase activating protein 23	1.83731	4.93516	7.13709	6.97974e-06	0.00027138	4.07487
55729	ENSG00000171681	ATF7IP	activating transcription factor 7 interacting protein	-1.12899	8.04488	-7.1385	6.9651e-06	0.00027138	3.86398
8340	ENSG00000185130	H2BC13	H2B clustered histone 13	2.10574	4.62923	7.12148	7.14454e-06	0.000277115	4.11104
118738	ENSG00000265763	ZNF488	zinc finger protein 488	2.92332	2.22781	7.10568	7.31559e-06	0.000282382	4.02104
1948	ENSG00000125266	EFNB2	ephrin B2	2.35797	3.556	7.10612	7.31078e-06	0.000282382	4.09762
11169	ENSG00000198554	WDHD1	WD repeat and HMG-box DNA binding protein 1	1.07628	6.50574	7.08655	7.52845e-06	0.00028976	3.80519
80279	ENSG00000108465	CDK5RAP3	CDK5 regulatory subunit associated protein 3	-1.13183	6.37627	-7.08527	7.54291e-06	0.00028976	3.80653
57552	ENSG00000144959	NCEH1	neutral cholesterol ester hydrolase 1	1.4343	6.955	7.09443	7.58801e-06	0.000290795	3.78935
57116	ENSG00000197472	ZNF695	zinc finger protein 695	2.49793	2.34125	7.06499	7.77621e-06	0.000297296	4.02912
23234	ENSG00000213551	DNAJC9	DnaJ heat shock protein family (Hsp40) member C9	1.63034	5.02556	7.06282	7.80159e-06	0.000297556	3.87119
427	ENSG00000104763	ASAH1	N-acylsphingosine amidohydrolase 1	-1.27826	7.26379	-7.05436	7.90147e-06	0.00030065	3.73753
7168	ENSG00000140416	TPM1	tropomyosin 1	1.17488	8.04978	7.04496	8.01415e-06	0.000304215	3.72132
8425	ENSG00000090006	LTBP4	latent transforming growth factor beta binding protein 4	1.14595	6.27143	7.03738	8.10608e-06	0.000306977	3.76484
5558	ENSG00000146143	PRIM2	DNA primase subunit 2	1.27738	5.16669	7.03574	8.12614e-06	0.000307011	3.81116
7005	ENSG00000007866	TEAD3	TEA domain transcription factor 3	1.56379	4.01096	7.02738	8.2292e-06	0.000309445	3.92534
3619	ENSG00000149503	INCENP	inner centromere protein	1.16807	6.06712	7.02877	8.21203e-06	0.000309445	3.74483
4067	ENSG00000254087	LYN	LYN proto-oncogene, Src family tyrosine kinase	1.29558	5.54581	7.02068	8.31288e-06	0.000311859	3.78286
1163	ENSG00000173207	CKS1B	CDC28 protein kinase regulatory subunit 1B	1.792	4.21766	7.01853	8.33982e-06	0.000312139	3.93059
5817	ENSG00000073008	PVR	PVR cell adhesion molecule	1.41368	7.05277	7.02696	8.39584e-06	0.000313503	3.68426
10105	ENSG00000108179	PPIF	peptidylprolyl isomerase F	1.87076	6.04729	7.41184	8.52052e-06	0.000317419	3.82332
8359	ENSG00000278637	H4C1	H4 clustered histone 1	1.61177	4.6868	6.99653	8.62178e-06	0.000320446	3.78095
29980	ENSG00000159147	DONSON	DNA replication fork stabilization factor DONSON	1.23799	5.15053	6.99207	8.68015e-06	0.000321869	3.73735
79180	ENSG00000142634	EFHD2	EF-hand domain family member D2	1.3833	4.87971	6.98375	8.79013e-06	0.000325194	3.74893
27436	ENSG00000143924	EML4	EMAP like 4	1.18879	7.70127	6.97881	8.85603e-06	0.000325378	3.61446
23232	ENSG00000108239	TBC1D12	TBC1 domain family member 12	1.09541	6.70984	6.98067	8.83112e-06	0.000325378	3.63022
4330	ENSG00000169184	MN1	MN1 proto-oncogene, transcriptional regulator	-2.20586	4.82185	-7.42522	8.83705e-06	0.000325378	3.87587
127707	ENSG00000179023	KLHDC7A	kelch domain containing 7A	2.44859	4.87204	7.78172	9.09293e-06	0.000333317	3.89825
6237	ENSG00000126458	RRAS	RAS related	2.19981	3.74057	6.95822	9.13679e-06	0.00033416	3.86651
90410	ENSG00000109083	IFT20	intraflagellar transport 20	-1.88203	3.28888	-6.93026	9.53327e-06	0.000347867	3.82592
11113	ENSG00000122966	CIT	citron rho-interacting serine/threonine kinase	1.85039	6.31491	7.36498	9.63179e-06	0.000350663	3.68577
7048	ENSG00000163513	TGFBR2	transforming growth factor beta receptor 2	1.56424	5.0659	6.91128	9.8127e-06	0.000356439	3.68947
7850	ENSG00000115590	IL1R2	interleukin 1 receptor type 2	4.94499	0.583763	6.90617	9.88939e-06	0.000358412	2.79771
598	ENSG00000171552	BCL2L1	BCL2 like 1	1.30237	6.93804	6.9046	9.91316e-06	0.000358463	3.51142
596	ENSG00000171791	BCL2	BCL2 apoptosis regulator	2.32351	3.84836	6.91544	9.93723e-06	0.000358524	3.78468
6626	ENSG00000077312	SNRPA	small nuclear ribonucleoprotein polypeptide A	1.3066	5.90861	6.90084	9.97022e-06	0.000358905	3.54545
2908	ENSG00000113580	NR3C1	nuclear receptor subfamily 3 group C member 1	-1.88299	5.99387	-7.37854	1.01842e-05	0.000365786	3.63665
9564	ENSG00000050820	BCAR1	BCAR1 scaffold protein, Cas family member	1.35577	5.62753	6.8821	1.02594e-05	0.000367662	3.52115
3710	ENSG00000096433	ITPR3	inositol 1,4,5-trisphosphate receptor type 3	1.17318	8.75066	6.8761	1.03539e-05	0.000370222	3.45988
81930	ENSG00000121621	KIF18A	kinesin family member 18A	1.09891	6.23539	6.86575	1.05191e-05	0.000375289	3.46988
100506548	NA	NA	NA	-1.32876	6.00081	-6.86066	1.06013e-05	0.000377381	3.48193
84978	ENSG00000171877	FRMD5	FERM domain containing 5	2.30399	2.06807	6.85769	1.06495e-05	0.000377802	3.71861
54982	ENSG00000128973	CLN6	CLN6 transmembrane ER protein	1.99383	4.65177	7.17079	1.06602e-05	0.000377802	3.64277
1468	ENSG00000183048	SLC25A10	solute carrier family 25 member 10	1.54338	4.34426	6.85427	1.07055e-05	0.000378568	3.62435
8796	ENSG00000136155	SCEL	sciellin	-2.75231	3.63345	-7.11112	1.07413e-05	0.000378999	3.76092
960	ENSG00000026508	CD44	CD44 molecule (Indian blood group)	2.1037	6.82426	7.68061	1.08979e-05	0.00038368	3.62962
5991	ENSG00000080298	RFX3	regulatory factor X3	-1.30644	6.58098	-6.82528	1.11919e-05	0.000393164	3.43039
56907	ENSG00000134278	SPIRE1	spire type actin nucleation factor 1	-1.58143	7.32911	-7.06783	1.12182e-05	0.000393227	3.44537
4176	ENSG00000166508	MCM7	minichromosome maintenance complex component 7	1.34039	6.81136	6.81589	1.13544e-05	0.000397131	3.39024
11339	ENSG00000104147	OIP5	Opa interacting protein 5	1.74282	3.5975	6.80662	1.15173e-05	0.000401952	3.61985
25914	ENSG00000176225	RTTN	rotatin	1.17824	4.98201	6.80161	1.16064e-05	0.00040418	3.46086
134	ENSG00000163485	ADORA1	adenosine A1 receptor	3.38523	3.93022	7.88302	1.17353e-05	0.000406901	3.78514
6443	ENSG00000163069	SGCB	sarcoglycan beta	1.04905	6.95016	6.79446	1.17348e-05	0.000406901	3.33083
1847	ENSG00000138166	DUSP5	dual specificity phosphatase 5	1.51565	5.32053	6.79069	1.18031e-05	0.000408366	3.4192
5984	ENSG00000163918	RFC4	replication factor C subunit 4	1.31368	5.50399	6.76552	1.227e-05	0.000423605	3.37801
51090	ENSG00000102934	PLLP	plasmolipin	2.07167	4.53331	6.76733	1.24618e-05	0.000429301	3.52583
57221	ENSG00000112379	ARFGEF3	ARFGEF family member 3	2.4026	5.53646	7.55797	1.26398e-05	0.000432957	3.56374
4756	ENSG00000067141	NEO1	neogenin 1	1.87545	4.77028	6.74709	1.26243e-05	0.000432957	3.53528
100289211	ENSG00000278811	LINC00624	long intergenic non-protein coding RNA 624	-1.62561	4.68404	-6.74582	1.2649e-05	0.000432957	3.52825
125488	ENSG00000168234	TTC39C	tetratricopeptide repeat domain 39C	-1.26971	6.03642	-6.73198	1.29227e-05	0.000441384	3.27026
6788	ENSG00000104375	STK3	serine/threonine kinase 3	-1.08693	6.05542	-6.72821	1.29983e-05	0.000443019	3.25479
7027	ENSG00000198176	TFDP1	transcription factor Dp-1	1.28736	6.91592	6.72416	1.308e-05	0.000444861	3.22554
8864	ENSG00000132326	PER2	period circadian regulator 2	1.66971	3.34031	6.71489	1.32693e-05	0.00045034	3.49468
1266	ENSG00000117519	CNN3	calponin 3	1.26536	7.77296	6.70241	1.35284e-05	0.000458165	3.17876
22936	ENSG00000118985	ELL2	elongation factor for RNA polymerase II 2	1.42564	6.13141	6.71838	1.36681e-05	0.000461919	3.21182
92092	ENSG00000146858	ZC3HAV1L	zinc finger CCCH-type containing, antiviral 1 like	1.41687	5.73222	6.67741	1.41745e-05	0.000478024	3.18748
1849	ENSG00000164086	DUSP7	dual specificity phosphatase 7	1.29344	4.55296	6.66753	1.42819e-05	0.000480635	3.31536
9355	ENSG00000106689	LHX2	LIM homeobox 2	5.01425	0.0938957	6.66118	1.44238e-05	0.0004836	2.57245
219670	ENSG00000151023	ENKUR	enkurin, TRPC channel interacting protein	-3.86448	0.313659	-6.66088	1.44304e-05	0.0004836	3.05084
10763	ENSG00000132688	NES	nestin	4.48826	1.63421	6.65321	1.46039e-05	0.000488391	3.02525
9143	ENSG00000127561	SYNGR3	synaptogyrin 3	4.60867	-0.614718	6.6488	1.47047e-05	0.000490738	2.51491
3015	ENSG00000164032	H2AZ1	H2A.Z variant histone 1	1.38837	7.60347	6.70415	1.48657e-05	0.00049508	3.10149
102724428	ENSG00000275993	LOC102724428	salt inducible kinase 1B (putative)	2.40416	2.33232	6.60003	1.58685e-05	0.000525201	3.35142
81622	ENSG00000110057	UNC93B1	unc-93 homolog B1, TLR signaling regulator	2.36147	3.6967	6.60066	1.58528e-05	0.000525201	3.35239
3831	ENSG00000126214	KLC1	kinesin light chain 1	-1.23804	6.4696	-6.60196	1.58205e-05	0.000525201	3.0371
55055	ENSG00000174442	ZWILCH	zwilch kinetochore protein	1.45707	5.90053	6.61685	1.5994e-05	0.000528262	3.07718
85450	ENSG00000148841	ITPRIP	inositol 1,4,5-trisphosphate receptor interacting protein	2.99918	2.7934	6.58695	1.61969e-05	0.000531994	3.32257
25920	ENSG00000188986	NELFB	negative elongation factor complex member B	-0.977372	5.83927	-6.58703	1.61948e-05	0.000531994	3.04385
55753	ENSG00000197444	OGDHL	oxoglutarate dehydrogenase L	-2.56737	3.44407	-6.58657	1.62066e-05	0.000531994	3.33722
4982	ENSG00000164761	TNFRSF11B	TNF receptor superfamily member 11b	2.12861	7.26273	7.59617	1.63758e-05	0.000535836	3.24436
79866	ENSG00000136122	BORA	BORA aurora kinase A activator	1.47712	3.93561	6.57937	1.63905e-05	0.000535836	3.22428
55765	ENSG00000163362	INAVA	innate immunity activator	3.50976	3.08289	6.55354	1.70687e-05	0.000556869	3.17377
387103	ENSG00000203760	CENPW	centromere protein W	1.81238	3.16862	6.55225	1.71034e-05	0.000556869	3.27597
374378	ENSG00000110328	GALNT18	polypeptide N-acetylgalactosaminyltransferase 18	2.76688	2.59699	6.54806	1.72163e-05	0.000557622	3.27556
9088	ENSG00000127564	PKMYT1	protein kinase, membrane associated tyrosine/threonine 1	2.31356	2.7678	6.54752	1.7231e-05	0.000557622	3.27872
200942	ENSG00000185909	KLHDC8B	kelch domain containing 8B	-1.6677	3.40702	-6.5478	1.72234e-05	0.000557622	3.23483
57214	ENSG00000103888	CEMIP	cell migration inducing hyaluronidase 1	-3.14968	4.56698	-7.5845	1.73534e-05	0.000560451	3.39032
5836	ENSG00000100504	PYGL	glycogen phosphorylase L	2.14851	5.20611	6.66555	1.74483e-05	0.000562384	3.20605
151871	ENSG00000163530	DPPA2	developmental pluripotency associated 2	-2.58355	2.4211	-6.53515	1.75696e-05	0.000565157	3.26007
5427	ENSG00000100479	POLE2	DNA polymerase epsilon 2, accessory subunit	1.96752	3.53921	6.52555	1.78371e-05	0.000572612	3.20978
4810	ENSG00000188158	NHS	NHS actin remodeling regulator	1.74734	6.83868	7.02891	1.78812e-05	0.000572879	3.03859
4008	ENSG00000136153	LMO7	LIM domain 7	1.1121	6.02167	6.51805	1.80492e-05	0.000577106	2.96044
55159	ENSG00000168411	RFWD3	ring finger and WD repeat domain 3	1.1981	6.93883	6.51469	1.81451e-05	0.000579016	2.88581
8560	ENSG00000143753	DEGS1	delta 4-desaturase, sphingolipid 1	1.22662	6.3228	6.50942	1.82966e-05	0.000582691	2.89045
861	ENSG00000159216	RUNX1	RUNX family transcription factor 1	1.18655	4.63523	6.50692	1.83687e-05	0.000583827	3.00898
1288	ENSG00000197565	COL4A6	collagen type IV alpha 6 chain	-4.78968	-0.0601709	-6.50472	1.84327e-05	0.000584699	2.25672
7171	ENSG00000167460	TPM4	tropomyosin 4	1.30421	9.25076	6.503	1.85678e-05	0.000587823	2.8689
2274	ENSG00000115641	FHL2	four and a half LIM domains 2	2.13165	3.75672	6.53508	1.8824e-05	0.000594757	3.13552
9783	ENSG00000117016	RIMS3	regulating synaptic membrane exocytosis 3	2.10404	2.79982	6.48334	1.9066e-05	0.00059936	3.18128
965	ENSG00000116815	CD58	CD58 molecule	1.94647	3.39506	6.48033	1.91568e-05	0.00059936	3.1407
9415	ENSG00000134824	FADS2	fatty acid desaturase 2	1.57074	3.72009	6.48045	1.91532e-05	0.00059936	3.11689
10232	ENSG00000102854	MSLN	mesothelin	1.22856	4.91571	6.48192	1.91086e-05	0.00059936	3.02494
6195	ENSG00000117676	RPS6KA1	ribosomal protein S6 kinase A1	0.939138	7.07503	6.48133	1.91264e-05	0.00059936	2.82947
59274	ENSG00000140406	TLNRD1	talin rod domain containing 1	1.90884	2.90426	6.46638	1.95844e-05	0.000611544	3.15332
219844	ENSG00000198331	HYLS1	HYLS1 centriolar and ciliogenesis associated	1.42959	3.90765	6.4628	1.96956e-05	0.000613821	3.05377
142684	ENSG00000172476	RAB40A	RAB40A, member RAS oncogene family	-3.84032	0.165019	-6.45189	2.00393e-05	0.000623318	2.72851
374654	ENSG00000166813	KIF7	kinesin family member 7	3.13955	1.4271	6.44909	2.01282e-05	0.000623663	3.02702
8317	ENSG00000097046	CDC7	cell division cycle 7	1.24267	5.91285	6.44923	2.01238e-05	0.000623663	2.8266
11152	ENSG00000196998	WDR45	WD repeat domain 45	-1.42713	4.48728	-6.44589	2.02309e-05	0.000625633	2.93538
113146	ENSG00000185567	AHNAK2	AHNAK nucleoprotein 2	1.4525	8.64401	6.62149	2.05282e-05	0.000633604	2.80663
83543	ENSG00000126878	AIF1L	allograft inflammatory factor 1 like	1.77137	3.74007	6.43069	2.0725e-05	0.000638448	3.04749
7057	ENSG00000137801	THBS1	thrombospondin 1	5.48425	5.13369	9.63252	2.08407e-05	0.000640781	3.4693
11099	ENSG00000070778	PTPN21	protein tyrosine phosphatase non-receptor type 21	1.17769	5.15762	6.41997	2.1081e-05	0.000646927	2.8349
57026	ENSG00000241360	PDXP	pyridoxal phosphatase	1.14935	4.86605	6.41591	2.12174e-05	0.00064987	2.84474
3957	ENSG00000100079	LGALS2	galectin 2	6.65614	-1.76288	6.40829	2.1476e-05	0.000656337	1.72612
3914	ENSG00000196878	LAMB3	laminin subunit beta 3	1.71258	5.56351	6.68207	2.15105e-05	0.000656337	2.87148
1674	ENSG00000175084	DES	desmin	4.94095	-0.855319	6.40548	2.15723e-05	0.00065697	2.20158
100506599	ENSG00000225361	PPP1R26-AS1	PPP1R26 antisense RNA 1	-2.94064	2.04466	-6.39708	2.1863e-05	0.000664561	3.0372
84057	ENSG00000121211	MND1	meiotic nuclear divisions 1	1.63086	3.46669	6.39154	2.20568e-05	0.000667917	3.00468
4642	ENSG00000176658	MYO1D	myosin ID	1.32461	4.86528	6.39254	2.20217e-05	0.000667917	2.80824
134549	ENSG00000164403	SHROOM1	shroom family member 1	2.35635	1.87955	6.38993	2.21135e-05	0.000668371	3.02132
4664	ENSG00000138386	NAB1	NGFI-A binding protein 1	-1.16784	7.54931	-6.38728	2.22068e-05	0.000669926	2.66639
644041	ENSG00000206043	C18orf63	chromosome 18 open reading frame 63	4.01156	0.876001	6.38606	2.22501e-05	0.00066997	2.83292
91461	ENSG00000162878	PKDCC	protein kinase domain containing, cytoplasmic	2.67768	2.31108	6.38219	2.23881e-05	0.000672861	3.02307
255743	ENSG00000168743	NPNT	nephronectin	2.7187	2.64704	6.39557	2.26361e-05	0.000675246	3.02032
9780	ENSG00000103335	PIEZO1	piezo type mechanosensitive ion channel component 1	1.38228	6.35666	6.39749	2.25673e-05	0.000675246	2.71007
169200	ENSG00000180694	TMEM64	transmembrane protein 64	1.35603	5.20957	6.37584	2.2616e-05	0.000675246	2.76554
23479	ENSG00000136003	ISCU	iron-sulfur cluster assembly enzyme	-1.26269	5.09694	-6.37529	2.26358e-05	0.000675246	2.75508
4217	ENSG00000197442	MAP3K5	mitogen-activated protein kinase kinase kinase 5	1.08345	5.59396	6.36959	2.28428e-05	0.000678885	2.70605
123041	ENSG00000140090	SLC24A4	solute carrier family 24 member 4	-6.30981	-1.25547	-6.37026	2.28181e-05	0.000678885	2.00884
55320	ENSG00000129534	MIS18BP1	MIS18 binding protein 1	0.968222	5.92893	6.35504	2.338e-05	0.000693565	2.66
346389	ENSG00000183742	MACC1	MET transcriptional regulator MACC1	3.79339	0.139228	6.35305	2.34545e-05	0.000694487	2.58998
121506	ENSG00000139055	ERP27	endoplasmic reticulum protein 27	-3.22299	3.83321	-7.01482	2.36284e-05	0.000698346	3.0723
56852	ENSG00000070950	RAD18	RAD18 E3 ubiquitin protein ligase	1.35739	5.17666	6.34484	2.37644e-05	0.000701073	2.70869
3912	ENSG00000091136	LAMB1	laminin subunit beta 1	1.79584	6.52614	6.61233	2.39127e-05	0.000704149	2.80097
2260	ENSG00000077782	FGFR1	fibroblast growth factor receptor 1	1.04305	5.23015	6.33807	2.40232e-05	0.000706106	2.6809
23034	ENSG00000020577	SAMD4A	sterile alpha motif domain containing 4A	1.63524	4.56262	6.33148	2.42781e-05	0.000712291	2.78069
9738	ENSG00000103540	CCP110	centriolar coiled-coil protein 110	1.08874	5.78351	6.32913	2.43699e-05	0.000713678	2.62646
79669	ENSG00000114529	C3orf52	chromosome 3 open reading frame 52	1.42444	3.87666	6.32741	2.4437e-05	0.000714335	2.82335
163786	ENSG00000156876	SASS6	SAS-6 centriolar assembly protein	1.20796	4.65937	6.31847	2.47898e-05	0.000723328	2.70853
8797	ENSG00000104689	TNFRSF10A	TNF receptor superfamily member 10a	1.78617	3.55038	6.31203	2.50471e-05	0.000728185	2.88222
29940	ENSG00000111817	DSE	dermatan sulfate epimerase	-1.63407	3.09415	-6.31236	2.5034e-05	0.000728185	2.88608
10205	ENSG00000149573	MPZL2	myelin protein zero like 2	1.97791	6.57449	7.00358	2.52548e-05	0.000730246	2.77419
5277	ENSG00000165195	PIGA	phosphatidylinositol glycan anchor biosynthesis class A	1.58531	5.02938	6.41587	2.51977e-05	0.000730246	2.6765
253725	ENSG00000172661	WASHC2C	WASH complex subunit 2C	-0.998679	5.73748	-6.30794	2.5212e-05	0.000730246	2.59031
10437	ENSG00000216490	IFI30	IFI30 lysosomal thiol reductase	-3.14752	3.78678	-6.47741	2.5488e-05	0.000735662	2.93421
197259	ENSG00000168404	MLKL	mixed lineage kinase domain like pseudokinase	1.87769	3.90205	6.29731	2.56461e-05	0.000738893	2.84724
10761	ENSG00000170965	PLAC1	placenta enriched 1	2.45491	1.41943	6.2853	2.61461e-05	0.000751738	2.832
151636	ENSG00000163840	DTX3L	deltex E3 ubiquitin ligase 3L	-1.1808	7.65942	-6.28436	2.61858e-05	0.000751738	2.49735
6653	ENSG00000137642	SORL1	sortilin related receptor 1	1.11707	7.76022	6.28056	2.63464e-05	0.000754996	2.48929
283149	ENSG00000186174	BCL9L	BCL9 like	1.19591	6.53757	6.27808	2.64514e-05	0.000756653	2.52559
1240	ENSG00000174600	CMKLR1	chemerin chemokine-like receptor 1	3.66402	0.117348	6.27156	2.67305e-05	0.000763273	2.40037
8936	ENSG00000112290	WASF1	WASP family member 1	0.954844	6.09782	6.2694	2.68239e-05	0.000764577	2.50915
54843	ENSG00000137501	SYTL2	synaptotagmin like 2	1.49268	4.2774	6.26002	2.72322e-05	0.000774836	2.68697
80005	ENSG00000147459	DOCK5	dedicator of cytokinesis 5	0.99713	7.00643	6.25742	2.73466e-05	0.000776711	2.46875
4900	ENSG00000154146	NRGN	neurogranin	3.05931	1.57059	6.24733	2.77952e-05	0.000788056	2.73102
84187	ENSG00000157600	TMEM164	transmembrane protein 164	0.94533	6.30577	6.2443	2.79315e-05	0.00079052	2.46161
10544	ENSG00000101000	PROCR	protein C receptor	1.77579	5.40346	6.24102	2.80797e-05	0.000793314	2.71268
4796	ENSG00000160949	TONSL	tonsoku like, DNA repair protein	1.4055	4.27722	6.23659	2.82812e-05	0.000797598	2.64331
51517	ENSG00000213672	NCKIPSD	NCK interacting protein with SH3 domain	1.63147	4.78928	6.31497	2.85968e-05	0.000805083	2.57946
57719	ENSG00000074855	ANO8	anoctamin 8	-1.58524	3.58278	-6.22705	2.87208e-05	0.000807156	2.69401
100268168	ENSG00000204758	LOC100268168	uncharacterized LOC100268168	-2.00935	3.2444	-6.22269	2.89238e-05	0.000811436	2.76484
8676	ENSG00000135604	STX11	syntaxin 11	4.18476	1.18032	6.21957	2.90701e-05	0.000814114	2.28459
5422	ENSG00000101868	POLA1	DNA polymerase alpha 1, catalytic subunit	1.04262	6.26525	6.21096	2.94776e-05	0.000824087	2.4054
26993	ENSG00000011243	AKAP8L	A-kinase anchoring protein 8 like	-1.01623	5.82592	-6.20732	2.9652e-05	0.000827519	2.4198
10769	ENSG00000145632	PLK2	polo like kinase 2	1.39798	7.98382	6.36731	2.99002e-05	0.000832993	2.41754
9626	ENSG00000138472	GUCA1C	guanylate cyclase activator 1C	4.06225	0.497723	6.19338	3.03293e-05	0.000842018	2.22234
3956	ENSG00000100097	LGALS1	galectin 1	1.27331	7.27823	6.20341	3.0318e-05	0.000842018	2.3737
79986	ENSG00000242779	ZNF702P	zinc finger protein 702, pseudogene	1.41411	5.97049	6.27642	3.03822e-05	0.000842027	2.42047
3920	ENSG00000005893	LAMP2	lysosomal associated membrane protein 2	-1.1107	8.13385	-6.18915	3.05379e-05	0.000844882	2.34084
4430	ENSG00000128641	MYO1B	myosin IB	1.00748	6.23514	6.18145	3.09216e-05	0.000854023	2.42243
23077	ENSG00000005810	MYCBP2	MYC binding protein 2	-0.982333	8.03156	-6.17703	3.11443e-05	0.000858693	2.32039
540	ENSG00000123191	ATP7B	ATPase copper transporting beta	1.00134	6.17555	6.17578	3.12075e-05	0.000858956	2.36524
10079	ENSG00000054793	ATP9A	ATPase phospholipid transporting 9A (putative)	-1.36748	8.61027	-6.29611	3.14044e-05	0.000862894	2.35463
7145	ENSG00000079308	TNS1	tensin 1	4.98776	0.505784	6.31057	3.18107e-05	0.000872561	2.44303
4703	ENSG00000183091	NEB	nebulin	1.5533	4.30899	6.15841	3.21009e-05	0.000879017	2.50595
23138	ENSG00000145911	N4BP3	NEDD4 binding protein 3	1.683	3.33815	6.15589	3.22326e-05	0.000881117	2.63374
6948	ENSG00000185339	TCN2	transcobalamin 2	1.29917	5.47099	6.15153	3.2462e-05	0.000885875	2.37396
8793	ENSG00000173530	TNFRSF10D	TNF receptor superfamily member 10d	1.70752	5.55321	6.45391	3.27895e-05	0.00089329	2.46351
4648	ENSG00000169994	MYO7B	myosin VIIB	6.22548	-0.0461258	6.16323	3.2983e-05	0.000897036	1.8809
835	ENSG00000106144	CASP2	caspase 2	1.11641	6.21095	6.1316	3.35326e-05	0.000910437	2.28507
3675	ENSG00000005884	ITGA3	integrin subunit alpha 3	1.79869	7.85896	6.77641	3.38911e-05	0.00091717	2.42959
10160	ENSG00000152767	FARP1	FERM, ARH/RhoGEF and pleckstrin domain protein 1	1.11133	7.65898	6.12501	3.38951e-05	0.00091717	2.26219
2261	ENSG00000068078	FGFR3	fibroblast growth factor receptor 3	1.34962	4.98435	6.11891	3.42337e-05	0.000923214	2.35462
83591	ENSG00000173451	THAP2	THAP domain containing 2	-1.90833	3.62274	-6.11933	3.42104e-05	0.000923214	2.53388
9121	ENSG00000170190	SLC16A5	solute carrier family 16 member 5	1.34085	5.47111	6.12264	3.45585e-05	0.000930409	2.28837
355	ENSG00000026103	FAS	Fas cell surface death receptor	1.49809	5.31225	6.11925	3.54165e-05	0.000951906	2.33511
29956	ENSG00000143418	CERS2	ceramide synthase 2	0.925597	7.99216	6.08997	3.58905e-05	0.000963033	2.17154
112817	ENSG00000241935	HOGA1	4-hydroxy-2-oxoglutarate aldolase 1	1.46116	4.54568	6.08604	3.61223e-05	0.000966015	2.3555
83999	ENSG00000183762	KREMEN1	kringle containing transmembrane protein 1	1.25365	4.16443	6.08691	3.60706e-05	0.000966015	2.40651
7707	ENSG00000163848	ZNF148	zinc finger protein 148	-1.08274	7.69938	-6.08381	3.62544e-05	0.000967932	2.16242
10293	ENSG00000183763	TRAIP	TRAF interacting protein	1.90786	2.88198	6.08164	3.63829e-05	0.000969746	2.53795
3140	ENSG00000153029	MR1	major histocompatibility complex, class I-related	-1.31466	5.56987	-6.08605	3.66812e-05	0.000976072	2.22075
26235	ENSG00000112234	FBXL4	F-box and leucine rich repeat protein 4	-1.03548	5.13266	-6.06815	3.71957e-05	0.000988123	2.24266
3081	ENSG00000113924	HGD	homogentisate 1,2-dioxygenase	-1.38741	6.65303	-6.23453	3.73124e-05	0.000989582	2.19893
9401	ENSG00000160957	RECQL4	RecQ like helicase 4	1.2026	4.66248	6.06277	3.75248e-05	0.000993571	2.2919
10568	ENSG00000157765	SLC34A2	solute carrier family 34 member 2	-1.99464	2.84477	-6.05476	3.80213e-05	0.00100505	2.50897
10276	ENSG00000173848	NET1	neuroepithelial cell transforming 1	1.03784	7.28278	6.04597	3.85733e-05	0.00101797	2.10459
7869	ENSG00000012171	SEMA3B	semaphorin 3B	1.35159	5.2839	6.04236	3.88025e-05	0.00102065	2.26376
84168	ENSG00000169604	ANTXR1	ANTXR cell adhesion molecule 1	-1.10484	7.30954	-6.04265	3.87841e-05	0.00102065	2.10253
1017	ENSG00000123374	CDK2	cyclin dependent kinase 2	1.06843	6.09714	6.02999	3.95994e-05	0.00103991	2.11691
79412	ENSG00000131650	KREMEN2	kringle containing transmembrane protein 2	3.87771	0.280386	6.02778	3.97437e-05	0.00104199	2.01173
8704	ENSG00000117411	B4GALT2	beta-1,4-galactosyltransferase 2	1.25795	4.55543	6.02258	4.00846e-05	0.0010475	2.25451
8803	ENSG00000136143	SUCLA2	succinate-CoA ligase ADP-forming subunit beta	-0.873579	6.93428	-6.02312	4.0049e-05	0.0010475	2.06623
25928	ENSG00000171243	SOSTDC1	sclerostin domain containing 1	1.303	5.96296	6.02059	4.02165e-05	0.00104923	2.23522
63901	ENSG00000166801	FAM111A	FAM111 trypsin like peptidase A	0.981361	7.2568	6.01902	4.03202e-05	0.00105023	2.05392
987	ENSG00000198589	LRBA	LPS responsive beige-like anchor protein	-1.0768	8.4841	-6.01702	4.04529e-05	0.00105197	2.05417
808	ENSG00000160014	CALM3	calmodulin 3	0.885867	8.62632	6.01219	4.07758e-05	0.00105865	2.04631
64403	ENSG00000139880	CDH24	cadherin 24	1.69936	3.53578	6.00824	4.10418e-05	0.00106311	2.36379
9679	ENSG00000189319	FAM53B	family with sequence similarity 53 member B	-1.18596	5.13408	-6.00678	4.11409e-05	0.00106311	2.13211
79955	ENSG00000186862	PDZD7	PDZ domain containing 7	-2.12249	2.90917	-6.00669	4.11468e-05	0.00106311	2.41664
91057	ENSG00000109881	CCDC34	coiled-coil domain containing 34	3.56641	0.834818	5.99697	4.18113e-05	0.00107743	2.24213
51599	ENSG00000105699	LSR	lipolysis stimulated lipoprotein receptor	1.08773	4.73044	5.99662	4.18354e-05	0.00107743	2.17802
6928	ENSG00000275410	HNF1B	HNF1 homeobox B	1.89777	3.98218	5.98482	4.26575e-05	0.00109684	2.39767
55715	ENSG00000125170	DOK4	docking protein 4	0.934691	6.22346	5.97844	4.31087e-05	0.00110484	2.05342
26020	ENSG00000197324	LRP10	LDL receptor related protein 10	-1.01831	7.35063	-5.97809	4.31335e-05	0.00110484	1.98249
10916	ENSG00000102316	MAGED2	MAGE family member D2	-1.10517	7.08862	-5.97751	4.31754e-05	0.00110484	1.98887
51330	ENSG00000006327	TNFRSF12A	TNF receptor superfamily member 12A	1.88846	3.69761	5.99089	4.32825e-05	0.00110581	2.29084
2263	ENSG00000066468	FGFR2	fibroblast growth factor receptor 2	1.1373	6.06855	5.96978	4.37298e-05	0.00111546	2.01223
59339	ENSG00000169499	PLEKHA2	pleckstrin homology domain containing A2	1.05131	6.78765	5.96063	4.43958e-05	0.00113065	1.96146
51053	ENSG00000112312	GMNN	geminin DNA replication inhibitor	1.1679	5.16457	5.95843	4.45578e-05	0.00113297	2.06744
104266958	NA	LINC01151	long intergenic non-protein coding RNA 1151	-4.79692	0.0928252	-5.95604	4.47341e-05	0.00113565	1.95525
51537	ENSG00000242114	MTFP1	mitochondrial fission process 1	1.4438	4.18325	5.94436	4.56074e-05	0.00115455	2.14248
162394	ENSG00000166750	SLFN5	schlafen family member 5	-1.31327	6.94369	-6.05708	4.56227e-05	0.00115455	1.96807
23245	ENSG00000148219	ASTN2	astrotactin 2	1.35982	3.69873	5.9394	4.59836e-05	0.00116146	2.20567
161823	ENSG00000168803	ADAL	adenosine deaminase like	1.04456	4.65516	5.93865	4.60407e-05	0.00116146	2.08243
440081	NA	DDX12P	DEAD/H-box helicase 12, pseudogene	1.8406	3.47228	5.93589	4.62514e-05	0.00116494	2.23979
10225	ENSG00000153283	CD96	CD96 molecule	3.60829	0.241842	5.92175	4.73488e-05	0.00119071	1.90605
388559	ENSG00000213793	ZNF888	zinc finger protein 888	1.11369	5.91899	5.91962	4.75159e-05	0.00119304	1.93544
55312	ENSG00000135002	RFK	riboflavin kinase	1.47227	7.31866	6.22736	4.77307e-05	0.00119655	1.98231
56659	ENSG00000152315	KCNK13	potassium two pore domain channel subfamily K member 13	4.97142	-1.22599	5.91106	4.81959e-05	0.00120257	1.55802
122416	ENSG00000156381	ANKRD9	ankyrin repeat domain 9	1.77832	2.9164	5.91122	4.81836e-05	0.00120257	2.27279
636	ENSG00000151746	BICD1	BICD cargo adaptor 1	-1.00092	6.05236	-5.91144	4.81657e-05	0.00120257	1.92704
5831	ENSG00000183010	PYCR1	pyrroline-5-carboxylate reductase 1	1.74945	4.44795	5.90913	4.83508e-05	0.00120456	2.18324
3628	ENSG00000151689	INPP1	inositol polyphosphate-1-phosphatase	-1.15759	5.81096	-5.90531	4.86584e-05	0.00120998	1.92487
23382	ENSG00000158467	AHCYL2	adenosylhomocysteinase like 2	-1.24809	5.10664	-5.90456	4.87194e-05	0.00120998	1.9624
2039	ENSG00000158856	DMTN	dematin actin binding protein	0.94708	5.16368	5.90306	4.88404e-05	0.00121111	1.95627
56256	ENSG00000082497	SERTAD4	SERTA domain containing 4	4.11604	0.610062	5.89906	4.91661e-05	0.00121709	1.99881
10333	ENSG00000174130	TLR6	toll like receptor 6	2.00145	2.49502	5.89757	4.92879e-05	0.00121709	2.27306
55755	ENSG00000136861	CDK5RAP2	CDK5 regulatory subunit associated protein 2	0.851033	6.89693	5.89731	4.93097e-05	0.00121709	1.85402
220213	ENSG00000165312	OTUD1	OTU deubiquitinase 1	-1.70903	3.48174	-5.89486	4.95106e-05	0.00122017	2.1784
9682	ENSG00000066135	KDM4A	lysine demethylase 4A	-0.910942	6.59127	-5.8928	4.9681e-05	0.00122249	1.8534
10625	ENSG00000116679	IVNS1ABP	influenza virus NS1A binding protein	0.979778	8.52387	5.89079	4.98471e-05	0.00122469	1.8385
64857	ENSG00000090924	PLEKHG2	pleckstrin homology and RhoGEF domain containing G2	3.62216	1.5209	5.87423	5.12394e-05	0.00125698	2.09338
4668	ENSG00000198951	NAGA	alpha-N-acetylgalactosaminidase	0.949133	5.28591	5.87227	5.14076e-05	0.00125917	1.89576
55806	ENSG00000168453	HR	HR lysine demethylase and nuclear receptor corepressor	1.89876	3.22474	5.86797	5.17771e-05	0.00126629	2.15268
57664	ENSG00000105559	PLEKHA4	pleckstrin homology domain containing A4	-2.37712	2.01154	-5.86581	5.19641e-05	0.00126892	2.22515
26586	ENSG00000136108	CKAP2	cytoskeleton associated protein 2	1.09423	7.83085	5.86129	5.23568e-05	0.00127657	1.78357
5216	ENSG00000108518	PFN1	profilin 1	0.981578	8.08631	5.85862	5.25904e-05	0.00127837	1.77999
9262	ENSG00000081320	STK17B	serine/threonine kinase 17b	0.950174	5.92815	5.85897	5.25593e-05	0.00127837	1.82293
1138	ENSG00000169684	CHRNA5	cholinergic receptor nicotinic alpha 5 subunit	1.7145	3.47402	5.85741	5.26965e-05	0.00127901	2.12033
1633	ENSG00000156136	DCK	deoxycytidine kinase	1.10097	5.86247	5.85001	5.33515e-05	0.00129295	1.81273
91010	ENSG00000161791	FMNL3	formin like 3	1.56968	3.93343	5.84898	5.34427e-05	0.0012932	2.02291
63922	ENSG00000127586	CHTF18	chromosome transmission fidelity factor 18	1.32671	4.2952	5.84793	5.35363e-05	0.00129351	1.99514
79711	ENSG00000196497	IPO4	importin 4	-1.09181	6.22433	-5.84633	5.36794e-05	0.00129502	1.78704
5152	ENSG00000160191	PDE9A	phosphodiesterase 9A	1.31229	3.71085	5.83219	5.49626e-05	0.00132398	2.04809
221416	ENSG00000181577	C6orf223	chromosome 6 open reading frame 223	4.09497	0.335424	5.82789	5.53595e-05	0.00133045	1.8243
140733	ENSG00000172264	MACROD2	mono-ADP ribosylhydrolase 2	-1.35507	4.48807	-5.82748	5.53972e-05	0.00133045	1.93939
51157	ENSG00000213015	ZNF580	zinc finger protein 580	-1.2467	3.98627	-5.82389	5.5731e-05	0.00133646	1.96589
3514	ENSG00000211592	IGKC	immunoglobulin kappa constant	5.85758	-4.20214	5.82233	5.58759e-05	0.00133658	0.521622
9662	ENSG00000174799	CEP135	centrosomal protein 135	1.31272	4.57277	5.82168	5.5937e-05	0.00133658	1.891
23102	ENSG00000167202	TBC1D2B	TBC1 domain family member 2B	0.976684	5.34587	5.82115	5.59862e-05	0.00133658	1.80649
80705	ENSG00000135951	TSGA10	testis specific 10	-1.60657	3.0882	-5.81669	5.64063e-05	0.0013446	2.08324
80119	ENSG00000140451	PIF1	PIF1 5'-to-3' DNA helicase	2.64124	2.11237	5.81431	5.66308e-05	0.00134795	2.14372
55679	ENSG00000072163	LIMS2	LIM zinc finger domain containing 2	5.42663	-3.14648	5.80637	5.73892e-05	0.00134899	0.748606
374393	ENSG00000189057	FAM111B	FAM111 trypsin like peptidase B	3.52135	2.099	5.80675	5.7352e-05	0.00134899	1.9499
285643	ENSG00000226650	KIF4B	kinesin family member 4B	2.34939	1.39921	5.81031	5.70114e-05	0.00134899	2.11135
10287	ENSG00000171700	RGS19	regulator of G protein signaling 19	2.25197	1.88577	5.80592	5.74325e-05	0.00134899	2.1302
115572	ENSG00000158246	TENT5B	terminal nucleotidyltransferase 5B	2.20602	2.97472	5.809	5.71362e-05	0.00134899	2.10875
1717	ENSG00000172893	DHCR7	7-dehydrocholesterol reductase	1.16825	5.58679	5.80814	5.72192e-05	0.00134899	1.79875
51091	ENSG00000109618	SEPSECS	Sep (O-phosphoserine) tRNA:Sec (selenocysteine) tRNA synthase	-1.09081	4.7146	-5.81085	5.69601e-05	0.00134899	1.84361
81932	ENSG00000119431	HDHD3	haloacid dehalogenase like hydrolase domain containing 3	-1.35474	3.54027	-5.80912	5.71251e-05	0.00134899	2.01229
9915	ENSG00000172379	ARNT2	aryl hydrocarbon receptor nuclear translocator 2	-4.41502	-0.134197	-5.81141	5.69061e-05	0.00134899	1.81267
29089	ENSG00000077152	UBE2T	ubiquitin conjugating enzyme E2 T	1.74375	3.46869	5.80276	5.77367e-05	0.00135415	2.07377
5920	ENSG00000133321	PLAAT4	phospholipase A and acyltransferase 4	-1.49258	4.3844	-5.80177	5.78327e-05	0.00135442	1.9926
81618	ENSG00000135916	ITM2C	integral membrane protein 2C	1.14973	5.24983	5.79958	5.80454e-05	0.00135741	1.78368
1840	ENSG00000135144	DTX1	deltex E3 ubiquitin ligase 1	2.4418	1.61222	5.79622	5.83734e-05	0.0013631	2.10875
10555	ENSG00000169692	AGPAT2	1-acylglycerol-3-phosphate O-acyltransferase 2	1.00394	4.92994	5.79304	5.86848e-05	0.00136837	1.79496
401409	ENSG00000146955	RAB19	RAB19, member RAS oncogene family	5.34999	-0.377769	5.78895	5.90889e-05	0.00137562	1.5354
3838	ENSG00000182481	KPNA2	karyopherin subunit alpha 2	1.32884	8.40888	5.95717	5.91674e-05	0.00137562	1.72141
7762	ENSG00000149054	ZNF215	zinc finger protein 215	1.43463	3.39863	5.77939	6.00444e-05	0.00139399	1.98164
8341	ENSG00000233822	H2BC15	H2B clustered histone 15	1.84158	4.96164	6.06483	6.10246e-05	0.00141265	1.90805
79731	ENSG00000137513	NARS2	asparaginyl-tRNA synthetase 2, mitochondrial	-1.09113	4.97458	-5.77059	6.09385e-05	0.00141265	1.74915
203286	ENSG00000165138	ANKS6	ankyrin repeat and sterile alpha motif domain containing 6	1.07494	5.48498	5.76468	6.15464e-05	0.00142267	1.72203
445	ENSG00000130707	ASS1	argininosuccinate synthase 1	3.36041	3.65983	5.7611	6.19179e-05	0.0014292	1.85918
50814	ENSG00000147383	NSDHL	NAD(P) dependent steroid dehydrogenase-like	-1.03035	4.64262	-5.74973	6.31138e-05	0.0014547	1.7447
90025	ENSG00000118420	UBE3D	ubiquitin protein ligase E3D	-1.61834	2.89013	-5.74203	6.39371e-05	0.00147156	1.97783
1069	ENSG00000147400	CETN2	centrin 2	-1.59298	5.90122	-6.08768	6.40393e-05	0.0014718	1.74729
654	ENSG00000153162	BMP6	bone morphogenetic protein 6	2.10096	2.47786	5.7377	6.44047e-05	0.00147715	2.02349
90861	ENSG00000206053	JPT2	Jupiter microtubule associated homolog 2	1.22896	7.32672	5.80808	6.44563e-05	0.00147715	1.59561
359845	ENSG00000183688	RFLNB	refilin B	1.2057	4.81734	5.73383	6.48255e-05	0.00148349	1.75905
81621	ENSG00000107821	KAZALD1	Kazal type serine peptidase inhibitor domain 1	-2.05767	4.66846	-6.27685	6.50373e-05	0.00148621	1.89921
79642	ENSG00000180801	ARSJ	arylsulfatase family member J	2.60707	2.9263	5.73019	6.5225e-05	0.00148838	2.00955
642636	ENSG00000244588	RAD21L1	RAD21 cohesin complex component like 1	4.18952	-1.29072	5.71869	6.65016e-05	0.00149547	1.28355
81563	ENSG00000116667	C1orf21	chromosome 1 open reading frame 21	3.99671	0.0208286	5.72496	6.58024e-05	0.00149547	1.4217
143279	ENSG00000165338	HECTD2	HECT domain E3 ubiquitin protein ligase 2	1.2623	4.00075	5.72019	6.63345e-05	0.00149547	1.79917
800	ENSG00000122786	CALD1	caldesmon 1	1.24561	8.26486	5.79588	6.6563e-05	0.00149547	1.57314
7443	ENSG00000100749	VRK1	VRK serine/threonine kinase 1	1.13667	5.23955	5.71826	6.65504e-05	0.00149547	1.63787
27154	ENSG00000096070	BRPF3	bromodomain and PHD finger containing 3	1.00055	5.14705	5.72261	6.60634e-05	0.00149547	1.64672
3012	ENSG00000277075	H2AC8	H2A clustered histone 8	0.990714	6.90894	5.72092	6.62528e-05	0.00149547	1.55719
84256	ENSG00000059122	FLYWCH1	FLYWCH-type zinc finger 1	-0.943926	5.99723	-5.72037	6.63135e-05	0.00149547	1.58047
6415	ENSG00000178980	SELENOW	selenoprotein W	-0.949567	4.93363	-5.72156	6.61806e-05	0.00149547	1.66727
63874	ENSG00000100439	ABHD4	abhydrolase domain containing 4, N-acyl phospholipase B	-1.13564	6.15538	-5.71823	6.65539e-05	0.00149547	1.57657
54941	ENSG00000101695	RNF125	ring finger protein 125	-1.37749	3.48998	-5.71838	6.65373e-05	0.00149547	1.87461
1786	ENSG00000130816	DNMT1	DNA methyltransferase 1	0.978616	7.31772	5.71695	6.66974e-05	0.00149639	1.53854
23187	ENSG00000019144	PHLDB1	pleckstrin homology like domain family B member 1	1.3266	6.63	5.86072	6.77007e-05	0.00151678	1.5936
55835	ENSG00000151849	CENPJ	centromere protein J	1.06397	4.94504	5.70717	6.7808e-05	0.00151706	1.67619
3566	ENSG00000077238	IL4R	interleukin 4 receptor	0.993164	4.93736	5.70486	6.80731e-05	0.00151875	1.66644
29775	ENSG00000100065	CARD10	caspase recruitment domain family member 10	0.855561	6.13918	5.70511	6.80436e-05	0.00151875	1.54685
55057	ENSG00000176092	CRYBG2	crystallin beta-gamma domain containing 2	2.01757	3.90356	5.69724	6.89552e-05	0.00153629	1.89345
92667	ENSG00000125871	MGME1	mitochondrial genome maintenance exonuclease 1	1.18617	5.07919	5.69465	6.92572e-05	0.00153933	1.61593
90102	ENSG00000144824	PHLDB2	pleckstrin homology like domain family B member 2	0.854029	6.07833	5.69442	6.92838e-05	0.00153933	1.52884
114625	ENSG00000164010	ERMAP	erythroblast membrane associated protein (Scianna blood group)	-1.30241	3.54791	-5.69261	6.94965e-05	0.00154192	1.81324
32	ENSG00000076555	ACACB	acetyl-CoA carboxylase beta	1.25017	3.90184	5.68816	7.00214e-05	0.00155142	1.76055
8675	ENSG00000124222	STX16	syntaxin 16	-0.987292	6.3515	-5.68591	7.0288e-05	0.00155517	1.50406
9686	ENSG00000144560	VGLL4	vestigial like family member 4	-1.23155	6.17203	-5.72649	7.07004e-05	0.00156214	1.52491
4017	ENSG00000134013	LOXL2	lysyl oxidase like 2	2.94251	5.52129	7.2308	7.28745e-05	0.00160796	2.02263
26287	ENSG00000165887	ANKRD2	ankyrin repeat domain 2	4.3502	0.970218	5.73071	7.31992e-05	0.00161068	1.76051
7358	ENSG00000109814	UGDH	UDP-glucose 6-dehydrogenase	-2.24529	8.79674	-7.02779	7.31874e-05	0.00161068	1.84503
23176	ENSG00000164402	SEPTIN8	septin 8	0.860539	6.80163	5.65558	7.39933e-05	0.00162592	1.4348
9580	ENSG00000143842	SOX13	SRY-box transcription factor 13	1.2148	4.37453	5.65161	7.44933e-05	0.00163467	1.64851
5745	ENSG00000160801	PTH1R	parathyroid hormone 1 receptor	5.50235	2.16957	5.68905	7.52502e-05	0.00164902	1.40723
51594	ENSG00000151779	NBAS	NBAS subunit of NRZ tethering complex	-1.05582	7.36659	-5.64468	7.53744e-05	0.00164948	1.4088
768211	ENSG00000181826	RELL1	RELT like 1	1.67783	5.5717	6.0428	7.60687e-05	0.00166014	1.61195
80315	ENSG00000113742	CPEB4	cytoplasmic polyadenylation element binding protein 4	-0.857052	5.80921	-5.63933	7.60631e-05	0.00166014	1.45138
3182	ENSG00000197451	HNRNPAB	heterogeneous nuclear ribonucleoprotein A/B	1.27422	7.59686	5.78069	7.6418e-05	0.0016655	1.44687
7913	ENSG00000124795	DEK	DEK proto-oncogene	0.864646	8.3493	5.63506	7.66164e-05	0.00166649	1.39422
342035	ENSG00000186417	GLDN	gliomedin	-5.60519	-0.698516	-5.63463	7.66715e-05	0.00166649	1.20798
79000	ENSG00000127423	AUNIP	aurora kinase A and ninein interacting protein	1.67024	3.7806	5.62684	7.76932e-05	0.00168641	1.71667
83648	ENSG00000154319	FAM167A	family with sequence similarity 167 member A	3.06424	1.36654	5.62	7.86022e-05	0.0017031	1.71654
2934	ENSG00000148180	GSN	gelsolin	1.06901	5.20757	5.61922	7.87075e-05	0.0017031	1.47803
84333	ENSG00000180628	PCGF5	polycomb group ring finger 5	0.914594	7.56102	5.61867	7.87813e-05	0.0017031	1.36078
79734	ENSG00000100379	KCTD17	potassium channel tetramerization domain containing 17	1.75154	2.87597	5.61693	7.90141e-05	0.00170583	1.77565
84892	ENSG00000144647	POMGNT2	protein O-linked mannose N-acetylglucosaminyltransferase 2 (beta 1,4-)	1.01792	4.78931	5.61552	7.92041e-05	0.00170763	1.5174
9235	ENSG00000008517	IL32	interleukin 32	4.30438	3.13239	5.65299	7.99225e-05	0.0017208	1.66472
23002	ENSG00000100592	DAAM1	dishevelled associated activator of morphogenesis 1	-0.830265	5.80074	-5.6023	8.10063e-05	0.0017418	1.38461
207	ENSG00000142208	AKT1	AKT serine/threonine kinase 1	0.892545	7.28866	5.60087	8.12046e-05	0.00174372	1.33235
23005	ENSG00000137802	MAPKBP1	mitogen-activated protein kinase binding protein 1	-0.940977	5.65	-5.59665	8.17896e-05	0.00175393	1.38941
92689	ENSG00000197712	FAM114A1	family with sequence similarity 114 member A1	1.25928	4.76044	5.59402	8.21576e-05	0.00175947	1.47217
283464	ENSG00000151233	GXYLT1	glucoside xylosyltransferase 1	0.905516	6.46122	5.59277	8.23324e-05	0.00176086	1.33952
7077	ENSG00000035862	TIMP2	TIMP metallopeptidase inhibitor 2	0.860279	9.00946	5.58492	8.34421e-05	0.00178221	1.31422
56893	ENSG00000160803	UBQLN4	ubiquilin 4	-0.879881	5.98094	-5.58367	8.36207e-05	0.00178365	1.34113
283209	ENSG00000165434	PGM2L1	phosphoglucomutase 2 like 1	1.85788	2.83634	5.57841	8.43747e-05	0.0017902	1.71629
55825	ENSG00000115425	PECR	peroxisomal trans-2-enoyl-CoA reductase	1.13592	4.80433	5.57886	8.43093e-05	0.0017902	1.43481
57697	ENSG00000187790	FANCM	FA complementation group M	1.00835	4.67507	5.57974	8.4183e-05	0.0017902	1.45991
83666	ENSG00000138496	PARP9	poly(ADP-ribose) polymerase family member 9	-1.24027	6.71197	-5.67641	8.43432e-05	0.0017902	1.33918
79710	ENSG00000133131	MORC4	MORC family CW-type zinc finger 4	1.02973	5.02469	5.57663	8.46315e-05	0.0017909	1.43101
1108	ENSG00000111642	CHD4	chromodomain helicase DNA binding protein 4	-0.834278	8.68428	-5.57731	8.45334e-05	0.0017909	1.29507
80018	ENSG00000111300	NAA25	N-alpha-acetyltransferase 25, NatB auxiliary subunit	-0.818872	6.77437	-5.57578	8.47542e-05	0.00179113	1.29657
254531	ENSG00000176454	LPCAT4	lysophosphatidylcholine acyltransferase 4	-0.986731	5.38153	-5.57472	8.49072e-05	0.001792	1.36815
10383	ENSG00000188229	TUBB4B	tubulin beta 4B class IVb	-0.988274	8.80672	-5.56218	8.67457e-05	0.00182839	1.26953
90233	ENSG00000204519	ZNF551	zinc finger protein 551	1.26646	3.75024	5.56085	8.69427e-05	0.00182967	1.57012
5257	ENSG00000102893	PHKB	phosphorylase kinase regulatory subunit beta	-0.837324	7.71074	-5.56023	8.70345e-05	0.00182967	1.25753
7786	ENSG00000139625	MAP3K12	mitogen-activated protein kinase kinase kinase 12	-1.38493	4.16473	-5.55853	8.72877e-05	0.00183019	1.50264
9369	ENSG00000021645	NRXN3	neurexin 3	-4.10825	1.7617	-5.74552	8.72695e-05	0.00183019	1.70298
6502	ENSG00000145604	SKP2	S-phase kinase associated protein 2	0.902328	6.90926	5.55762	8.74247e-05	0.00183066	1.27377
7428	ENSG00000134086	VHL	von Hippel-Lindau tumor suppressor	0.925128	6.20311	5.54943	8.86575e-05	0.00185405	1.26926
2058	ENSG00000136628	EPRS1	glutamyl-prolyl-tRNA synthetase 1	-0.936627	8.21337	-5.54451	8.94064e-05	0.00186728	1.23162
79228	ENSG00000131652	THOC6	THO complex 6	1.18694	4.01952	5.54375	8.95235e-05	0.00186729	1.49078
7733	ENSG00000167384	ZNF180	zinc finger protein 180	1.15809	4.68266	5.53663	9.06214e-05	0.00188773	1.37204
1728	ENSG00000181019	NQO1	NAD(P)H quinone dehydrogenase 1	-1.31409	10.1922	-5.68728	9.09179e-05	0.00189145	1.30535
64651	ENSG00000144655	CSRNP1	cysteine and serine rich nuclear protein 1	1.21693	3.77772	5.53175	9.13808e-05	0.00189861	1.50456
7100	ENSG00000187554	TLR5	toll like receptor 5	4.30736	-0.909785	5.52695	9.21365e-05	0.00190689	1.08061
3552	ENSG00000115008	IL1A	interleukin 1 alpha	-4.10434	3.4261	-6.91551	9.20591e-05	0.00190689	1.91507
348825	ENSG00000180438	TPRXL	tetrapeptide repeat homeobox like (pseudogene)	-4.74343	-2.27347	-5.52836	9.19134e-05	0.00190689	0.822457
6546	ENSG00000183023	SLC8A1	solute carrier family 8 member A1	-2.48471	1.78576	-5.52345	9.26909e-05	0.00191589	1.67975
257144	ENSG00000174500	GCSAM	germinal center associated signaling and motility	1.78187	3.17511	5.52208	9.29078e-05	0.0019179	1.57457
51108	ENSG00000197006	METTL9	methyltransferase like 9	-1.006	6.98617	-5.52015	9.32158e-05	0.00191931	1.22384
9762	ENSG00000088899	LZTS3	leucine zipper tumor suppressor family member 3	-3.02776	4.61999	-6.93401	9.32155e-05	0.00191931	1.79735
60493	ENSG00000215251	FASTKD5	FAST kinase domains 5	-1.12923	5.85412	-5.51788	9.35795e-05	0.00192433	1.23577
51162	ENSG00000172889	EGFL7	EGF like domain multiple 7	1.34893	3.50537	5.51352	9.42821e-05	0.00193412	1.54166
79102	ENSG00000173456	RNF26	ring finger protein 26	0.979377	5.45235	5.51343	9.42973e-05	0.00193412	1.26544
55706	ENSG00000058804	NDC1	NDC1 transmembrane nucleoporin	1.02591	7.10183	5.50936	9.49583e-05	0.00194519	1.17603
79152	ENSG00000103089	FA2H	fatty acid 2-hydroxylase	4.04304	1.2951	5.50804	9.51731e-05	0.0019471	1.26298
10184	ENSG00000145685	LHFPL2	LHFPL tetraspan subfamily member 2	0.96357	5.05537	5.50169	9.62167e-05	0.00196594	1.2689
201725	ENSG00000205208	C4orf46	chromosome 4 open reading frame 46	1.09826	5.17571	5.49453	9.74067e-05	0.00198772	1.24967
85461	ENSG00000115183	TANC1	tetratricopeptide repeat, ankyrin repeat and coiled-coil containing 1	-0.829886	6.89303	-5.49119	9.79674e-05	0.00199661	1.14965
80071	ENSG00000149548	CCDC15	coiled-coil domain containing 15	1.9478	2.0251	5.49042	9.80974e-05	0.00199672	1.62192
3981	ENSG00000174405	LIG4	DNA ligase 4	-1.01962	5.8602	-5.48553	9.89257e-05	0.00201103	1.17829
8330	ENSG00000275221	H2AC15	H2A clustered histone 15	1.84297	2.69344	5.47756	0.000100292	0.00203621	1.56557
55166	ENSG00000031691	CENPQ	centromere protein Q	1.31872	3.41237	5.47608	0.000100546	0.00203622	1.47456
8869	ENSG00000115525	ST3GAL5	ST3 beta-galactoside alpha-2,3-sialyltransferase 5	-2.40438	3.7266	-5.965	0.000100544	0.00203622	1.57661
643201	ENSG00000248596	LOC643201	centrosomal protein 192kDa pseudogene	3.21038	0.398752	5.47389	0.000100926	0.00204134	1.4638
4147	ENSG00000132561	MATN2	matrilin 2	-1.98526	5.53119	-6.17875	0.000101639	0.00205317	1.43842
51564	ENSG00000061273	HDAC7	histone deacetylase 7	1.02813	5.67102	5.46829	0.000101904	0.00205592	1.16547
11145	ENSG00000176485	PLAAT3	phospholipase A and acyltransferase 3	-1.19748	6.72533	-5.50239	0.000102987	0.00207516	1.14707
8743	ENSG00000121858	TNFSF10	TNF superfamily member 10	2.71265	2.32601	5.45615	0.000104058	0.00209383	1.57014
9754	ENSG00000130052	STARD8	StAR related lipid transfer domain containing 8	1.89485	2.44481	5.45477	0.000104306	0.00209383	1.56634
5791	ENSG00000132334	PTPRE	protein tyrosine phosphatase receptor type E	1.53757	3.85766	5.45534	0.000104203	0.00209383	1.36938
10827	ENSG00000055147	FAM114A2	family with sequence similarity 114 member A2	-1.01953	5.37532	-5.45294	0.000104634	0.00209517	1.15807
6498	ENSG00000136603	SKIL	SKI like proto-oncogene	-1.35059	5.53046	-5.47428	0.000104545	0.00209517	1.23139
4524	ENSG00000177000	MTHFR	methylenetetrahydrofolate reductase	-1.07685	4.80498	-5.45147	0.0001049	0.00209677	1.21767
9814	ENSG00000198089	SFI1	SFI1 centrin binding protein	-1.21261	5.03217	-5.45105	0.000104976	0.00209677	1.20505
202018	ENSG00000169762	TAPT1	transmembrane anterior posterior transformation 1	0.9555	4.94496	5.44763	0.000105598	0.00210657	1.19064
7112	ENSG00000120802	TMPO	thymopoietin	0.982565	8.42983	5.44658	0.000105788	0.00210774	1.06169
7134	ENSG00000114854	TNNC1	troponin C1, slow skeletal and cardiac type	1.7628	4.04869	5.43677	0.000107594	0.00214106	1.45459
9249	ENSG00000162496	DHRS3	dehydrogenase/reductase 3	2.87505	2.28056	5.43508	0.00010791	0.00214467	1.44934
78996	ENSG00000122783	CYREN	cell cycle regulator of NHEJ	1.00282	4.41732	5.43368	0.000108171	0.00214719	1.24393
993	ENSG00000164045	CDC25A	cell division cycle 25A	1.70935	5.0756	5.73638	0.000108576	0.0021499	1.2983
400451	ENSG00000185442	FAM174B	family with sequence similarity 174 member B	1.19495	5.14963	5.43164	0.000108552	0.0021499	1.21595
85439	ENSG00000140022	STON2	stonin 2	1.59772	5.78355	5.68663	0.000109046	0.00215656	1.25705
7468	ENSG00000109685	NSD2	nuclear receptor binding SET domain protein 2	0.828477	8.26624	5.42789	0.000109258	0.00215807	1.02709
2902	ENSG00000176884	GRIN1	glutamate ionotropic receptor NMDA type subunit 1	4.53535	-1.60495	5.42466	0.000109868	0.00215949	0.826436
665	ENSG00000104765	BNIP3L	BCL2 interacting protein 3 like	1.11399	8.1044	5.45507	0.00010949	0.00215949	1.03269
8243	ENSG00000072501	SMC1A	structural maintenance of chromosomes 1A	0.862075	7.93127	5.42504	0.000109796	0.00215949	1.02526
280	ENSG00000240038	AMY2B	amylase alpha 2B	-2.5625	1.30782	-5.42497	0.000109809	0.00215949	1.48219
11240	ENSG00000117115	PADI2	peptidyl arginine deiminase 2	4.45367	1.99276	5.42255	0.000110269	0.00216206	1.17512
5581	ENSG00000171132	PRKCE	protein kinase C epsilon	1.34949	4.08861	5.42293	0.000110197	0.00216206	1.27858
64785	ENSG00000181938	GINS3	GINS complex subunit 3	1.41933	4.18666	5.41738	0.00011126	0.00217738	1.25929
723790	ENSG00000272196	H2AC19	H2A clustered histone 19	1.37509	3.91458	5.41635	0.000111459	0.00217738	1.31301
90293	ENSG00000003096	KLHL13	kelch like family member 13	1.08692	4.56587	5.41703	0.000111327	0.00217738	1.19946
348327	ENSG00000183647	ZNF530	zinc finger protein 530	1.70521	2.44183	5.41498	0.000111721	0.00217986	1.4798
666	ENSG00000176720	BOK	BCL2 family apoptosis regulator BOK	1.59966	3.12229	5.41401	0.00011191	0.00218089	1.40037
147664	ENSG00000269526	ERVV-1	endogenous retrovirus group V member 1, envelope	4.61408	-0.551925	5.41003	0.000112683	0.00219329	1.12036
79905	ENSG00000170537	TMC7	transmembrane channel like 7	3.19704	0.573989	5.40783	0.000113113	0.00219898	1.26775
1545	ENSG00000138061	CYP1B1	cytochrome P450 family 1 subfamily B member 1	-2.49341	4.5316	-6.02342	0.000113266	0.00219928	1.48378
4620	ENSG00000125414	MYH2	myosin heavy chain 2	6.58535	-4.02938	5.39889	0.000114877	0.00222557	0.158444
25816	ENSG00000145779	TNFAIP8	TNF alpha induced protein 8	1.36019	3.5983	5.39878	0.000114898	0.00222557	1.30399
58476	ENSG00000078804	TP53INP2	tumor protein p53 inducible nuclear protein 2	1.94472	2.29085	5.39765	0.000115124	0.00222727	1.45596
7089	ENSG00000065717	TLE2	TLE family member 2, transcriptional corepressor	-1.06802	4.61344	-5.39545	0.000115563	0.00223305	1.13745
8226	ENSG00000130021	PUDP	pseudouridine 5'-phosphatase	1.03258	5.17475	5.39329	0.000115996	0.00223872	1.07182
1832	ENSG00000096696	DSP	desmoplakin	0.844298	7.90812	5.39027	0.000116604	0.00224776	0.956681
5074	ENSG00000177425	PAWR	pro-apoptotic WT1 regulator	-0.88694	7.21921	-5.38824	0.000117015	0.0022516	0.962627
64776	ENSG00000137720	C11orf1	chromosome 11 open reading frame 1	-1.49538	2.8762	-5.3879	0.000117085	0.0022516	1.38449
138311	ENSG00000165716	DIPK1B	divergent protein kinase domain 1B	1.16	3.86392	5.38364	0.000117952	0.00226556	1.24277
6484	ENSG00000110080	ST3GAL4	ST3 beta-galactoside alpha-2,3-sialyltransferase 4	-1.47991	3.80263	-5.37886	0.000118933	0.00228166	1.24113
79603	ENSG00000090661	CERS4	ceramide synthase 4	-1.36859	3.44471	-5.37524	0.000119684	0.00229332	1.27878
653121	ENSG00000160062	ZBTB8A	zinc finger and BTB domain containing 8A	1.11583	4.37317	5.37167	0.000120426	0.00229994	1.14831
1785	ENSG00000079805	DNM2	dynamin 2	0.828628	8.04862	5.37151	0.00012046	0.00229994	0.923283
440738	ENSG00000197769	MAP1LC3C	microtubule associated protein 1 light chain 3 gamma	-5.60418	-0.346243	-5.37187	0.000120385	0.00229994	0.830928
51520	ENSG00000133706	LARS1	leucyl-tRNA synthetase 1	-0.911348	8.03025	-5.36563	0.000121695	0.00231822	0.913064
285521	ENSG00000163626	COX18	cytochrome c oxidase assembly factor COX18	-1.19231	3.98942	-5.36558	0.000121707	0.00231822	1.17574
121512	ENSG00000139132	FGD4	FYVE, RhoGEF and PH domain containing 4	0.927513	5.44482	5.36225	0.000122412	0.00232887	0.995898
9697	ENSG00000065308	TRAM2	translocation associated membrane protein 2	0.818718	7.41857	5.36065	0.000122753	0.00233259	0.909241
7915	ENSG00000112294	ALDH5A1	aldehyde dehydrogenase 5 family member A1	-3.32728	4.98815	-6.46422	0.000123005	0.00233462	1.56517
10768	ENSG00000168710	AHCYL1	adenosylhomocysteinase like 1	-0.975629	9.03187	-5.35848	0.000123215	0.00233583	0.911764
7135	ENSG00000159173	TNNI1	troponin I1, slow skeletal type	3.25138	0.809257	5.35521	0.000123918	0.00234362	1.26709
79098	ENSG00000182795	C1orf116	chromosome 1 open reading frame 116	2.40298	3.77836	5.64122	0.000123783	0.00234362	1.38109
1854	ENSG00000128951	DUT	deoxyuridine triphosphatase	1.00169	5.06641	5.35301	0.000124391	0.00234979	1.01108
684	ENSG00000130303	BST2	bone marrow stromal cell antigen 2	-0.81423	7.8011	-5.34978	0.000125091	0.00236023	0.884276
8821	ENSG00000109452	INPP4B	inositol polyphosphate-4-phosphatase type II B	0.844902	5.76519	5.34699	0.000125701	0.00236894	0.948539
23463	ENSG00000116237	ICMT	isoprenylcysteine carboxyl methyltransferase	0.87154	7.41246	5.33985	0.000127271	0.00239572	0.868388
55714	ENSG00000218336	TENM3	teneurin transmembrane protein 3	-3.1446	0.498487	-5.33595	0.000128136	0.00240918	1.23166
51678	ENSG00000105926	PALS2	protein associated with LIN7 2, MAGUK family member	0.934666	5.61891	5.33429	0.000128508	0.0024105	0.922077
10272	ENSG00000070404	FSTL3	follistatin like 3	-1.21597	4.85694	-5.33472	0.000128411	0.0024105	1.03757
912	ENSG00000158473	CD1D	CD1d molecule	-2.49388	2.23892	-5.32738	0.000130064	0.00243684	1.36008
10376	ENSG00000123416	TUBA1B	tubulin alpha 1b	1.66593	9.23431	5.9241	0.000130938	0.00244749	1.06865
664	ENSG00000176171	BNIP3	BCL2 interacting protein 3	1.58091	6.28921	5.7825	0.000130801	0.00244749	1.04261
10346	ENSG00000132274	TRIM22	tripartite motif containing 22	-1.23628	4.41255	-5.3197	0.000131816	0.00246102	1.11154
5983	ENSG00000133119	RFC3	replication factor C subunit 3	1.20321	6.31718	5.39842	0.000132428	0.00246519	0.891318
10926	ENSG00000006634	DBF4	DBF4 zinc finger	1.1663	5.01037	5.31762	0.000132292	0.00246519	1.04562
6625	ENSG00000104852	SNRNP70	small nuclear ribonucleoprotein U1 subunit 70	-0.872976	6.4121	-5.31606	0.000132654	0.00246519	0.84662
1629	ENSG00000137992	DBT	dihydrolipoamide branched chain transacylase E2	-0.967386	6.15025	-5.31662	0.000132523	0.00246519	0.861172
22898	ENSG00000105339	DENND3	DENN domain containing 3	1.19318	4.79285	5.31493	0.000132916	0.00246719	1.13953
653437	ENSG00000185176	AQP12B	aquaporin 12B	-5.43509	-4.25047	-5.31263	0.000133449	0.00247421	0.0411779
92691	ENSG00000163449	TMEM169	transmembrane protein 169	1.38725	3.26245	5.3084	0.000134436	0.00248963	1.19484
6594	ENSG00000102038	SMARCA1	SWI/SNF related, matrix associated, actin dependent regulator of chromatin, subfamily a, member 1	-3.86825	2.41519	-5.30542	0.000135138	0.00249975	0.9169
64787	ENSG00000177106	EPS8L2	EPS8 like 2	1.13844	7.4923	5.3691	0.000135554	0.00250454	0.828117
56135	ENSG00000248383	PCDHAC1	protocadherin alpha subfamily C, 1	-2.61048	1.22867	-5.29847	0.000136787	0.00252441	1.30423
139818	ENSG00000147251	DOCK11	dedicator of cytokinesis 11	1.70328	3.62502	5.3085	0.000138062	0.00253967	1.13208
90268	ENSG00000154124	OTULIN	OTU deubiquitinase with linear linkage specificity	0.912271	6.13236	5.29304	0.000138089	0.00253967	0.823299
51316	ENSG00000145287	PLAC8	placenta associated 8	-1.11655	8.74739	-5.33169	0.000137802	0.00253967	0.808758
85462	ENSG00000137460	FHDC1	FH2 domain containing 1	-2.41028	1.98583	-5.28939	0.000138971	0.00255295	1.2948
580	ENSG00000138376	BARD1	BRCA1 associated RING domain 1	1.08796	6.70894	5.30155	0.000139443	0.0025587	0.79394
9053	ENSG00000135525	MAP7	microtubule associated protein 7	0.803554	5.58339	5.28441	0.000140185	0.00256936	0.838166
55274	ENSG00000130024	PHF10	PHD finger protein 10	1.0045	5.31136	5.28221	0.000140725	0.00257631	0.862259
1582	ENSG00000180432	CYP8B1	cytochrome P450 family 8 subfamily B member 1	3.02393	0.482675	5.28138	0.000140929	0.00257711	1.21171
5873	ENSG00000069974	RAB27A	RAB27A, member RAS oncogene family	0.871151	5.49628	5.28067	0.000141104	0.00257736	0.85998
162681	ENSG00000166845	C18orf54	chromosome 18 open reading frame 54	1.15759	5.28998	5.27847	0.000141648	0.00258352	0.918263
27303	ENSG00000144642	RBMS3	RNA binding motif single stranded interacting protein 3	-1.32858	4.58976	-5.278	0.000141764	0.00258352	1.03444
100093630	ENSG00000269893	SNHG8	small nucleolar RNA host gene 8	-1.0632	4.69687	-5.27493	0.000142528	0.0025945	0.917999
125228	ENSG00000177150	FAM210A	family with sequence similarity 210 member A	1.27353	5.69569	5.39527	0.000142995	0.00260004	0.85859
2246	ENSG00000113578	FGF1	fibroblast growth factor 1	6.83467	-2.01284	5.3014	0.000144177	0.00261856	0.372557
9400	ENSG00000108469	RECQL5	RecQ like helicase 5	-0.977409	4.73718	-5.26705	0.000144506	0.00262156	0.898104
80178	ENSG00000162062	TEDC2	tubulin epsilon and delta complex 2	2.24015	1.80958	5.2659	0.000144797	0.00262388	1.26059
3664	ENSG00000117595	IRF6	interferon regulatory factor 6	3.06325	0.807513	5.26385	0.000145316	0.00263031	1.17967
55824	ENSG00000076641	PAG1	phosphoprotein membrane anchor with glycosphingolipid microdomains 1	2.55229	2.99728	5.54502	0.000145807	0.0026362	1.25243
122830	ENSG00000139977	NAA30	N-alpha-acetyltransferase 30, NatC catalytic subunit	0.862393	6.86903	5.25986	0.000146335	0.0026398	0.730961
57534	ENSG00000101752	MIB1	MIB E3 ubiquitin protein ligase 1	-0.770293	8.05347	-5.26014	0.000146264	0.0026398	0.72419
340205	ENSG00000161911	TREML1	triggering receptor expressed on myeloid cells like 1	6.66712	-3.99821	5.25879	0.000146611	0.0026418	-0.0223867
760	ENSG00000104267	CA2	carbonic anhydrase 2	4.24905	1.70056	5.25656	0.000147183	0.00264616	1.00792
201625	ENSG00000174844	DNAH12	dynein axonemal heavy chain 12	-2.71807	0.970877	-5.25699	0.000147072	0.00264616	1.22344
143686	ENSG00000149212	SESN3	sestrin 3	-0.834894	7.48146	-5.25015	0.000148844	0.00267302	0.72401
56999	ENSG00000163638	ADAMTS9	ADAM metallopeptidase with thrombospondin type 1 motif 9	1.62245	7.02829	5.84145	0.00014995	0.00268987	0.919157
399664	ENSG00000181588	MEX3D	mex-3 RNA binding family member D	1.10353	4.17809	5.2427	0.000150802	0.00270042	0.946579
90459	ENSG00000104626	ERI1	exoribonuclease 1	0.967297	5.78095	5.24242	0.000150876	0.00270042	0.750493
23179	ENSG00000143344	RGL1	ral guanine nucleotide dissociation stimulator like 1	1.31897	3.2709	5.23967	0.000151603	0.00271041	1.08238
26119	ENSG00000157978	LDLRAP1	low density lipoprotein receptor adaptor protein 1	1.17735	3.93906	5.2383	0.000151968	0.00271088	0.967254
124930	ENSG00000198720	ANKRD13B	ankyrin repeat domain 13B	-1.89391	2.77478	-5.23877	0.000151844	0.00271088	1.19953
121457	ENSG00000166130	IKBIP	IKBKB interacting protein	0.830467	6.94244	5.23499	0.000152854	0.00272366	0.695399
4521	ENSG00000106268	NUDT1	nudix hydrolase 1	2.35278	1.53448	5.23102	0.000153922	0.00273964	1.19193
2187	ENSG00000181544	FANCB	FA complementation group B	1.47327	3.67505	5.22997	0.000154205	0.00274164	0.997466
678655	ENSG00000215039	CD27-AS1	CD27 antisense RNA 1	-1.96079	2.247	-5.22257	0.00015622	0.00277438	1.16308
7126	ENSG00000109079	TNFAIP1	TNF alpha induced protein 1	-0.88696	7.24643	-5.22138	0.000156547	0.0027771	0.658102
9918	ENSG00000010292	NCAPD2	non-SMC condensin I complex subunit D2	0.85213	8.32546	5.21963	0.00015703	0.00278259	0.654642
6323	ENSG00000144285	SCN1A	sodium voltage-gated channel alpha subunit 1	2.3654	1.02891	5.21712	0.000157723	0.00279179	1.16477
79085	ENSG00000125648	SLC25A23	solute carrier family 25 member 23	0.920007	6.31961	5.21612	0.000158	0.0027936	0.693392
23178	ENSG00000115687	PASK	PAS domain containing serine/threonine kinase	1.24815	4.48077	5.21323	0.000158804	0.00280258	0.853252
10277	ENSG00000130939	UBE4B	ubiquitination factor E4B	-0.761392	7.71696	-5.21304	0.000158858	0.00280258	0.638609
2542	ENSG00000137700	SLC37A4	solute carrier family 37 member 4	0.907748	4.77586	5.21119	0.000159374	0.0028086	0.78097
8848	ENSG00000102804	TSC22D1	TSC22 domain family member 1	-0.966266	6.35614	-5.20564	0.000160936	0.002833	0.665454
1289	ENSG00000130635	COL5A1	collagen type V alpha 1 chain	1.35679	3.45285	5.20405	0.000161387	0.00283472	0.976997
26509	ENSG00000138119	MYOF	myoferlin	-1.13133	10.0618	-5.24019	0.000161349	0.00283472	0.671536
23108	ENSG00000132359	RAP1GAP2	RAP1 GTPase activating protein 2	-0.989037	4.94337	-5.20135	0.000162155	0.00284508	0.755555
63898	ENSG00000104611	SH2D4A	SH2 domain containing 4A	1.41325	4.01436	5.19773	0.000163191	0.00286012	0.940365
56898	ENSG00000164039	BDH2	3-hydroxybutyrate dehydrogenase 2	-1.2536	4.9167	-5.20739	0.000163529	0.00286291	0.7651
6235	ENSG00000213741	RPS29	ribosomal protein S29	-1.46192	5.26265	-5.41611	0.000164975	0.00288508	0.808097
409	ENSG00000141480	ARRB2	arrestin beta 2	0.909975	4.89964	5.19028	0.000165344	0.00288838	0.741061
4241	ENSG00000163975	MELTF	melanotransferrin	2.50469	1.04654	5.18929	0.000165632	0.00289025	1.10644
57089	ENSG00000198018	ENTPD7	ectonucleoside triphosphate diphosphohydrolase 7	1.13158	6.08657	5.22344	0.000166097	0.00289523	0.647838
55243	ENSG00000183853	KIRREL1	kirre like nephrin family adhesion molecule 1	0.848446	8.8947	5.184	0.000167182	0.00291097	0.596879
1615	ENSG00000115866	DARS1	aspartyl-tRNA synthetase 1	-0.820712	6.73047	-5.18269	0.000167567	0.00291451	0.599397
2637	ENSG00000168505	GBX2	gastrulation brain homeobox 2	3.1882	0.165193	5.17901	0.000168657	0.00292375	0.981802
113835	ENSG00000197134	ZNF257	zinc finger protein 257	2.06274	2.20631	5.17973	0.000168444	0.00292375	1.09873
148206	ENSG00000160352	ZNF714	zinc finger protein 714	1.23183	4.89093	5.18563	0.000168633	0.00292375	0.729729
343099	ENSG00000122483	CCDC18	coiled-coil domain containing 18	0.959126	4.84216	5.17843	0.000168829	0.00292375	0.724083
83596	ENSG00000126453	BCL2L12	BCL2 like 12	1.32007	3.33488	5.17027	0.000171275	0.00296291	0.9745
6004	ENSG00000143333	RGS16	regulator of G protein signaling 16	-6.08654	-0.930603	-5.35068	0.000171522	0.00296398	0.6675
333	ENSG00000105290	APLP1	amyloid beta precursor like protein 1	-0.973025	6.34388	-5.166	0.000172568	0.00297884	0.584389
20	ENSG00000107331	ABCA2	ATP binding cassette subfamily A member 2	-1.55744	7.41566	-5.698	0.000173431	0.00299052	0.751853
26073	ENSG00000004142	POLDIP2	DNA polymerase delta interacting protein 2	-0.856859	6.77006	-5.16008	0.000174379	0.00300364	0.554288
2879	ENSG00000167468	GPX4	glutathione peroxidase 4	-0.830737	7.85329	-5.15511	0.000175915	0.00302684	0.533669
26011	ENSG00000149256	TENM4	teneurin transmembrane protein 4	3.40097	-0.801239	5.14877	0.000177897	0.00305764	0.763226
5793	ENSG00000144724	PTPRG	protein tyrosine phosphatase receptor type G	-1.08677	7.17152	-5.17376	0.000179334	0.00307904	0.548295
9761	ENSG00000110917	MLEC	malectin	0.769433	9.32868	5.13926	0.000180909	0.00310277	0.522725
55135	ENSG00000141499	WRAP53	WD repeat containing antisense to TP53	1.0993	3.76878	5.13609	0.000181926	0.00311687	0.825199
85377	ENSG00000100139	MICALL1	MICAL like 1	0.918419	6.01921	5.12922	0.000184146	0.00314936	0.541789
130271	ENSG00000152527	PLEKHH2	pleckstrin homology, MyTH4 and FERM domain containing H2	-2.05804	3.17487	-5.15466	0.000184216	0.00314936	0.95912
84803	ENSG00000138678	GPAT3	glycerol-3-phosphate acyltransferase 3	-1.36518	5.28874	-5.22437	0.000184519	0.00315118	0.676332
24138	ENSG00000152778	IFIT5	interferon induced protein with tetratricopeptide repeats 5	0.943506	5.36204	5.12401	0.000185853	0.00316722	0.566206
2767	ENSG00000088256	GNA11	G protein subunit alpha 11	0.809774	6.2757	5.12401	0.000185853	0.00316722	0.507201
30011	ENSG00000147010	SH3KBP1	SH3 domain containing kinase binding protein 1	0.915971	5.86354	5.12052	0.000187003	0.00318341	0.54038
57101	ENSG00000047617	ANO2	anoctamin 2	4.88165	-0.355247	5.12544	0.000188841	0.0032113	0.690195
81	ENSG00000130402	ACTN4	actinin alpha 4	0.821308	8.6518	5.11076	0.000190262	0.00322861	0.466171
116039	ENSG00000164920	OSR2	odd-skipped related transciption factor 2	-1.91206	2.23251	-5.11086	0.000190229	0.00322861	0.991762
114787	ENSG00000169258	GPRIN1	G protein regulated inducer of neurite outgrowth 1	3.02014	1.61012	5.10864	0.000190977	0.00323602	0.929642
2896	ENSG00000030582	GRN	granulin precursor	-1.06615	7.95828	-5.13734	0.000191103	0.00323602	0.472009
79007	ENSG00000003249	DBNDD1	dysbindin domain containing 1	1.16229	3.98399	5.10719	0.000191468	0.00323685	0.748314
26207	ENSG00000154217	PITPNC1	phosphatidylinositol transfer protein cytoplasmic 1	-1.7142	4.52128	-5.42681	0.000191556	0.00323685	0.756632
144165	ENSG00000139174	PRICKLE1	prickle planar cell polarity protein 1	1.26868	4.39177	5.10349	0.000192726	0.00325319	0.774269
56975	ENSG00000177706	FAM20C	FAM20C golgi associated secretory pathway kinase	1.36173	3.58087	5.10029	0.000193822	0.00326243	0.850097
4794	ENSG00000146232	NFKBIE	NFKB inhibitor epsilon	1.10802	4.05725	5.10001	0.00019392	0.00326243	0.71608
4240	ENSG00000140545	MFGE8	milk fat globule EGF and factor V/VIII domain containing	1.08271	8.29911	5.10327	0.000193746	0.00326243	0.500346
23001	ENSG00000163625	WDFY3	WD repeat and FYVE domain containing 3	1.01209	8.02371	5.10523	0.000194292	0.00326243	0.439697
5330	ENSG00000137841	PLCB2	phospholipase C beta 2	-0.98194	6.17844	-5.09897	0.000194276	0.00326243	0.510613
84727	ENSG00000111671	SPSB2	splA/ryanodine receptor domain and SOCS box containing 2	-1.1065	4.22969	-5.09759	0.000194754	0.00326676	0.662638
283104	ENSG00000246273	SBF2-AS1	SBF2 antisense RNA 1	-2.54751	1.28435	-5.09316	0.00019629	0.00328908	0.971343
412	ENSG00000101846	STS	steroid sulfatase	1.06022	5.47939	5.09202	0.000196686	0.00329229	0.504722
10682	ENSG00000147155	EBP	EBP cholestenol delta-isomerase	-1.84826	2.7213	-5.09002	0.000197383	0.00330051	0.964206
728192	ENSG00000233532	LINC00460	long intergenic non-protein coding RNA 460	5.55518	-4.2834	5.08194	0.000200232	0.00334465	-0.192394
4608	ENSG00000133055	MYBPH	myosin binding protein H	3.95292	-1.46032	5.08017	0.000200865	0.00335173	0.492682
130888	ENSG00000153832	FBXO36	F-box protein 36	-1.40654	3.61415	-5.0792	0.000201209	0.00335397	0.735293
55347	ENSG00000144827	ABHD10	abhydrolase domain containing 10, depalmitoylase	0.856635	6.5827	5.07724	0.000201912	0.0033622	0.410446
54908	ENSG00000040275	SPDL1	spindle apparatus coiled-coil protein 1	0.797174	6.26338	5.07077	0.000204245	0.00339751	0.422561
2303	ENSG00000176692	FOXC2	forkhead box C2	3.95252	-1.49347	5.06649	0.000205802	0.00341632	0.454065
836	ENSG00000164305	CASP3	caspase 3	1.0767	6.85017	5.09006	0.000205719	0.00341632	0.41428
85395	ENSG00000160256	SLX9	SLX9 ribosome biogenesis factor	1.13655	3.76343	5.06557	0.000206139	0.00341836	0.685175
26986	ENSG00000070756	PABPC1	poly(A) binding protein cytoplasmic 1	-0.846864	11.4482	-5.06399	0.000206717	0.00342087	0.442636
10057	ENSG00000114770	ABCC5	ATP binding cassette subfamily C member 5	-0.995065	6.26287	-5.06404	0.000206699	0.00342087	0.414706
7267	ENSG00000182670	TTC3	tetratricopeptide repeat domain 3	-0.904131	8.92128	-5.06283	0.000207146	0.00342443	0.381092
84314	ENSG00000179029	TMEM107	transmembrane protein 107	1.22911	3.27646	5.06143	0.00020766	0.00342771	0.749466
1777	ENSG00000105612	DNASE2	deoxyribonuclease 2, lysosomal	-0.937175	5.8039	-5.06113	0.000207773	0.00342771	0.421157
146760	ENSG00000185924	RTN4RL1	reticulon 4 receptor like 1	-4.51153	-1.02398	-5.06028	0.000208085	0.00342934	0.492075
84879	ENSG00000168389	MFSD2A	major facilitator superfamily domain containing 2A	3.15738	1.38813	5.05652	0.00020948	0.00344877	0.896403
57559	ENSG00000138134	STAMBPL1	STAM binding protein like 1	2.34487	1.51443	5.05448	0.000210244	0.00345091	0.894783
5625	ENSG00000100033	PRODH	proline dehydrogenase 1	2.1569	4.18562	5.05481	0.000210119	0.00345091	0.884805
1346	ENSG00000161281	COX7A1	cytochrome c oxidase subunit 7A1	-3.32731	0.553108	-5.05445	0.000210256	0.00345091	0.751881
5071	ENSG00000185345	PRKN	parkin RBR E3 ubiquitin protein ligase	-1.2161	5.06608	-5.05267	0.000210919	0.00345825	0.627881
80313	ENSG00000148814	LRRC27	leucine rich repeat containing 27	-1.61235	3.17878	-5.0505	0.000211735	0.00346808	0.768708
57695	ENSG00000135913	USP37	ubiquitin specific peptidase 37	0.83432	6.30249	5.04813	0.000212631	0.0034792	0.366702
2932	ENSG00000082701	GSK3B	glycogen synthase kinase 3 beta	-0.718529	7.78551	-5.04704	0.000213042	0.00348114	0.337455
55250	ENSG00000134759	ELP2	elongator acetyltransferase complex subunit 2	-0.858745	6.01649	-5.04609	0.000213402	0.00348114	0.384423
79819	ENSG00000152763	DNAI4	dynein axonemal intermediate chain 4	-1.33632	3.46461	-5.04654	0.000213234	0.00348114	0.706542
5523	ENSG00000073711	PPP2R3A	protein phosphatase 2 regulatory subunit B''alpha	-0.772973	5.77032	-5.04461	0.000213967	0.00348681	0.396352
57337	ENSG00000138468	SENP7	SUMO specific peptidase 7	-1.17377	5.24187	-5.05218	0.000216307	0.00352136	0.445399
5031	ENSG00000171631	P2RY6	pyrimidinergic receptor P2Y6	3.88275	-0.856028	5.03452	0.000217843	0.00354277	0.440113
7517	ENSG00000126215	XRCC3	X-ray repair cross complementing 3	1.21893	4.07291	5.03372	0.000218156	0.00354427	0.587952
3866	ENSG00000171346	KRT15	keratin 15	4.74081	-0.0870118	5.06615	0.0002185	0.00354625	0.639076
7450	ENSG00000110799	VWF	von Willebrand factor	2.66818	1.60621	5.02579	0.000221258	0.00358738	0.863494
54625	ENSG00000173193	PARP14	poly(ADP-ribose) polymerase family member 14	-1.00924	8.01656	-5.03323	0.000222278	0.00360028	0.300542
64793	ENSG00000130695	CEP85	centrosomal protein 85	-0.743326	5.86901	-5.01858	0.000224122	0.00362647	0.337036
222166	ENSG00000180354	MTURN	maturin, neural progenitor differentiation regulator homolog	1.00237	4.7824	5.01666	0.000224889	0.00362789	0.433524
5998	ENSG00000138835	RGS3	regulator of G protein signaling 3	0.80161	6.83566	5.01712	0.000224706	0.00362789	0.291456
79877	ENSG00000172992	DCAKD	dephospho-CoA kinase domain containing	-1.02137	4.66129	-5.01733	0.000224619	0.00362789	0.447241
80223	ENSG00000156675	RAB11FIP1	RAB11 family interacting protein 1	1.07471	8.27056	5.07282	0.000225304	0.00363092	0.305405
81533	ENSG00000129636	ITFG1	integrin alpha FG-GAP repeat containing 1	-0.787427	6.78748	-5.01439	0.000225801	0.00363528	0.290309
100128054	ENSG00000268894	PLCE1-AS1	PLCE1 antisense RNA 1	4.97494	-1.19917	5.01205	0.000226745	0.00364681	0.442318
2774	ENSG00000141404	GNAL	G protein subunit alpha L	-1.18534	4.21275	-5.01109	0.000227132	0.00364938	0.668365
23413	ENSG00000107130	NCS1	neuronal calcium sensor 1	1.0007	6.18603	5.00991	0.000227611	0.00365341	0.310737
163882	ENSG00000162852	CNST	consortin, connexin sorting protein	-0.776766	5.65211	-5.007	0.000228799	0.00366879	0.330144
4897	ENSG00000091129	NRCAM	neuronal cell adhesion molecule	-1.09467	6.99071	-5.06654	0.000229607	0.00367807	0.300184
93550	ENSG00000172671	ZFAND4	zinc finger AN1-type containing 4	-1.02381	4.86736	-5.00188	0.000230896	0.00369502	0.400553
387893	ENSG00000183955	KMT5A	lysine methyltransferase 5A	1.20935	4.36518	4.99489	0.000233799	0.00373775	0.489521
147166	ENSG00000108448	TRIM16L	tripartite motif containing 16 like	-1.09362	4.87365	-4.99391	0.000234208	0.00374056	0.384194
10212	ENSG00000123136	DDX39A	DExD-box helicase 39A	0.991938	5.64004	4.98804	0.000236675	0.0037762	0.304175
1952	ENSG00000143126	CELSR2	cadherin EGF LAG seven-pass G-type receptor 2	1.0386	7.55115	5.01815	0.000237731	0.00378926	0.238932
440519	ENSG00000196081	ZNF724	zinc finger protein 724	2.38878	1.10954	4.98468	0.000238102	0.00379141	0.789502
4678	ENSG00000132780	NASP	nuclear autoantigenic sperm protein	0.76898	6.78593	4.98142	0.000239494	0.00380979	0.231434
729723	ENSG00000224165	DNAJC27-AS1	DNAJC27 antisense RNA 1	-3.16018	-0.171778	-4.97657	0.000241581	0.00383918	0.613487
9688	ENSG00000102900	NUP93	nucleoporin 93	-0.829912	6.89818	-4.97448	0.000242482	0.00384968	0.214065
27128	ENSG00000100055	CYTH4	cytohesin 4	5.32003	-1.36535	4.9771	0.000243931	0.0038612	0.314118
5613	ENSG00000183943	PRKX	protein kinase X-linked	0.941564	6.39615	4.97152	0.000243769	0.0038612	0.228229
219988	ENSG00000166889	PATL1	PAT1 homolog 1, processing body mRNA decay factor	0.77098	7.3861	4.97151	0.000243777	0.0038612	0.20062
3767	ENSG00000187486	KCNJ11	potassium inwardly rectifying channel subfamily J member 11	-2.70359	0.920427	-4.96914	0.000244813	0.00387133	0.748594
100506100	ENSG00000223478	ZDHHC12-DT	ZDHHC12 divergent transcript	2.44142	1.09929	4.96682	0.000245829	0.00387666	0.762721
6160	ENSG00000071082	RPL31	ribosomal protein L31	-0.848197	7.14219	-4.96713	0.000245693	0.00387666	0.196329
2047	ENSG00000154928	EPHB1	EPH receptor B1	-4.07006	-0.478324	-4.96672	0.000245876	0.00387666	0.481957
399665	ENSG00000167106	FAM102A	family with sequence similarity 102 member A	-1.55417	5.55855	-5.36261	0.000246794	0.00388731	0.426569
342892	ENSG00000267041	ZNF850	zinc finger protein 850	1.12616	4.88093	4.9637	0.000247208	0.00388876	0.436592
3185	ENSG00000169813	HNRNPF	heterogeneous nuclear ribonucleoprotein F	0.805909	8.43044	4.96333	0.000247371	0.00388876	0.187674
171220	ENSG00000248593	DSTNP2	DSTN pseudogene 2	-1.09083	3.90811	-4.96229	0.000247832	0.00389218	0.465837
5376	ENSG00000109099	PMP22	peripheral myelin protein 22	2.02537	2.1304	4.96089	0.000248453	0.0038981	0.757464
10233	ENSG00000010626	LRRC23	leucine rich repeat containing 23	-1.59859	3.44715	-4.96168	0.000250739	0.00393013	0.547927
124590	ENSG00000182040	USH1G	USH1 protein network component sans	4.13747	-2.04087	4.95485	0.000251155	0.0039315	0.179443
7414	ENSG00000035403	VCL	vinculin	0.775254	9.27968	4.95357	0.000251731	0.0039315	0.183645
57546	ENSG00000172840	PDP2	pyruvate dehyrogenase phosphatase catalytic subunit 2	-0.973901	5.99135	-4.95393	0.000251568	0.0039315	0.212579
2788	ENSG00000176533	GNG7	G protein subunit gamma 7	-1.97492	1.65535	-4.9534	0.000251808	0.0039315	0.741009
223117	ENSG00000153993	SEMA3D	semaphorin 3D	-4.17813	3.23264	-4.99876	0.000254093	0.00396331	0.634274
51011	ENSG00000115042	FAHD2A	fumarylacetoacetate hydrolase domain containing 2A	-0.980939	4.5901	-4.94766	0.00025441	0.00396439	0.335553
3646	ENSG00000104408	EIF3E	eukaryotic translation initiation factor 3 subunit E	-0.849361	8.884	-4.94622	0.000255069	0.00397051	0.16369
4292	ENSG00000076242	MLH1	mutL homolog 1	-2.23381	3.07391	-4.94572	0.000255298	0.00397051	0.729289
5577	ENSG00000005249	PRKAR2B	protein kinase cAMP-dependent type II regulatory subunit beta	1.22687	5.37386	5.03752	0.000255779	0.00397412	0.286361
51121	ENSG00000037241	RPL26L1	ribosomal protein L26 like 1	-1.03916	5.24411	-4.94165	0.000257168	0.00399184	0.245199
27085	ENSG00000172167	MTBP	MDM2 binding protein	1.10063	3.98292	4.93753	0.000259076	0.00401756	0.440868
89891	ENSG00000119333	DYNC2I2	dynein 2 intermediate chain 2	1.15967	3.89951	4.93587	0.000259846	0.00402463	0.428166
8538	ENSG00000043039	BARX2	BARX homeobox 2	-3.25574	-0.560994	-4.93547	0.000260034	0.00402463	0.525046
23554	ENSG00000106025	TSPAN12	tetraspanin 12	1.26509	4.02924	4.93455	0.000260463	0.00402738	0.48633
23657	ENSG00000151012	SLC7A11	solute carrier family 7 member 11	-1.38356	8.04993	-5.30242	0.000261291	0.00403627	0.284702
360023	ENSG00000177888	ZBTB41	zinc finger and BTB domain containing 41	-0.785944	6.57429	-4.93012	0.000262541	0.00405168	0.141459
284716	ENSG00000177181	RIMKLA	ribosomal modification protein rimK like family member A	1.76194	4.7347	5.14559	0.000263799	0.00406609	0.491075
4860	ENSG00000198805	PNP	purine nucleoside phosphorylase	0.929002	5.94652	4.92707	0.000263982	0.00406609	0.16951
80255	ENSG00000115084	SLC35F5	solute carrier family 35 member F5	0.758836	7.59739	4.92222	0.000266292	0.00409772	0.115397
7093	ENSG00000095587	TLL2	tolloid like 2	1.94706	3.41354	5.02501	0.000266878	0.0041028	0.571853
26086	ENSG00000160360	GPSM1	G protein signaling modulator 1	1.05328	3.79749	4.92027	0.000267224	0.00410419	0.424888
84236	ENSG00000144468	RHBDD1	rhomboid domain containing 1	-0.799649	5.34515	-4.91509	0.000269726	0.00413864	0.185183
78995	ENSG00000125319	HROB	homologous recombination factor with OB-fold	2.15863	2.60875	4.91619	0.00027382	0.00419743	0.615254
150084	ENSG00000183067	IGSF5	immunoglobulin superfamily member 5	3.20043	0.106131	4.90563	0.000274348	0.00420151	0.562033
360	ENSG00000165272	AQP3	aquaporin 3 (Gill blood group)	4.07584	-1.36448	4.90231	0.000275989	0.0042226	0.193117
84072	ENSG00000143452	HORMAD1	HORMA domain containing 1	3.17888	2.11272	4.89663	0.000278825	0.00426187	0.552524
1438	ENSG00000198223	CSF2RA	colony stimulating factor 2 receptor subunit alpha	2.13186	2.16612	4.89611	0.000279087	0.00426187	0.631158
728689	ENSG00000205609	EIF3CL	eukaryotic translation initiation factor 3 subunit C like	-1.65215	2.78072	-4.89476	0.000279765	0.00426816	0.533561
91283	ENSG00000066697	MSANTD3	Myb/SANT DNA binding domain containing 3	1.08557	5.02331	4.89028	0.000282029	0.00429451	0.182434
63929	ENSG00000196236	XPNPEP3	X-prolyl aminopeptidase 3	-0.770074	6.27769	-4.89038	0.000281978	0.00429451	0.0779318
55061	ENSG00000143502	SUSD4	sushi domain containing 4	3.92516	0.0602782	4.88615	0.000284134	0.00430609	0.445254
4824	ENSG00000167034	NKX3-1	NK3 homeobox 1	1.53559	3.48361	4.88696	0.000283716	0.00430609	0.469879
286826	ENSG00000183814	LIN9	lin-9 DREAM MuvB core complex component	0.850307	4.75135	4.88732	0.000283535	0.00430609	0.211952
23621	ENSG00000186318	BACE1	beta-secretase 1	-0.741231	5.89899	-4.88815	0.000283113	0.00430609	0.0948372
84251	ENSG00000118473	SGIP1	SH3GL interacting endocytic adaptor 1	-1.10555	4.52514	-4.88653	0.000283939	0.00430609	0.394687
2182	ENSG00000068366	ACSL4	acyl-CoA synthetase long chain family member 4	0.783365	6.57103	4.88466	0.000284894	0.00431248	0.0644706
1958	ENSG00000120738	EGR1	early growth response 1	-2.49113	1.13615	-4.88427	0.000285094	0.00431248	0.622372
57535	ENSG00000116299	ELAPOR1	endosome-lysosome associated apoptosis and autophagy regulator 1	3.3728	-0.208764	4.88282	0.000285844	0.00431974	0.492026
2840	ENSG00000144230	GPR17	G protein-coupled receptor 17	5.25838	-3.95691	4.88157	0.000286485	0.00432536	-0.380389
494470	ENSG00000141622	RNF165	ring finger protein 165	2.31274	3.09145	5.0548	0.00028916	0.00436164	0.580636
5621	ENSG00000171867	PRNP	prion protein	0.95241	6.94738	4.87493	0.000289931	0.00436914	0.0312246
165918	ENSG00000163961	RNF168	ring finger protein 168	0.758406	6.02755	4.87372	0.000290566	0.00437049	0.0624933
85329	ENSG00000133317	LGALS12	galectin 12	-4.67791	-1.46244	-4.87394	0.000290451	0.00437049	0.16621
1571	ENSG00000130649	CYP2E1	cytochrome P450 family 2 subfamily E member 1	-2.75089	0.342576	-4.87179	0.00029158	0.00438163	0.534478
6617	ENSG00000023608	SNAPC1	small nuclear RNA activating complex polypeptide 1	-0.86326	4.97086	-4.86155	0.000297011	0.00445906	0.133975
11186	ENSG00000068028	RASSF1	Ras association domain family member 1	1.41447	3.29029	4.85681	0.00029956	0.00449312	0.394518
51422	ENSG00000106617	PRKAG2	protein kinase AMP-activated non-catalytic subunit gamma 2	-0.860686	6.72727	-4.85602	0.00029999	0.00449536	0.00428049
3087	ENSG00000152804	HHEX	hematopoietically expressed homeobox	2.1716	1.69398	4.85085	0.000302798	0.00452897	0.572329
9858	ENSG00000196422	PPP1R26	protein phosphatase 1 regulatory subunit 26	-0.870993	5.64844	-4.85093	0.000302753	0.00452897	0.0445961
5090	ENSG00000167081	PBX3	PBX homeobox 3	0.867331	4.78904	4.84918	0.000303711	0.00453838	0.129741
100506328	NA	LINC01127	long intergenic non-protein coding RNA 1127	3.95024	-1.58428	4.84543	0.000305775	0.00456114	0.15032
8897	ENSG00000100330	MTMR3	myotubularin related protein 3	-0.726221	6.53932	-4.84538	0.000305803	0.00456114	-0.00542104
84131	ENSG00000148019	CEP78	centrosomal protein 78	0.978001	6.03279	4.84442	0.000306336	0.00456484	0.0297482
84307	ENSG00000186812	ZNF397	zinc finger protein 397	-0.935011	4.63352	-4.8429	0.000307177	0.00457311	0.133502
1846	ENSG00000120875	DUSP4	dual specificity phosphatase 4	3.33047	3.10969	5.07948	0.000308249	0.00458481	0.614705
55803	ENSG00000184060	ADAP2	ArfGAP with dual PH domains 2	-2.45157	1.54788	-4.83855	0.000309601	0.00460064	0.552528
6713	ENSG00000104549	SQLE	squalene epoxidase	0.99331	4.7988	4.83788	0.000309971	0.00460188	0.136603
23529	ENSG00000175505	CLCF1	cardiotrophin like cytokine factor 1	2.13271	3.47043	5.13351	0.000311495	0.0046109	0.444354
10045	ENSG00000125731	SH2D3A	SH2 domain containing 3A	1.70151	3.11821	4.83475	0.00031173	0.0046109	0.391312
5894	ENSG00000132155	RAF1	Raf-1 proto-oncogene, serine/threonine kinase	0.690085	7.00572	4.83596	0.000311049	0.0046109	-0.0451929
6497	ENSG00000157933	SKI	SKI proto-oncogene	0.687087	6.77386	4.83486	0.000311671	0.0046109	-0.0401656
84798	ENSG00000167747	C19orf48	multidrug resistance-related protein	1.03692	4.83485	4.83001	0.000314412	0.004642	0.0998529
23659	ENSG00000103066	PLA2G15	phospholipase A2 group XV	-0.902881	4.75353	-4.83042	0.000314182	0.004642	0.109911
80000	ENSG00000141449	GREB1L	GREB1 like retinoic acid receptor coactivator	1.0404	4.06151	4.82858	0.000315227	0.00464974	0.267118
55129	ENSG00000160746	ANO10	anoctamin 10	-0.866237	5.57032	-4.82726	0.000315979	0.00465654	0.00645564
100288077	ENSG00000255282	WTAPP1	Wilms tumor 1 associated protein pseudogene 1	-3.76213	-1.45293	-4.82305	0.000318393	0.00468781	0.104997
6867	ENSG00000147526	TACC1	transforming acidic coiled-coil containing protein 1	2.2279	3.00978	4.82196	0.00031902	0.00469273	0.526205
80115	ENSG00000128298	BAIAP2L2	BAR/IMD domain containing adaptor protein 2 like 2	1.0824	4.56331	4.81949	0.000320449	0.00470511	0.151141
26269	ENSG00000164117	FBXO8	F-box protein 8	-0.788243	5.94741	-4.81974	0.000320307	0.00470511	-0.0301733
23446	ENSG00000070214	SLC44A1	solute carrier family 44 member 1	0.80698	8.52039	4.81613	0.000322406	0.00472755	-0.0813754
64839	ENSG00000145743	FBXL17	F-box and leucine rich repeat protein 17	-0.778801	5.23911	-4.81585	0.000322568	0.00472755	0.0138
373156	ENSG00000197448	GSTK1	glutathione S-transferase kappa 1	0.804542	5.69565	4.81297	0.000324253	0.00474791	0.00509121
51324	ENSG00000090487	SPG21	SPG21 abhydrolase domain containing, maspardin	-0.747752	6.69965	-4.80587	0.000328448	0.00479788	-0.0935046
115548	ENSG00000157107	FCHO2	FCH and mu domain containing endocytic adaptor 2	-0.782519	6.74911	-4.80567	0.000328565	0.00479788	-0.0943014
51473	ENSG00000146038	DCDC2	doublecortin domain containing 2	-0.847554	6.98221	-4.80592	0.000328416	0.00479788	0.00382344
8411	ENSG00000102189	EEA1	early endosome antigen 1	-0.913376	6.72946	-4.80507	0.000328922	0.00479873	-0.0892796
10042	ENSG00000100281	HMGXB4	HMG-box containing 4	0.793856	5.88684	4.79849	0.000332866	0.00485184	-0.0647225
6767	ENSG00000100380	ST13	ST13 Hsp70 interacting protein	-0.727773	8.73681	-4.7978	0.000333285	0.00485353	-0.114221
10656	ENSG00000131773	KHDRBS3	KH RNA binding domain containing, signal transduction associated 3	3.3589	-0.510602	4.7922	0.000336681	0.0048941	0.242289
525	ENSG00000116039	ATP6V1B1	ATPase H+ transporting V1 subunit B1	-1.91395	1.8018	-4.7922	0.000336682	0.0048941	0.461268
54414	ENSG00000110013	SIAE	sialic acid acetylesterase	-0.900249	6.54709	-4.79021	0.000337896	0.0049073	-0.113583
84293	ENSG00000122378	PRXL2A	peroxiredoxin like 2A	-1.99117	2.95777	-4.78928	0.000338469	0.00491117	0.470492
83699	ENSG00000198478	SH3BGRL2	SH3 domain binding glutamate rich protein like 2	0.835005	5.04505	4.7887	0.000338827	0.00491192	-0.0137197
655	ENSG00000101144	BMP7	bone morphogenetic protein 7	1.36477	3.5683	4.78729	0.000339691	0.00491716	0.313031
8877	ENSG00000176170	SPHK1	sphingosine kinase 1	-2.82188	0.101395	-4.78711	0.000339803	0.00491716	0.378363
112574	ENSG00000178996	SNX18	sorting nexin 18	-0.920514	5.86871	-4.78475	0.000341258	0.00493377	-0.092003
4212	ENSG00000134138	MEIS2	Meis homeobox 2	-1.1783	4.09755	-4.78419	0.000341607	0.00493435	0.12882
8202	ENSG00000124151	NCOA3	nuclear receptor coactivator 3	-0.858913	7.70359	-4.78139	0.000343343	0.00495496	-0.147786
5272	ENSG00000170542	SERPINB9	serpin family B member 9	4.28218	-1.18091	4.78076	0.000343738	0.00495621	-0.070591
1238	ENSG00000144648	ACKR2	atypical chemokine receptor 2	1.46327	2.51778	4.77674	0.000346251	0.00498795	0.36379
64288	ENSG00000235109	ZSCAN31	zinc finger and SCAN domain containing 31	-1.48927	5.02506	-4.94624	0.000347235	0.00499762	0.136171
3704	ENSG00000125877	ITPA	inosine triphosphatase	-1.01754	4.6319	-4.77278	0.000348749	0.00501491	0.00592778
79666	ENSG00000175895	PLEKHF2	pleckstrin homology and FYVE domain containing 2	0.883074	4.73739	4.76821	0.000351655	0.00505216	-0.0208017
148203	ENSG00000172687	ZNF738	zinc finger protein 738	1.25148	3.99859	4.76714	0.000352342	0.00505674	0.115544
728	ENSG00000197405	C5AR1	complement C5a receptor 1	-2.12128	3.07185	-4.95276	0.000352605	0.00505674	0.345218
22822	ENSG00000139289	PHLDA1	pleckstrin homology like domain family A member 1	0.946313	6.51665	4.76216	0.00035554	0.00509427	-0.126482
79365	ENSG00000123095	BHLHE41	basic helix-loop-helix family member e41	4.07803	-1.09849	4.75996	0.000356964	0.0051101	0.0847195
10090	ENSG00000111962	UST	uronyl 2-sulfotransferase	-0.847004	4.54952	-4.75249	0.000361843	0.00517532	-0.0179981
83852	ENSG00000136169	SETDB2	SET domain bifurcated histone lysine methyltransferase 2	-0.933891	4.82028	-4.7494	0.000363877	0.00519978	-0.0551488
79178	ENSG00000259431	THTPA	thiamine triphosphatase	-0.903506	4.34239	-4.74685	0.000365566	0.00521925	-0.000765551
81856	ENSG00000213020	ZNF611	zinc finger protein 611	0.995738	5.71806	4.74584	0.000366241	0.00522104	-0.148071
10579	ENSG00000138162	TACC2	transforming acidic coiled-coil containing protein 2	-0.875223	6.36947	-4.74569	0.000366343	0.00522104	-0.184721
2705	ENSG00000169562	GJB1	gap junction protein beta 1	5.16237	-1.31696	4.74385	0.000367567	0.00523383	-0.057387
7139	ENSG00000118194	TNNT2	troponin T2, cardiac type	5.1569	1.78358	4.95675	0.000368428	0.00523387	0.273511
81491	ENSG00000112218	GPR63	G protein-coupled receptor 63	1.97521	2.03329	4.74299	0.000368145	0.00523387	0.371375
65986	ENSG00000205189	ZBTB10	zinc finger and BTB domain containing 10	-0.708353	6.81913	-4.74238	0.00036855	0.00523387	-0.21429
10312	ENSG00000110719	TCIRG1	T cell immune regulator 1, ATPase H+ transporting V0 subunit a3	1.33241	4.74218	4.7959	0.00037014	0.0052518	0.0152908
5025	ENSG00000135124	P2RX4	purinergic receptor P2X 4	1.60007	3.17128	4.73248	0.000375248	0.00531956	0.249765
84450	ENSG00000243943	ZNF512	zinc finger protein 512	-0.680089	6.54201	-4.72884	0.000377742	0.00535017	-0.230892
84250	ENSG00000133302	SLF1	SMC5-SMC6 complex localization factor 1	0.836968	4.8027	4.72653	0.000379337	0.00536328	-0.0972101
51035	ENSG00000162191	UBXN1	UBX domain protein 1	-0.981351	4.49023	-4.72692	0.000379067	0.00536328	-0.0537048
4088	ENSG00000166949	SMAD3	SMAD family member 3	1.1665	6.82359	4.9071	0.000380445	0.00537421	-0.160875
57449	ENSG00000171680	PLEKHG5	pleckstrin homology and RhoGEF domain containing G5	1.08763	3.63953	4.72331	0.000381563	0.00538525	0.100527
51291	ENSG00000089639	GMIP	GEM interacting protein	-0.939927	4.04752	-4.72077	0.000383333	0.00540546	0.00612496
284018	ENSG00000186665	C17orf58	chromosome 17 open reading frame 58	1.31421	3.31139	4.72011	0.000383796	0.00540724	0.141683
999	ENSG00000039068	CDH1	cadherin 1	2.58431	3.30073	4.71908	0.000384513	0.00541252	0.352016
11342	ENSG00000082996	RNF13	ring finger protein 13	-0.949071	6.54198	-4.72217	0.000384846	0.00541252	-0.248357
161145	ENSG00000198133	TMEM229B	transmembrane protein 229B	1.60542	2.312	4.71259	0.000389087	0.00546735	0.299974
8091	ENSG00000149948	HMGA2	high mobility group AT-hook 2	1.01079	6.05329	4.71723	0.000389519	0.00546863	-0.212771
2495	ENSG00000167996	FTH1	ferritin heavy chain 1	-0.898763	10.29	-4.7085	0.000391998	0.00549862	-0.246167
4613	ENSG00000134323	MYCN	MYCN proto-oncogene, bHLH transcription factor	3.7614	0.157186	4.70385	0.00039534	0.00553335	0.0372211
3169	ENSG00000129514	FOXA1	forkhead box A1	1.98542	1.8196	4.70388	0.000395314	0.00553335	0.304249
55686	ENSG00000118242	MREG	melanoregulin	1.21989	3.58829	4.70361	0.000395511	0.00553335	0.0521238
91442	ENSG00000131944	FAAP24	FA core complex associated protein 24	1.96491	1.63446	4.69775	0.000399761	0.00558759	0.31277
259	ENSG00000106927	AMBP	alpha-1-microglobulin/bikunin precursor	1.74657	2.23588	4.69731	0.000400085	0.00558759	0.25056
4092	ENSG00000101665	SMAD7	SMAD family member 7	0.981158	4.48764	4.6959	0.000401113	0.00559706	-0.0848167
54932	ENSG00000187609	EXD3	exonuclease 3'-5' domain containing 3	-1.66453	3.02756	-4.69211	0.000403899	0.00563103	0.156481
51701	ENSG00000087095	NLK	nemo like kinase	-0.840607	5.0754	-4.68905	0.00040616	0.00565602	-0.194822
8395	ENSG00000107242	PIP5K1B	phosphatidylinositol-4-phosphate 5-kinase type 1 beta	-2.0368	2.33198	-4.68873	0.000406398	0.00565602	0.288683
8714	ENSG00000108846	ABCC3	ATP binding cassette subfamily C member 3	1.82484	3.69394	4.68766	0.000407187	0.00566209	0.263855
163255	ENSG00000171817	ZNF540	zinc finger protein 540	-2.02698	1.39688	-4.68527	0.000408968	0.00568193	0.295599
101928465	NA	LOC101928465	uncharacterized LOC101928465	2.14643	3.44629	5.00707	0.000409423	0.00568331	0.191658
79621	ENSG00000136104	RNASEH2B	ribonuclease H2 subunit B	0.940692	4.22288	4.68144	0.000411838	0.0057104	-0.0963303
8334	ENSG00000180573	H2AC6	H2A clustered histone 6	0.773067	7.17074	4.68097	0.000412196	0.0057104	-0.334772
23107	ENSG00000113048	MRPS27	mitochondrial ribosomal protein S27	-0.720338	7.41282	-4.68064	0.000412443	0.0057104	-0.338413
114818	ENSG00000119771	KLHL29	kelch like family member 29	0.840764	5.25392	4.67603	0.000415926	0.00575364	-0.242236
9854	ENSG00000172375	C2CD2L	C2CD2 like	-0.941079	4.5797	-4.67554	0.000416302	0.00575388	-0.168855
135293	ENSG00000146281	PM20D2	peptidase M20 domain containing 2	0.883059	5.91646	4.67491	0.000416779	0.00575551	-0.292275
8975	ENSG00000058056	USP13	ubiquitin specific peptidase 13	0.776767	6.06684	4.67279	0.000418396	0.00577074	-0.311533
6197	ENSG00000177189	RPS6KA3	ribosomal protein S6 kinase A3	0.713082	7.3051	4.67232	0.000418757	0.00577074	-0.352492
166785	ENSG00000151611	MMAA	metabolism of cobalamin associated A	-0.935445	4.71166	-4.67205	0.000418963	0.00577074	-0.192355
1491	ENSG00000116761	CTH	cystathionine gamma-lyase	-1.68276	4.52649	-4.72216	0.000420497	0.00578689	0.067435
57600	ENSG00000052795	FNIP2	folliculin interacting protein 2	0.963482	5.05574	4.66868	0.00042155	0.00579641	-0.239828
1969	ENSG00000142627	EPHA2	EPH receptor A2	2.0177	6.76091	5.69436	0.000423788	0.00582218	0.0707276
2842	ENSG00000183150	GPR19	G protein-coupled receptor 19	-1.5069	2.51089	-4.66397	0.0004252	0.00583158	0.163435
5865	ENSG00000169213	RAB3B	RAB3B, member RAS oncogene family	-3.17608	1.78092	-4.6644	0.000424863	0.00583158	0.227122
2059	ENSG00000151491	EPS8	epidermal growth factor receptor pathway substrate 8	2.0557	2.81961	4.66264	0.00042623	0.0058407	0.24823
85456	ENSG00000149115	TNKS1BP1	tankyrase 1 binding protein 1	-0.785299	7.32988	-4.66157	0.000427071	0.00584222	-0.373231
6821	ENSG00000139531	SUOX	sulfite oxidase	-0.814849	4.87203	-4.66174	0.000426938	0.00584222	-0.234362
56894	ENSG00000160216	AGPAT3	1-acylglycerol-3-phosphate O-acyltransferase 3	0.851803	6.94391	4.65965	0.000428573	0.00585777	-0.367469
121274	ENSG00000167528	ZNF641	zinc finger protein 641	-0.882792	5.62428	-4.65906	0.000429029	0.00585901	-0.310261
22995	ENSG00000103995	CEP152	centrosomal protein 152	0.939498	4.75982	4.65767	0.000430123	0.00586894	-0.207206
9818	ENSG00000139496	NUP58	nucleoporin 58	0.811514	7.30752	4.65176	0.000434804	0.00592544	-0.390238
9605	ENSG00000075399	VPS9D1	VPS9 domain containing 1	-1.06864	3.66758	-4.6515	0.000435003	0.00592544	-0.0393307
839	ENSG00000138794	CASP6	caspase 6	0.880088	4.30223	4.64943	0.000436657	0.00593504	-0.148942
4673	ENSG00000187109	NAP1L1	nucleosome assembly protein 1 like 1	-0.726659	9.46987	-4.64923	0.00043682	0.00593504	-0.376213
389072	ENSG00000178385	PLEKHM3	pleckstrin homology domain containing M3	-0.826858	4.88676	-4.64927	0.000436787	0.00593504	-0.248529
9168	ENSG00000034510	TMSB10	thymosin beta 10	0.895615	8.18238	4.6479	0.000437885	0.00594447	-0.39157
10885	ENSG00000065183	WDR3	WD repeat domain 3	-0.765293	6.41884	-4.64465	0.000440491	0.00597479	-0.376374
7185	ENSG00000056558	TRAF1	TNF receptor associated factor 1	5.30161	-2.05056	4.64165	0.000442918	0.00600262	-0.261661
10129	ENSG00000073910	FRY	FRY microtubule binding protein	2.11206	1.60261	4.64066	0.000443725	0.00600365	0.220534
637	ENSG00000015475	BID	BH3 interacting domain death agonist	0.897232	4.52436	4.64064	0.000443743	0.00600365	-0.20143
6657	ENSG00000181449	SOX2	SRY-box transcription factor 2	-4.10466	-0.798403	-4.64011	0.000444175	0.00600442	0.0223604
1471	ENSG00000101439	CST3	cystatin C	0.761249	5.79785	4.63111	0.000451558	0.00609908	-0.374168
152579	ENSG00000184178	SCFD2	sec1 family domain containing 2	-0.798377	4.75898	-4.62858	0.000453656	0.00612226	-0.266541
81928	ENSG00000149679	CABLES2	Cdk5 and Abl enzyme substrate 2	0.962869	4.51544	4.62738	0.000454649	0.00612533	-0.186202
113174	ENSG00000166788	SAAL1	serum amyloid A like 1	0.934229	4.35897	4.62782	0.000454282	0.00612533	-0.198439
11044	ENSG00000112941	TENT4A	terminal nucleotidyltransferase 4A	0.83068	5.70923	4.62498	0.000456656	0.0061472	-0.379653
55652	ENSG00000211584	SLC48A1	solute carrier family 48 member 1	0.804144	7.2584	4.62329	0.000458071	0.00616107	-0.444023
6659	ENSG00000124766	SOX4	SRY-box transcription factor 4	-0.817633	5.84073	-4.61341	0.000466449	0.0062685	-0.388319
5562	ENSG00000132356	PRKAA1	protein kinase AMP-activated catalytic subunit alpha 1	0.64483	7.35928	4.61161	0.00046799	0.00628393	-0.467884
83539	ENSG00000154080	CHST9	carbohydrate sulfotransferase 9	3.38645	1.73565	4.61107	0.000468451	0.00628486	-0.0472634
26033	ENSG00000107518	ATRNL1	attractin like 1	-1.64829	2.27364	-4.60841	0.000470743	0.00631032	0.103674
2686	ENSG00000131067	GGT7	gamma-glutamyltransferase 7	3.11332	0.874503	4.60566	0.000473129	0.00633171	0.0356687
4013	ENSG00000110002	VWA5A	von Willebrand factor A domain containing 5A	-1.35355	3.99945	-4.63304	0.000472855	0.00633171	-0.182798
23204	ENSG00000170540	ARL6IP1	ADP ribosylation factor like GTPase 6 interacting protein 1	0.92173	8.6149	4.6099	0.000473761	0.00633487	-0.47171
23266	ENSG00000117114	ADGRL2	adhesion G protein-coupled receptor L2	3.49248	2.19652	4.60355	0.000474964	0.00634037	-0.10156
10046	ENSG00000013619	MAMLD1	mastermind like domain containing 1	1.09147	3.64712	4.60375	0.000474792	0.00634037	-0.133122
256006	ENSG00000145700	ANKRD31	ankyrin repeat domain 31	-2.06377	1.23192	-4.59982	0.000478232	0.00637868	0.15116
100507459	ENSG00000225377	NRSN2-AS1	NRSN2 antisense RNA 1	-1.60149	2.81601	-4.59887	0.00047906	0.00638442	0.00702549
26958	ENSG00000158623	COPG2	COPI coat complex subunit gamma 2	-0.755646	5.56161	-4.5969	0.000480797	0.00640095	-0.422568
142680	ENSG00000198569	SLC34A3	solute carrier family 34 member 3	-3.42936	0.604664	-4.61056	0.0004811	0.00640095	0.123718
404550	ENSG00000154102	C16orf74	chromosome 16 open reading frame 74	2.33546	1.19531	4.59085	0.000486175	0.00644731	0.135478
439990	ENSG00000237523	LINC00857	long intergenic non-protein coding RNA 857	1.69781	2.1519	4.59132	0.00048575	0.00644731	0.0901516
91746	ENSG00000083896	YTHDC1	YTH domain containing 1	1.15186	4.98093	4.59082	0.000486195	0.00644731	-0.215677
4214	ENSG00000095015	MAP3K1	mitogen-activated protein kinase kinase kinase 1	0.702963	7.72568	4.59206	0.00048509	0.00644731	-0.505686
8974	ENSG00000072682	P4HA2	prolyl 4-hydroxylase subunit alpha 2	2.32854	4.8079	5.34121	0.000487177	0.00644966	0.065779
2886	ENSG00000141738	GRB7	growth factor receptor bound protein 7	1.54706	3.83772	4.58996	0.000486966	0.00644966	-0.033247
2548	ENSG00000171298	GAA	alpha glucosidase	-1.30607	4.60683	-4.58858	0.000488204	0.00645792	-0.180738
23474	ENSG00000105755	ETHE1	ETHE1 persulfide dioxygenase	-1.08641	4.8739	-4.58915	0.000492118	0.00650432	-0.366233
7004	ENSG00000197905	TEAD4	TEA domain transcription factor 4	0.977564	4.89074	4.58083	0.000495203	0.0065397	-0.329973
29887	ENSG00000086300	SNX10	sorting nexin 10	0.911381	4.34169	4.57977	0.000496169	0.00654342	-0.2709
22882	ENSG00000178764	ZHX2	zinc fingers and homeoboxes 2	-1.0047	5.05146	-4.57963	0.000496302	0.00654342	-0.352028
23111	ENSG00000133104	SPART	spartin	0.852555	4.28422	4.57759	0.000498163	0.00656257	-0.300929
125058	ENSG00000167291	TBC1D16	TBC1 domain family member 16	0.661983	6.90481	4.57711	0.000498601	0.00656293	-0.525924
10326	ENSG00000101307	SIRPB1	signal regulatory protein beta 1	2.44326	1.12692	4.57626	0.000499381	0.00656781	0.113561
375061	ENSG00000182118	FAM89A	family with sequence similarity 89 member A	3.08256	0.283109	4.575	0.000500541	0.00657621	0.0298905
646851	ENSG00000184949	FAM227A	family with sequence similarity 227 member A	-1.38396	3.27758	-4.57468	0.000500841	0.00657621	-0.118606
6939	ENSG00000125878	TCF15	transcription factor 15	3.98018	-1.45025	4.56993	0.000505235	0.00662847	-0.233756
347735	ENSG00000168528	SERINC2	serine incorporator 2	1.30809	3.64351	4.56465	0.000510167	0.00668223	-0.146066
25939	ENSG00000101347	SAMHD1	SAM and HD domain containing deoxynucleoside triphosphate triphosphohydrolase 1	-0.6973	6.05765	-4.56477	0.000510049	0.00668223	-0.512623
972	ENSG00000019582	CD74	CD74 molecule	2.07918	1.21183	4.56137	0.000513258	0.00671722	0.0848285
3306	ENSG00000126803	HSPA2	heat shock protein family A (Hsp70) member 2	-2.82494	1.97852	-4.60528	0.000519849	0.00679793	0.0870404
23075	ENSG00000133789	SWAP70	switching B cell complex subunit SWAP70	-0.74307	6.61554	-4.55386	0.000520403	0.00679962	-0.550056
5046	ENSG00000140479	PCSK6	proprotein convertase subtilisin/kexin type 6	-1.91105	3.30463	-4.55307	0.000521155	0.0068039	-0.0201373
157378	ENSG00000164983	TMEM65	transmembrane protein 65	0.736623	5.33505	4.55222	0.000521976	0.00680907	-0.486151
317	ENSG00000120868	APAF1	apoptotic peptidase activating factor 1	0.809789	6.10235	4.55061	0.000523523	0.00682369	-0.541955
8576	ENSG00000115661	STK16	serine/threonine kinase 16	-0.91034	4.43829	-4.54833	0.000525729	0.00684687	-0.367943
221960	ENSG00000146574	CCZ1B	CCZ1 homolog B, vacuolar protein trafficking and biogenesis associated	-1.07268	3.68211	-4.54656	0.000527441	0.00686359	-0.254815
100128191	ENSG00000257167	TMPO-AS1	TMPO antisense RNA 1	1.52725	2.12554	4.54482	0.000529135	0.00688004	-0.00257431
1282	ENSG00000187498	COL4A1	collagen type IV alpha 1 chain	1.15422	9.35844	4.72305	0.000530622	0.00688935	-0.493596
9903	ENSG00000162413	KLHL21	kelch like family member 21	0.89761	4.21408	4.54295	0.000530961	0.00688935	-0.3551
25972	ENSG00000115446	UNC50	unc-50 inner nuclear membrane RNA binding protein	-0.814231	4.74294	-4.54277	0.000531141	0.00688935	-0.433249
348235	ENSG00000182628	SKA2	spindle and kinetochore associated complex subunit 2	1.03099	6.00349	4.58917	0.000533438	0.00691168	-0.529708
2969	ENSG00000263001	GTF2I	general transcription factor IIi	-0.683858	6.6361	-4.54014	0.000533725	0.00691168	-0.587281
388	ENSG00000143878	RHOB	ras homolog family member B	1.11823	6.48165	4.69294	0.000535941	0.00693476	-0.50639
23224	ENSG00000054654	SYNE2	spectrin repeat containing nuclear envelope protein 2	1.08532	8.2384	4.69155	0.000537214	0.00693842	-0.53425
5795	ENSG00000149177	PTPRJ	protein tyrosine phosphatase receptor type J	0.785013	7.50119	4.53629	0.000537523	0.00693842	-0.588028
8663	ENSG00000184110	EIF3C	eukaryotic translation initiation factor 3 subunit C	-1.07211	3.95077	-4.53706	0.000536761	0.00693842	-0.307224
339263	ENSG00000212719	LINC02693	long intergenic non-protein coding RNA 2693	0.926861	4.28396	4.53481	0.000538988	0.00695173	-0.378077
7873	ENSG00000145050	MANF	mesencephalic astrocyte derived neurotrophic factor	1.12823	5.10188	4.54934	0.000542412	0.00696182	-0.442965
10221	ENSG00000173334	TRIB1	tribbles pseudokinase 1	1.08858	4.45929	4.53098	0.000542813	0.00696182	-0.407462
57673	ENSG00000178409	BEND3	BEN domain containing 3	1.07913	4.319	4.53235	0.000541438	0.00696182	-0.389086
26148	NA	NA	NA	0.832234	5.45915	4.53319	0.000540602	0.00696182	-0.530277
26012	ENSG00000165802	NSMF	NMDA receptor synaptonuclear signaling and neuronal migration factor	-0.738317	6.4107	-4.5317	0.000542093	0.00696182	-0.562314
112483	ENSG00000141504	SAT2	spermidine/spermine N1-acetyltransferase family member 2	-0.783095	4.87362	-4.53204	0.000541748	0.00696182	-0.474963
23223	ENSG00000052749	RRP12	ribosomal RNA processing 12 homolog	-0.914992	5.58953	-4.53196	0.000541835	0.00696182	-0.533424
10752	ENSG00000134121	CHL1	cell adhesion molecule L1 like	-3.43851	0.979855	-4.53026	0.000543536	0.00696552	-0.00672208
388610	ENSG00000253368	TRNP1	TMF1 regulated nuclear protein 1	1.95767	7.36537	5.58628	0.000544725	0.00696961	-0.1956
101978785	NA	PCAT14	prostate cancer associated transcript 14	-3.05113	0.371431	-4.52917	0.000544623	0.00696961	-0.0325474
100506127	ENSG00000179240	GVQW3	GVQW motif containing 3	-1.76926	1.64507	-4.52863	0.00054517	0.00696974	0.00636373
7431	ENSG00000026025	VIM	vimentin	1.38428	10.621	4.87231	0.000546289	0.00697655	-0.418584
57648	ENSG00000162522	KIAA1522	KIAA1522	0.734267	6.53293	4.52724	0.000546574	0.00697655	-0.602678
2052	ENSG00000143819	EPHX1	epoxide hydrolase 1	-0.968974	6.06297	-4.54184	0.000547887	0.00698774	-0.580014
54914	ENSG00000188352	FOCAD	focadhesin	-0.671563	6.52764	-4.52447	0.000549366	0.00699547	-0.604662
6130	ENSG00000148303	RPL7A	ribosomal protein L7a	-0.749335	9.84873	-4.52469	0.000549144	0.00699547	-0.600752
23355	ENSG00000156931	VPS8	VPS8 subunit of CORVET complex	-0.782437	5.41728	-4.52403	0.000549816	0.00699564	-0.545231
54463	ENSG00000154153	RETREG1	reticulophagy regulator 1	1.49913	3.36972	4.5221	0.000551774	0.00701497	-0.146255
164312	ENSG00000125872	LRRN4	leucine rich repeat neuronal 4	3.21648	-0.427698	4.52148	0.000552409	0.00701747	-0.0965978
7453	ENSG00000140105	WARS1	tryptophanyl-tRNA synthetase 1	-1.13442	6.71614	-4.69627	0.000554013	0.00703228	-0.542533
1606	ENSG00000065357	DGKA	diacylglycerol kinase alpha	1.99348	2.5378	4.51805	0.000555912	0.0070422	-0.0298806
10158	ENSG00000162366	PDZK1IP1	PDZK1 interacting protein 1	1.09294	5.42384	4.5588	0.000556114	0.0070422	-0.513704
90246	NA	LOC90246	uncharacterized LOC90246	-1.24874	3.60797	-4.51812	0.00055585	0.0070422	-0.285011
10052	ENSG00000182963	GJC1	gap junction protein gamma 1	0.832884	5.91772	4.51727	0.000556715	0.00704425	-0.529702
338739	ENSG00000247151	CSTF3-DT	CSTF3 divergent transcript	2.95486	-0.431744	4.51603	0.000557993	0.00705485	-0.0873504
79707	ENSG00000162408	NOL9	nucleolar protein 9	0.757001	6.61651	4.51303	0.000561092	0.00707695	-0.637516
3930	ENSG00000143815	LBR	lamin B receptor	0.652985	8.12407	4.51279	0.000561341	0.00707695	-0.652936
55174	ENSG00000104613	INTS10	integrator complex subunit 10	-0.714711	6.28442	-4.51263	0.000561509	0.00707695	-0.619124
63027	ENSG00000137266	SLC22A23	solute carrier family 22 member 23	-0.907549	5.38752	-4.51337	0.000560736	0.00707695	-0.556339
202915	ENSG00000164855	TMEM184A	transmembrane protein 184A	2.16259	2.24981	4.51062	0.000563597	0.00708654	-0.0135684
546	ENSG00000085224	ATRX	ATRX chromatin remodeler	-0.67418	7.82929	-4.5109	0.000563309	0.00708654	-0.657524
6344	ENSG00000080293	SCTR	secretin receptor	-1.7823	2.38366	-4.51082	0.000563393	0.00708654	-0.0870825
6207	ENSG00000110700	RPS13	ribosomal protein S13	-0.851412	7.5416	-4.50642	0.000567982	0.00713608	-0.663171
3553	ENSG00000125538	IL1B	interleukin 1 beta	-4.87641	2.44808	-5.54938	0.0005708	0.00716587	0.224264
5145	ENSG00000132915	PDE6A	phosphodiesterase 6A	3.03847	-0.693834	4.49941	0.000575392	0.0072158	-0.163909
9526	ENSG00000129255	MPDU1	mannose-P-dolichol utilization defect 1	0.932708	5.05174	4.49914	0.000575679	0.0072158	-0.536684
65992	ENSG00000198171	DDRGK1	DDRGK domain containing 1	-0.799174	4.75556	-4.49575	0.000579296	0.00725546	-0.528847
114034	ENSG00000132773	TOE1	target of EGR1, exonuclease	1.01368	4.30592	4.49482	0.000580294	0.00726229	-0.44628
55599	ENSG00000185946	RNPC3	RNA binding region (RNP1, RRM) containing 3	-1.04023	3.8524	-4.49233	0.00058297	0.00729009	-0.377593
57122	ENSG00000111581	NUP107	nucleoporin 107	0.72751	6.2274	4.48634	0.000589457	0.00736546	-0.660836
352954	ENSG00000239521	CASTOR3	CASTOR family member 3	-1.28232	3.85028	-4.48239	0.000593783	0.00741373	-0.379257
116843	ENSG00000146409	SLC18B1	solute carrier family 18 member B1	0.860326	4.93919	4.48132	0.000594954	0.00741826	-0.475966
6611	ENSG00000102172	SMS	spermine synthase	0.837557	6.74999	4.48122	0.000595072	0.00741826	-0.69638
3007	ENSG00000124575	H1-3	H1.3 linker histone, cluster member	-3.28345	1.48233	-4.47927	0.000597222	0.00743927	-0.252859
79628	ENSG00000169247	SH3TC2	SH3 domain and tetratricopeptide repeats 2	1.20249	4.1199	4.47746	0.000599224	0.00745588	-0.392023
91433	ENSG00000166965	RCCD1	RCC1 domain containing 1	1.01547	4.03077	4.47722	0.000599487	0.00745588	-0.419147
1522	ENSG00000101160	CTSZ	cathepsin Z	0.993583	5.60677	4.47657	0.00060021	0.0074575	-0.604428
5098	ENSG00000240184	PCDHGC3	protocadherin gamma subfamily C, 3	-2.30519	1.02613	-4.47627	0.000600548	0.0074575	-0.0656045
112464	ENSG00000170955	CAVIN3	caveolae associated protein 3	1.58449	2.6533	4.47432	0.000602712	0.00746701	-0.119975
4048	ENSG00000111144	LTA4H	leukotriene A4 hydrolase	-0.716731	7.43051	-4.47471	0.000602284	0.00746701	-0.723387
8798	ENSG00000010219	DYRK4	dual specificity tyrosine phosphorylation regulated kinase 4	-1.03604	3.75131	-4.47471	0.000602279	0.00746701	-0.401165
1978	ENSG00000187840	EIF4EBP1	eukaryotic translation initiation factor 4E binding protein 1	1.54386	3.8757	4.49869	0.000603703	0.00747351	-0.306209
84668	ENSG00000122591	FAM126A	family with sequence similarity 126 member A	0.819839	6.50412	4.47229	0.00060498	0.00747776	-0.704021
5721	ENSG00000100911	PSME2	proteasome activator subunit 2	-0.644134	6.15505	-4.47269	0.000604541	0.00747776	-0.694482
66005	ENSG00000177830	CHID1	chitinase domain containing 1	-0.720076	6.14715	-4.47175	0.000605592	0.00747955	-0.696437
3633	ENSG00000204084	INPP5B	inositol polyphosphate-5-phosphatase B	-0.848997	5.26778	-4.47055	0.000606937	0.00749039	-0.621802
9942	ENSG00000093217	XYLB	xylulokinase	2.61292	2.20815	4.47032	0.000608585	0.00749388	-0.0699255
84928	ENSG00000146842	TMEM209	transmembrane protein 209	0.808636	5.48026	4.46905	0.000608623	0.00749388	-0.651372
284611	ENSG00000162636	FAM102B	family with sequence similarity 102 member B	0.802913	6.10403	4.46955	0.000608064	0.00749388	-0.689808
10678	ENSG00000170340	B3GNT2	UDP-GlcNAc:betaGal beta-1,3-N-acetylglucosaminyltransferase 2	-0.746302	5.70099	-4.4678	0.000610038	0.00750553	-0.655585
23729	ENSG00000197417	SHPK	sedoheptulokinase	0.821606	4.81336	4.4671	0.000610825	0.00750944	-0.586555
8570	ENSG00000088247	KHSRP	KH-type splicing regulatory protein	0.746204	7.71285	4.46405	0.000614292	0.00754627	-0.745532
22920	ENSG00000075945	KIFAP3	kinesin associated protein 3	-0.719482	5.39234	-4.46296	0.000615525	0.00755425	-0.659202
8031	ENSG00000266412	NCOA4	nuclear receptor coactivator 4	-0.763821	9.43666	-4.46265	0.000615885	0.00755425	-0.727851
2324	ENSG00000037280	FLT4	fms related receptor tyrosine kinase 4	3.66408	0.857903	4.46194	0.00061669	0.00755591	-0.242055
6300	ENSG00000188130	MAPK12	mitogen-activated protein kinase 12	-2.93108	1.72017	-4.4617	0.000616963	0.00755591	-0.116449
5834	ENSG00000100994	PYGB	glycogen phosphorylase B	-0.956707	7.77071	-4.48939	0.0006262	0.00766318	-0.731207
5754	ENSG00000112655	PTK7	protein tyrosine kinase 7 (inactive)	0.660969	6.19499	4.45152	0.000628711	0.00768803	-0.734344
285600	ENSG00000185261	KIAA0825	KIAA0825	-1.73996	2.44484	-4.44699	0.000634017	0.007747	-0.193376
1903	ENSG00000213694	S1PR3	sphingosine-1-phosphate receptor 3	4.82096	-2.66308	4.44507	0.000636273	0.00776676	-0.71215
7818	ENSG00000132676	DAP3	death associated protein 3	-0.758851	6.10371	-4.44479	0.000636604	0.00776676	-0.74123
51629	ENSG00000013306	SLC25A39	solute carrier family 25 member 39	-0.639781	6.90529	-4.44378	0.000637801	0.00777544	-0.776672
153769	ENSG00000156463	SH3RF2	SH3 domain containing ring finger 2	1.06337	4.56264	4.44302	0.000638702	0.0077805	-0.571931
105374313	NA	LOC105374313	uncharacterized LOC105374313	-5.38377	-3.28723	-4.44146	0.000640555	0.00779716	-0.808988
10940	ENSG00000104356	POP1	POP1 homolog, ribonuclease P/MRP subunit	0.922899	4.69732	4.43928	0.000643144	0.00782272	-0.612594
1308	ENSG00000065618	COL17A1	collagen type XVII alpha 1 chain	2.21659	1.70074	4.43822	0.000644417	0.00783226	-0.124745
4436	ENSG00000095002	MSH2	mutS homolog 2	0.940587	5.40204	4.43716	0.000645675	0.00784159	-0.591513
116841	ENSG00000143740	SNAP47	synaptosome associated protein 47	-0.775436	5.46715	-4.4335	0.000650079	0.0078891	-0.708745
11181	ENSG00000118094	TREH	trehalase	2.66723	-0.272657	4.432	0.000651886	0.00790504	-0.194301
101928163	NA	LOC101928163	uncharacterized LOC101928163	3.13892	-0.755566	4.43034	0.000653896	0.00792342	-0.273846
1938	ENSG00000167658	EEF2	eukaryotic translation elongation factor 2	-0.920285	11.349	-4.42819	0.000656521	0.00794922	-0.739264
824	ENSG00000162909	CAPN2	calpain 2	0.932837	7.5775	4.45497	0.000658317	0.00796494	-0.797413
201161	ENSG00000166582	CENPV	centromere protein V	2.99941	0.365082	4.42366	0.000662062	0.00800317	-0.188267
7533	ENSG00000128245	YWHAH	tyrosine 3-monooxygenase/tryptophan 5-monooxygenase activation protein eta	0.849816	7.23932	4.42332	0.000662476	0.00800317	-0.818813
90113	ENSG00000145198	VWA5B2	von Willebrand factor A domain containing 5B2	4.00679	-0.0467407	4.41817	0.000668839	0.00807395	-0.309122
55799	ENSG00000157445	CACNA2D3	calcium voltage-gated channel auxiliary subunit alpha2delta 3	-2.21051	3.12447	-4.68015	0.000669393	0.00807455	-0.244633
79921	ENSG00000133142	TCEAL4	transcription elongation factor A like 4	-0.948062	4.2228	-4.41567	0.000671952	0.00809933	-0.598326
23616	ENSG00000100092	SH3BP1	SH3 domain binding protein 1	2.33624	0.72178	4.41416	0.000673845	0.00810993	-0.178021
285590	ENSG00000174705	SH3PXD2B	SH3 and PX domains 2B	-1.60412	5.39814	-4.79594	0.000673812	0.00810993	-0.49608
5635	ENSG00000161542	PRPSAP1	phosphoribosyl pyrophosphate synthetase associated protein 1	-0.793187	5.61915	-4.41293	0.000675391	0.00812244	-0.77116
6876	ENSG00000149591	TAGLN	transgelin	2.1128	4.00658	4.63674	0.000677221	0.00813833	-0.278625
4665	ENSG00000166886	NAB2	NGFI-A binding protein 2	-1.36393	4.30474	-4.48875	0.000680819	0.00817544	-0.535118
90956	ENSG00000133597	ADCK2	aarF domain containing kinase 2	1.47584	2.79368	4.40494	0.000685496	0.00820198	-0.286419
81691	ENSG00000005189	REXO5	RNA exonuclease 5	1.06985	3.21462	4.40415	0.000686491	0.00820198	-0.428162
10263	ENSG00000167797	CDK2AP2	cyclin dependent kinase 2 associated protein 2	0.948737	4.07184	4.40366	0.000687125	0.00820198	-0.582012
4091	ENSG00000137834	SMAD6	SMAD family member 6	0.887426	4.77692	4.40446	0.000686096	0.00820198	-0.686996
23466	ENSG00000183741	CBX6	chromobox 6	0.85516	7.8777	4.40438	0.0006862	0.00820198	-0.859197
7163	ENSG00000076554	TPD52	tumor protein D52	0.695714	7.63066	4.40597	0.000684173	0.00820198	-0.855648
84901	ENSG00000176953	NFATC2IP	nuclear factor of activated T cells 2 interacting protein	0.639899	6.1399	4.40387	0.000686853	0.00820198	-0.824111
27133	ENSG00000140015	KCNH5	potassium voltage-gated channel subfamily H member 5	-4.75855	-2.25616	-4.40643	0.000683593	0.00820198	-0.667586
3209	ENSG00000106031	HOXA13	homeobox A13	3.0711	1.52932	4.58824	0.0006948	0.00828741	-0.146681
9836	ENSG00000168806	LCMT2	leucine carboxyl methyltransferase 2	1.24248	4.03872	4.40532	0.000696099	0.00828964	-0.585814
79902	ENSG00000125450	NUP85	nucleoporin 85	0.737522	5.23439	4.39691	0.000695795	0.00828964	-0.766054
114134	ENSG00000151229	SLC2A13	solute carrier family 2 member 13	0.722401	5.18187	4.39634	0.000696539	0.00828964	-0.766293
7045	ENSG00000120708	TGFBI	transforming growth factor beta induced	6.62946	-4.02405	4.41949	0.000697914	0.00829984	-0.905633
7050	ENSG00000177426	TGIF1	TGFB induced factor homeobox 1	0.878365	4.9808	4.39465	0.000698729	0.00830337	-0.727049
1122	ENSG00000203668	CHML	CHM like Rab escort protein	0.834813	5.87923	4.39323	0.000700581	0.00831921	-0.81581
84501	ENSG00000204991	SPIRE2	spire type actin nucleation factor 2	-1.49571	2.05999	-4.39259	0.000701411	0.0083229	-0.255468
11262	ENSG00000079263	SP140	SP140 nuclear body protein	2.70452	0.880293	4.39168	0.000702602	0.00833085	-0.20105
28231	ENSG00000101187	SLCO4A1	solute carrier organic anion transporter family member 4A1	2.76904	5.79391	5.94036	0.000705018	0.00834098	-0.213067
151126	ENSG00000144331	ZNF385B	zinc finger protein 385B	-0.791884	5.17573	-4.3899	0.000704931	0.00834098	-0.770474
7703	ENSG00000277258	PCGF2	polycomb group ring finger 2	-2.03079	3.00547	-4.47067	0.000704235	0.00834098	-0.303
6940	ENSG00000169131	ZNF354A	zinc finger protein 354A	-0.904005	4.47944	-4.38801	0.000707417	0.00836319	-0.69154
653820	ENSG00000188610	FAM72B	family with sequence similarity 72 member B	1.72169	2.45885	4.38711	0.000708603	0.00836486	-0.284315
1843	ENSG00000120129	DUSP1	dual specificity phosphatase 1	-0.774151	5.69691	-4.38746	0.000708142	0.00836486	-0.821468
9445	ENSG00000136156	ITM2B	integral membrane protein 2B	-0.979364	10.0217	-4.42946	0.000711907	0.00839767	-0.83873
54825	ENSG00000074276	CDHR2	cadherin related family member 2	3.94387	-0.97551	4.38296	0.000714097	0.00840805	-0.491182
1164	ENSG00000123975	CKS2	CDC28 protein kinase regulatory subunit 2	0.932019	4.71981	4.38288	0.000714199	0.00840805	-0.707775
51042	ENSG00000142684	ZNF593	zinc finger protein 593	-1.39899	2.96592	-4.38276	0.000714362	0.00840805	-0.416346
5889	ENSG00000108384	RAD51C	RAD51 paralog C	1.0045	4.6222	4.38202	0.000715348	0.00840898	-0.708619
5296	ENSG00000105647	PIK3R2	phosphoinositide-3-kinase regulatory subunit 2	-0.771568	6.12732	-4.38191	0.00071549	0.00840898	-0.865041
6573	ENSG00000173638	SLC19A1	solute carrier family 19 member 1	1.29089	3.50818	4.38	0.000718042	0.00842577	-0.515842
348645	ENSG00000188511	MIR3667HG	MIR3667 host gene	-1.18908	3.74958	-4.37966	0.000718497	0.00842577	-0.566319
284439	ENSG00000181035	SLC25A42	solute carrier family 25 member 42	-1.38092	3.65512	-4.37982	0.000718281	0.00842577	-0.47759
30818	ENSG00000115041	KCNIP3	potassium voltage-gated channel interacting protein 3	-4.50836	-1.54653	-4.3787	0.000719781	0.00843466	-0.525059
101928841	NA	NA	NA	-3.60695	-1.85887	-4.37556	0.000724001	0.0084779	-0.552264
9743	ENSG00000134909	ARHGAP32	Rho GTPase activating protein 32	0.798857	4.93595	4.373	0.000727463	0.00850487	-0.733481
113201	ENSG00000166734	GOLM2	golgi membrane protein 2	-0.697322	8.3981	-4.37268	0.000727897	0.00850487	-0.915132
157680	ENSG00000132549	VPS13B	vacuolar protein sorting 13 homolog B	-0.857424	6.99639	-4.37299	0.000727471	0.00850487	-0.911665
27333	ENSG00000173905	GOLIM4	golgi integral membrane protein 4	-0.791119	6.1796	-4.37031	0.000731112	0.00853621	-0.878001
5796	ENSG00000152894	PTPRK	protein tyrosine phosphatase receptor type K	1.81255	3.28537	4.36985	0.000731745	0.00853738	-0.272559
10893	ENSG00000125966	MMP24	matrix metallopeptidase 24	1.56111	4.04846	4.51792	0.000735197	0.00857142	-0.531413
337876	ENSG00000198108	CHSY3	chondroitin sulfate synthase 3	-1.76881	1.97417	-4.3665	0.000736317	0.00857823	-0.305199
10723	ENSG00000113504	SLC12A7	solute carrier family 12 member 7	1.03337	4.34123	4.36417	0.000739526	0.00860708	-0.521013
3308	ENSG00000170606	HSPA4	heat shock protein family A (Hsp70) member 4	-0.675615	8.19072	-4.36392	0.000739869	0.00860708	-0.934475
2781	ENSG00000128266	GNAZ	G protein subunit alpha z	1.68215	2.918	4.36071	0.000744307	0.00865243	-0.336075
577	ENSG00000135298	ADGRB3	adhesion G protein-coupled receptor B3	-1.09948	4.24572	-4.36003	0.000745255	0.00865717	-0.556158
135250	ENSG00000164520	RAET1E	retinoic acid early transcript 1E	-4.79086	-1.12603	-4.36424	0.000749375	0.00869872	-0.528868
801	ENSG00000198668	CALM1	calmodulin 1	-1.05044	9.07385	-4.49661	0.000750762	0.00870852	-0.867939
2222	ENSG00000079459	FDFT1	farnesyl-diphosphate farnesyltransferase 1	-0.79445	6.78056	-4.35502	0.000752242	0.00871306	-0.938905
10023	ENSG00000165879	FRAT1	FRAT regulator of WNT signaling pathway 1	-2.66044	-0.167311	-4.35505	0.000752204	0.00871306	-0.303246
80139	ENSG00000183779	ZNF703	zinc finger protein 703	1.77932	3.22669	4.37772	0.000753614	0.00872265	-0.422312
348110	ENSG00000242498	ARPIN	actin related protein 2/3 complex inhibitor	0.72148	5.31259	4.3497	0.000759741	0.00878087	-0.868077
908	ENSG00000146731	CCT6A	chaperonin containing TCP1 subunit 6A	-0.79061	7.91148	-4.35	0.000759319	0.00878087	-0.961721
9349	ENSG00000125691	RPL23	ribosomal protein L23	-0.688831	8.84891	-4.3475	0.000762869	0.00881067	-0.957277
57190	ENSG00000162430	SELENON	selenoprotein N	0.623628	7.0606	4.34663	0.000764108	0.00881862	-0.963107
23558	ENSG00000132471	WBP2	WW domain binding protein 2	-0.727062	5.50683	-4.34511	0.000766281	0.00883733	-0.891903
6645	ENSG00000168807	SNTB2	syntrophin beta 2	-0.635069	7.07576	-4.34444	0.000767228	0.00884189	-0.96584
83986	ENSG00000167930	FAM234A	family with sequence similarity 234 member A	-0.73482	6.01186	-4.34342	0.000768694	0.00885241	-0.930893
8266	ENSG00000102178	UBL4A	ubiquitin like 4A	0.756897	5.5946	4.34268	0.000769761	0.00885833	-0.90156
60	ENSG00000075624	ACTB	actin beta	0.931837	11.2539	4.34607	0.000771086	0.00886086	-0.901342
84967	ENSG00000181817	LSM10	LSM10, U7 small nuclear RNA associated	-0.889262	4.0636	-4.34193	0.000770835	0.00886086	-0.694526
8436	ENSG00000168497	CAVIN2	caveolae associated protein 2	-1.45551	5.35139	-4.34038	0.000773066	0.00887723	-0.442686
7416	ENSG00000213585	VDAC1	voltage dependent anion channel 1	0.751858	8.51552	4.33988	0.000773782	0.00887909	-0.976745
100874114	ENSG00000173811	CCDC13-AS1	CCDC13 antisense RNA 1	4.79177	-2.29967	4.3316	0.000785836	0.00900451	-0.714573
23418	ENSG00000134376	CRB1	crumbs cell polarity complex component 1	-3.84788	-1.25233	-4.33169	0.000785707	0.00900451	-0.537943
102723513	NA	ZNF30-AS1	ZNF30 antisense RNA 1	-3.96746	-1.98154	-4.33109	0.000786593	0.00900674	-0.636972
81573	ENSG00000118454	ANKRD13C	ankyrin repeat domain 13C	-0.710866	6.42417	-4.3306	0.000787306	0.00900846	-0.975658
6650	ENSG00000103326	CAPN15	calpain 15	0.850513	4.7328	4.32759	0.000791744	0.00905278	-0.839202
59269	ENSG00000127124	HIVEP3	HIVEP zinc finger 3	2.7543	1.26802	4.32347	0.000797862	0.00911623	-0.342522
85458	ENSG00000150764	DIXDC1	DIX domain containing 1	1.40675	3.25952	4.32179	0.000800371	0.00913187	-0.59145
8795	ENSG00000120889	TNFRSF10B	TNF receptor superfamily member 10b	0.77145	7.40094	4.32186	0.000800264	0.00913187	-1.01171
26278	ENSG00000151835	SACS	sacsin molecular chaperone	0.793584	7.56804	4.32011	0.000802881	0.00915398	-1.01422
221711	ENSG00000153157	SYCP2L	synaptonemal complex protein 2 like	-2.66189	-0.0102845	-4.31769	0.000806517	0.0091889	-0.356244
127602	ENSG00000185842	DNAH14	dynein axonemal heavy chain 14	-0.89572	5.59304	-4.31564	0.000809616	0.00921765	-0.943658
80381	ENSG00000103855	CD276	CD276 molecule	0.619853	6.90669	4.31502	0.000810555	0.00922179	-1.0203
729747	ENSG00000257446	ZNF878	zinc finger protein 878	2.54481	0.274184	4.31459	0.000811204	0.00922262	-0.338569
729533	ENSG00000196550	FAM72A	family with sequence similarity 72 member A	1.68757	2.26117	4.31042	0.00081755	0.00928818	-0.411066
2150	ENSG00000164251	F2RL1	F2R like trypsin receptor 1	3.58979	2.13083	4.30908	0.000819598	0.00930485	-0.457633
23309	ENSG00000127511	SIN3B	SIN3 transcription regulator family member B	-0.714996	5.95866	-4.30838	0.000820675	0.00931048	-0.985489
84961	ENSG00000108306	FBXL20	F-box and leucine rich repeat protein 20	-0.732955	6.48441	-4.30783	0.000821513	0.00931338	-1.01798
154467	ENSG00000198937	CCDC167	coiled-coil domain containing 167	0.990027	3.52594	4.30695	0.000822872	0.0093222	-0.654975
125206	ENSG00000154025	SLC5A10	solute carrier family 5 member 10	3.29006	0.209042	4.3026	0.000829596	0.00939173	-0.387347
83546	ENSG00000132026	RTBDN	retbindin	3.25754	-1.49034	4.29952	0.00083439	0.00943603	-0.573501
84318	ENSG00000120647	CCDC77	coiled-coil domain containing 77	0.974221	3.8259	4.29933	0.000834687	0.00943603	-0.730107
23424	ENSG00000196116	TDRD7	tudor domain containing 7	0.853641	4.46543	4.29822	0.000836422	0.00944232	-0.860592
5345	ENSG00000167711	SERPINF2	serpin family F member 2	-3.58583	-0.995518	-4.29832	0.000836267	0.00944232	-0.510856
54529	ENSG00000138381	ASNSD1	asparagine synthetase domain containing 1	0.68351	5.958	4.29694	0.000838414	0.00945814	-1.01687
5050	ENSG00000079462	PAFAH1B3	platelet activating factor acetylhydrolase 1b catalytic subunit 3	-0.800299	5.24559	-4.29653	0.000839065	0.00945881	-0.961188
113115	ENSG00000146410	MTFR2	mitochondrial fission regulator 2	1.26422	3.36824	4.29607	0.000839789	0.00946013	-0.628893
129401	ENSG00000163002	NUP35	nucleoporin 35	1.12858	4.27361	4.2957	0.000840363	0.00946013	-0.802663
90120	ENSG00000238227	TMEM250	transmembrane protein 250	0.761596	4.58927	4.29502	0.000841436	0.00946557	-0.884265
79892	ENSG00000197771	MCMBP	minichromosome maintenance complex binding protein	0.745965	6.98765	4.2941	0.000842883	0.00947519	-1.0595
115294	ENSG00000168300	PCMTD1	protein-L-isoaspartate (D-aspartate) O-methyltransferase domain containing 1	-0.935937	5.83052	-4.29457	0.000848784	0.00953483	-0.990614
29087	ENSG00000151500	THYN1	thymocyte nuclear protein 1	-0.769582	5.00697	-4.2881	0.000852407	0.00956883	-0.950664
116028	ENSG00000175643	RMI2	RecQ mediated genome instability 2	1.27132	3.1424	4.28548	0.000856599	0.0096031	-0.610595
1534	ENSG00000008283	CYB561	cytochrome b561	0.865489	4.35888	4.28544	0.00085666	0.0096031	-0.82052
24145	ENSG00000110218	PANX1	pannexin 1	0.820639	5.71586	4.2837	0.000859451	0.00962093	-1.02002
131601	ENSG00000163870	TPRA1	transmembrane protein adipocyte associated 1	-0.898271	5.10079	-4.28397	0.000859012	0.00962093	-0.969227
10687	ENSG00000240694	PNMA2	PNMA family member 2	3.82097	2.24798	4.29507	0.000860212	0.00962272	-0.452293
27336	ENSG00000102241	HTATSF1	HIV-1 Tat specific factor 1	-0.67576	6.32535	-4.28183	0.000862462	0.00964116	-1.06404
149111	ENSG00000143786	CNIH3	cornichon family AMPA receptor auxiliary protein 3	-2.73134	-0.271861	-4.28003	0.000865371	0.00966693	-0.430034
7104	ENSG00000169903	TM4SF4	transmembrane 4 L six family member 4	-2.97693	5.11341	-5.72539	0.000868882	0.00969264	-0.362685
65268	ENSG00000165238	WNK2	WNK lysine deficient protein kinase 2	-3.70257	0.392853	-4.27811	0.000868487	0.00969264	-0.548921
3601	ENSG00000134470	IL15RA	interleukin 15 receptor subunit alpha	-2.26935	1.51149	-4.27721	0.000869957	0.00969787	-0.393761
631	ENSG00000125864	BFSP1	beaded filament structural protein 1	-1.98486	1.93309	-4.27461	0.000874213	0.00973854	-0.43658
2653	ENSG00000140905	GCSH	glycine cleavage system protein H	-0.890455	5.20033	-4.27113	0.00087993	0.00979542	-0.964546
6641	ENSG00000172164	SNTB1	syntrophin beta 1	1.26253	3.47406	4.26799	0.000885111	0.00984624	-0.72944
51560	ENSG00000154917	RAB6B	RAB6B, member RAS oncogene family	0.826106	4.49627	4.26751	0.000885911	0.00984831	-0.909196
126731	ENSG00000154429	CCSAP	centriole, cilia and spindle associated protein	0.794201	5.49479	4.26557	0.000889138	0.00987732	-1.03691
5217	ENSG00000070087	PFN2	profilin 2	-0.71777	7.78786	-4.26515	0.000889845	0.00987832	-1.12407
7068	ENSG00000151090	THRB	thyroid hormone receptor beta	3.41062	1.03455	4.3942	0.000896831	0.00994898	-0.382995
92822	ENSG00000158805	ZNF276	zinc finger protein 276	-0.969812	4.01246	-4.26052	0.000897589	0.00995051	-0.827251
153364	ENSG00000176055	MBLAC2	metallo-beta-lactamase domain containing 2	-0.979619	3.95413	-4.25718	0.000903232	0.0100061	-0.846185
196385	ENSG00000197653	DNAH10	dynein axonemal heavy chain 10	-2.09338	1.67387	-4.25643	0.000904501	0.0100133	-0.435931
90784	NA	NA	NA	-0.994022	5.02974	-4.26076	0.000908637	0.0100521	-1.00551
55222	ENSG00000172731	LRRC20	leucine rich repeat containing 20	0.889907	4.15877	4.25165	0.00091264	0.0100894	-0.842622
55011	ENSG00000104872	PIH1D1	PIH1 domain containing 1	0.709427	5.24185	4.25109	0.000913599	0.0100931	-1.03785
29760	ENSG00000095585	BLNK	B cell linker	-2.7706	0.0254133	-4.25058	0.000914476	0.0100958	-0.471489
7156	ENSG00000177302	TOP3A	DNA topoisomerase III alpha	0.8108	5.54397	4.2499	0.000915638	0.0101	-1.07471
5788	ENSG00000081237	PTPRC	protein tyrosine phosphatase receptor type C	-2.38215	4.02485	-4.24962	0.000916117	0.0101	-0.438748
85027	ENSG00000256235	SMIM3	small integral membrane protein 3	2.1251	1.09448	4.24566	0.000922962	0.0101684	-0.449928
81550	ENSG00000083544	TDRD3	tudor domain containing 3	-0.770215	5.09782	-4.24381	0.000926158	0.0101967	-1.04543
6449	ENSG00000104969	SGTA	small glutamine rich tetratricopeptide repeat co-chaperone alpha	0.694344	5.97049	4.23793	0.00093644	0.0103028	-1.12645
8470	ENSG00000154556	SORBS2	sorbin and SH3 domain containing 2	-2.75151	2.02191	-4.23705	0.000937985	0.0103127	-0.531703
54453	ENSG00000132669	RIN2	Ras and Rab interactor 2	0.66179	6.12502	4.23574	0.000940302	0.0103311	-1.14398
57674	ENSG00000173821	RNF213	ring finger protein 213	0.950014	7.89895	4.31346	0.000945669	0.0103784	-1.14416
23480	ENSG00000132432	SEC61G	SEC61 translocon subunit gamma	0.948659	4.12685	4.23257	0.000945903	0.0103784	-0.901104
79738	ENSG00000179941	BBS10	Bardet-Biedl syndrome 10	-0.744456	4.93939	-4.23038	0.0009498	0.0104069	-1.033
10965	ENSG00000119673	ACOT2	acyl-CoA thioesterase 2	-3.05855	-0.107585	-4.23053	0.000949541	0.0104069	-0.639213
9578	ENSG00000198752	CDC42BPB	CDC42 binding protein kinase beta	0.588176	8.62037	4.22942	0.000951521	0.0104186	-1.18622
23387	ENSG00000160584	SIK3	SIK family kinase 3	-0.645932	5.88028	-4.22869	0.000952818	0.0104257	-1.13556
157697	ENSG00000104714	ERICH1	glutamate rich 1	-1.02116	4.47514	-4.22754	0.000954892	0.010427	-0.968715
93233	ENSG00000105479	ODAD1	outer dynein arm docking complex subunit 1	-2.56408	1.0311	-4.22765	0.000954684	0.010427	-0.477333
338322	ENSG00000182261	NLRP10	NLR family pyrin domain containing 10	-5.11981	-3.93248	-4.22765	0.000954692	0.010427	-1.12691
9653	ENSG00000153936	HS2ST1	heparan sulfate 2-O-sulfotransferase 1	-0.619496	7.30365	-4.22646	0.000956823	0.010441	-1.1891
3033	ENSG00000138796	HADH	hydroxyacyl-CoA dehydrogenase	0.634492	6.20648	4.22545	0.000958642	0.0104513	-1.16726
7086	ENSG00000163931	TKT	transketolase	-0.760368	9.85333	-4.22521	0.000959077	0.0104513	-1.16927
6646	ENSG00000057252	SOAT1	sterol O-acyltransferase 1	0.614878	6.58768	4.22347	0.000962204	0.0104783	-1.18681
3156	ENSG00000113161	HMGCR	3-hydroxy-3-methylglutaryl-CoA reductase	-0.741341	7.77547	-4.22245	0.000964055	0.0104913	-1.20584
55608	ENSG00000088448	ANKRD10	ankyrin repeat domain 10	-0.693041	5.79261	-4.22113	0.000966446	0.0105031	-1.14563
51626	ENSG00000138036	DYNC2LI1	dynein cytoplasmic 2 light intermediate chain 1	-0.892129	4.31007	-4.22115	0.000966414	0.0105031	-0.976058
752	ENSG00000184922	FMNL1	formin like 1	-1.47992	2.8173	-4.22034	0.000967893	0.0105116	-0.689159
114793	ENSG00000157827	FMNL2	formin like 2	-0.621718	6.67603	-4.21929	0.000969803	0.0105253	-1.17219
2799	ENSG00000135677	GNS	glucosamine (N-acetyl)-6-sulfatase	-0.682226	8.45306	-4.21853	0.000971174	0.010533	-1.20542
9180	ENSG00000145623	OSMR	oncostatin M receptor	0.84998	6.38375	4.21764	0.000972805	0.0105436	-1.16133
5471	ENSG00000128059	PPAT	phosphoribosyl pyrophosphate amidotransferase	-0.802082	6.63144	-4.21646	0.000974957	0.0105582	-1.19156
9435	ENSG00000175040	CHST2	carbohydrate sulfotransferase 2	-1.2007	4.77822	-4.21618	0.000975478	0.0105582	-0.892888
8878	ENSG00000161011	SQSTM1	sequestosome 1	-0.797862	8.29853	-4.21502	0.000977605	0.0105741	-1.21654
2040	ENSG00000148175	STOM	stomatin	0.859155	6.71235	4.21999	0.000980628	0.0105925	-1.20376
56478	ENSG00000184708	EIF4ENIF1	eukaryotic translation initiation factor 4E nuclear import factor 1	-0.683225	5.72904	-4.21342	0.000980546	0.0105925	-1.15614
7752	ENSG00000010539	ZNF200	zinc finger protein 200	0.874255	4.15177	4.21044	0.000986053	0.0106396	-0.955164
390561	NA	HERC2P10	HERC2 pseudogene 10	-3.77022	-2.12265	-4.2103	0.000986315	0.0106396	-0.843468
109	ENSG00000138031	ADCY3	adenylate cyclase 3	1.31911	3.59602	4.20891	0.000988902	0.0106603	-0.691139
8682	ENSG00000162734	PEA15	proliferation and apoptosis adaptor protein 15	1.5142	6.77733	4.80303	0.000990985	0.0106689	-0.930323
318	ENSG00000164978	NUDT2	nudix hydrolase 2	-1.0013	4.36998	-4.20777	0.000991026	0.0106689	-1.00998
56938	ENSG00000029153	ARNTL2	aryl hydrocarbon receptor nuclear translocator like 2	1.11798	5.57378	4.3198	0.000994668	0.0107009	-1.06017
57526	ENSG00000165194	PCDH19	protocadherin 19	-3.87564	-0.727609	-4.2045	0.000997136	0.0107202	-0.702106
440087	ENSG00000179256	SMCO3	single-pass membrane protein with coiled-coil domains 3	-2.55997	0.675072	-4.20355	0.000998909	0.0107321	-0.516937
9516	ENSG00000189067	LITAF	lipopolysaccharide induced TNF factor	0.803088	7.50171	4.20205	0.00100174	0.0107552	-1.23932
5478	ENSG00000196262	PPIA	peptidylprolyl isomerase A	0.693829	9.07019	4.20156	0.00100265	0.0107578	-1.22954
4862	ENSG00000170485	NPAS2	neuronal PAS domain protein 2	1.61012	2.89048	4.19886	0.00100776	0.0108055	-0.631412
7053	ENSG00000125780	TGM3	transglutaminase 3	-2.66558	3.29627	-4.21734	0.00100885	0.0108099	-0.526591
643596	ENSG00000233198	RNF224	ring finger protein 224	-4.13676	-1.03494	-4.19778	0.0010098	0.0108129	-0.694516
60506	ENSG00000188937	NYX	nyctalopin	3.33384	-0.479219	4.19649	0.00101226	0.0108319	-0.666073
9183	ENSG00000086827	ZW10	zw10 kinetochore protein	0.775978	5.36527	4.19554	0.00101407	0.010844	-1.1605
10776	ENSG00000128989	ARPP19	cAMP regulated phosphoprotein 19	0.853396	8.34911	4.20341	0.00101942	0.0108794	-1.25371
51175	ENSG00000074935	TUBE1	tubulin epsilon 1	-1.25431	4.1496	-4.2444	0.00101845	0.0108794	-0.963043
133418	ENSG00000170571	EMB	embigin	-4.02081	-1.91323	-4.19304	0.00101886	0.0108794	-0.82647
6720	ENSG00000072310	SREBF1	sterol regulatory element binding transcription factor 1	1.17047	6.52351	4.42778	0.0010278	0.0109436	-1.12222
166647	ENSG00000152990	ADGRA3	adhesion G protein-coupled receptor A3	-0.680689	6.03855	-4.18822	0.00102814	0.0109436	-1.22181
255967	ENSG00000152520	PAN3	poly(A) specific ribonuclease subunit PAN3	-0.692255	6.18509	-4.18869	0.00102723	0.0109436	-1.23366
125144	ENSG00000175061	SNHG29	small nucleolar RNA host gene 29	-0.911988	8.43084	-4.2346	0.00102816	0.0109436	-1.24112
27086	ENSG00000114861	FOXP1	forkhead box P1	0.773131	5.29085	4.18631	0.00103183	0.0109754	-1.17354
146771	ENSG00000240280	TCAM1P	testicular cell adhesion molecule 1, pseudogene	2.35393	1.31849	4.18491	0.00103457	0.0109972	-0.5512
55450	ENSG00000162545	CAMK2N1	calcium/calmodulin dependent protein kinase II inhibitor 1	0.925602	5.6198	4.18839	0.00104045	0.0110524	-1.1899
9510	ENSG00000154734	ADAMTS1	ADAM metallopeptidase with thrombospondin type 1 motif 1	1.69796	4.957	4.18111	0.001042	0.0110615	-0.671577
1434	ENSG00000124207	CSE1L	chromosome segregation 1 like	0.75154	8.48354	4.17964	0.00104487	0.0110846	-1.28062
201266	ENSG00000133195	SLC39A11	solute carrier family 39 member 11	-0.806037	4.42006	-4.17868	0.00104677	0.0110975	-1.07413
5520	ENSG00000221914	PPP2R2A	protein phosphatase 2 regulatory subunit Balpha	0.67421	7.18266	4.17787	0.00104837	0.0110997	-1.28532
6124	ENSG00000174444	RPL4	ribosomal protein L4	-0.788773	10.5472	-4.1782	0.00104772	0.0110997	-1.23877
57561	ENSG00000113369	ARRDC3	arrestin domain containing 3	0.967542	7.17145	4.25488	0.00105131	0.0111162	-1.22453
80298	ENSG00000120832	MTERF2	mitochondrial transcription termination factor 2	-0.834055	4.34943	-4.17671	0.00105066	0.0111162	-1.03504
23636	ENSG00000213024	NUP62	nucleoporin 62	0.776228	6.13038	4.17579	0.00105248	0.0111192	-1.2541
55203	ENSG00000153012	LGI2	leucine rich repeat LGI family member 2	-2.27688	0.210911	-4.17553	0.00105298	0.0111192	-0.574079
80267	ENSG00000116406	EDEM3	ER degradation enhancing alpha-mannosidase like protein 3	-0.639173	6.67986	-4.17476	0.00105453	0.0111281	-1.28115
25897	ENSG00000034677	RNF19A	ring finger protein 19A, RBR E3 ubiquitin protein ligase	0.688605	6.90767	4.17196	0.00106009	0.0111721	-1.28729
6141	ENSG00000063177	RPL18	ribosomal protein L18	-0.605209	7.74607	-4.17213	0.00105976	0.0111721	-1.30004
2621	ENSG00000183087	GAS6	growth arrest specific 6	-1.09582	3.61491	-4.17157	0.00106087	0.011173	-0.941841
7095	ENSG00000008952	SEC62	SEC62 homolog, preprotein translocation factor	-0.709101	7.71466	-4.17075	0.00106251	0.0111828	-1.30284
400831	ENSG00000215595	C20orf202	chromosome 20 open reading frame 202	-4.00993	-1.98698	-4.16786	0.00106832	0.0112367	-0.867115
10019	ENSG00000111252	SH2B3	SH2B adaptor protein 3	0.950586	4.80496	4.16642	0.00107122	0.0112524	-1.10858
146198	ENSG00000184939	ZFP90	ZFP90 zinc finger protein	-0.725727	5.73209	-4.16669	0.00107068	0.0112524	-1.24962
23086	ENSG00000110723	EXPH5	exophilin 5	1.57409	2.59478	4.16549	0.00107309	0.0112646	-0.636207
4302	ENSG00000275023	MLLT6	MLLT6, PHD finger containing	-1.14376	4.78281	-4.16485	0.0010744	0.011271	-0.854973
26150	ENSG00000128408	RIBC2	RIB43A domain with coiled-coils 2	1.85623	1.21331	4.16428	0.00107555	0.0112757	-0.603151
26469	ENSG00000072135	PTPN18	protein tyrosine phosphatase non-receptor type 18	0.74257	4.66151	4.16343	0.00107726	0.0112863	-1.115
56139	ENSG00000250120	PCDHA10	protocadherin alpha 10	-1.65897	2.53074	-4.16236	0.00107945	0.0113018	-0.742689
8450	ENSG00000158290	CUL4B	cullin 4B	-0.666247	8.06188	-4.16166	0.00108086	0.011304	-1.31565
374868	ENSG00000166377	ATP9B	ATPase phospholipid transporting 9B (putative)	-0.743725	5.08112	-4.16156	0.00108107	0.011304	-1.20022
11309	ENSG00000137491	SLCO2B1	solute carrier organic anion transporter family member 2B1	1.86955	4.73078	4.66533	0.00108468	0.0113261	-0.837513
7884	ENSG00000163950	SLBP	stem-loop binding protein	0.782695	6.3289	4.15998	0.0010843	0.0113261	-1.29166
8086	ENSG00000094914	AAAS	aladin WD repeat nucleoporin	-0.948421	4.9543	-4.15948	0.00108531	0.0113261	-1.18464
84443	ENSG00000147234	FRMPD3	FERM and PDZ domain containing 3	3.31446	-0.358043	4.15721	0.00108998	0.0113674	-0.666971
161497	ENSG00000242866	STRC	stereocilin	-4.13972	-2.46206	-4.15348	0.00109767	0.0114402	-0.963477
9610	ENSG00000174791	RIN1	Ras and Rab interactor 1	0.856486	4.14762	4.15152	0.00110173	0.011475	-1.07484
144501	ENSG00000167767	KRT80	keratin 80	2.22384	2.80553	4.14886	0.00111079	0.0115245	-0.651369
10308	ENSG00000185947	ZNF267	zinc finger protein 267	0.86469	4.818	4.1483	0.00110843	0.0115245	-1.18455
8338	ENSG00000184260	H2AC20	H2A clustered histone 20	0.744675	7.55199	4.14876	0.00110748	0.0115245	-1.34571
7587	ENSG00000075407	ZNF37A	zinc finger protein 37A	0.677739	6.71142	4.14761	0.00110988	0.0115245	-1.33088
5016	ENSG00000085465	OVGP1	oviductal glycoprotein 1	-1.70723	1.23024	-4.14771	0.00110968	0.0115245	-0.632474
9452	ENSG00000078596	ITM2A	integral membrane protein 2A	-3.21345	-0.642215	-4.1475	0.00111011	0.0115245	-0.67582
8372	ENSG00000186792	HYAL3	hyaluronidase 3	1.56151	2.1877	4.14616	0.00111292	0.0115349	-0.721833
53616	ENSG00000008277	ADAM22	ADAM metallopeptidase domain 22	0.959597	4.28126	4.14601	0.00111324	0.0115349	-1.07632
8835	ENSG00000120833	SOCS2	suppressor of cytokine signaling 2	2.03455	0.766138	4.14377	0.00111796	0.0115763	-0.618447
54974	ENSG00000113272	THG1L	tRNA-histidine guanylyltransferase 1 like	-0.968839	4.10497	-4.14292	0.00111974	0.0115873	-1.09012
9734	ENSG00000048052	HDAC9	histone deacetylase 9	-0.859215	6.26221	-4.14827	0.00112186	0.0116017	-1.32421
7430	ENSG00000092820	EZR	ezrin	0.823873	9.52569	4.14104	0.00112371	0.0116134	-1.33737
5725	ENSG00000011304	PTBP1	polypyrimidine tract binding protein 1	0.622853	8.09006	4.14	0.00112592	0.0116287	-1.36105
79754	ENSG00000196372	ASB13	ankyrin repeat and SOCS box containing 13	1.11208	3.34521	4.13831	0.00112953	0.0116585	-0.880376
11187	ENSG00000184363	PKP3	plakophilin 3	0.687558	5.48184	4.13795	0.00113029	0.0116588	-1.26565
6154	ENSG00000161970	RPL26	ribosomal protein L26	-0.729156	9.7686	-4.13376	0.00113926	0.0117287	-1.34559
51385	ENSG00000164048	ZNF589	zinc finger protein 589	-0.833418	4.67023	-4.13386	0.00113905	0.0117287	-1.18985
51660	ENSG00000060762	MPC1	mitochondrial pyruvate carrier 1	-1.00238	4.47273	-4.13385	0.00113907	0.0117287	-1.16662
91683	ENSG00000173227	SYT12	synaptotagmin 12	-2.76825	-0.446313	-4.13305	0.00114078	0.0117368	-0.684202
3656	ENSG00000134070	IRAK2	interleukin 1 receptor associated kinase 2	2.27227	1.75776	4.13178	0.00114353	0.0117575	-0.665069
7779	ENSG00000170385	SLC30A1	solute carrier family 30 member 1	0.675933	6.0445	4.12944	0.00114859	0.011802	-1.33176
11030	ENSG00000157110	RBPMS	RNA binding protein, mRNA processing factor	0.671236	5.84259	4.12899	0.00114957	0.0118044	-1.32972
84153	ENSG00000172922	RNASEH2C	ribonuclease H2 subunit C	0.822096	4.26824	4.12841	0.00115082	0.0118098	-1.14336
147015	ENSG00000167536	DHRS13	dehydrogenase/reductase 13	0.883669	4.08655	4.12728	0.00115328	0.0118274	-1.11467
23130	ENSG00000110046	ATG2A	autophagy related 2A	-0.786059	5.8729	-4.12542	0.00115735	0.0118615	-1.33403
51375	ENSG00000162627	SNX7	sorting nexin 7	0.692098	6.01327	4.12458	0.00115918	0.0118727	-1.34375
2066	ENSG00000178568	ERBB4	erb-b2 receptor tyrosine kinase 4	-1.27523	6.78826	-4.37632	0.00116293	0.0119035	-1.17818
55183	ENSG00000080345	RIF1	replication timing regulatory factor 1	0.681247	7.89905	4.12009	0.00116905	0.0119585	-1.40037
8526	ENSG00000153933	DGKE	diacylglycerol kinase epsilon	2.07645	2.15313	4.11833	0.00117293	0.0119905	-0.663833
10577	ENSG00000119655	NPC2	NPC intracellular cholesterol transporter 2	-0.689753	5.26236	-4.11607	0.00117795	0.0120341	-1.29866
2314	ENSG00000177731	FLII	FLII actin remodeling protein	-0.633932	8.33935	-4.11533	0.00117961	0.0120435	-1.40745
23639	ENSG00000129295	DNAAF11	dynein axonemal assembly factor 11	3.86225	0.0672165	4.11499	0.00118037	0.0120435	-0.779685
1912	ENSG00000134686	PHC2	polyhomeotic homolog 2	0.612384	5.80807	4.11463	0.00118116	0.012044	-1.3502
221178	ENSG00000182957	SPATA13	spermatogenesis associated 13	0.695819	6.21842	4.11425	0.00118202	0.012045	-1.37948
338382	ENSG00000276600	RAB7B	RAB7B, member RAS oncogene family	-2.48464	0.189918	-4.11389	0.00118282	0.0120455	-0.700052
11284	ENSG00000039650	PNKP	polynucleotide kinase 3'-phosphatase	-0.715582	4.75897	-4.11332	0.00118408	0.0120507	-1.23446
7398	ENSG00000162607	USP1	ubiquitin specific peptidase 1	0.771141	7.72631	4.11113	0.001189	0.0120633	-1.4023
56965	ENSG00000137817	PARP6	poly(ADP-ribose) polymerase family member 6	-0.662532	5.24598	-4.11201	0.00118703	0.0120633	-1.31286
10765	ENSG00000117139	KDM5B	lysine demethylase 5B	-0.695387	6.83675	-4.11228	0.00118643	0.0120633	-1.40227
8667	ENSG00000147677	EIF3H	eukaryotic translation initiation factor 3 subunit H	-0.70236	8.1527	-4.11123	0.00118878	0.0120633	-1.41603
22980	ENSG00000141002	TCF25	transcription factor 25	-0.73614	6.16745	-4.11109	0.00118909	0.0120633	-1.36553
1630	ENSG00000187323	DCC	DCC netrin 1 receptor	3.41049	1.29835	4.11649	0.00119095	0.0120746	-0.702421
7327	ENSG00000184787	UBE2G2	ubiquitin conjugating enzyme E2 G2	0.738738	7.0104	4.10834	0.00119529	0.0121109	-1.41498
967	ENSG00000135404	CD63	CD63 molecule	-0.748734	7.9438	-4.10776	0.0011966	0.0121165	-1.42481
22941	ENSG00000162105	SHANK2	SH3 and multiple ankyrin repeat domains 2	1.15086	3.00175	4.10531	0.00120215	0.0121303	-0.919155
3187	ENSG00000169045	HNRNPH1	heterogeneous nuclear ribonucleoprotein H1	0.762727	8.32019	4.10628	0.00119994	0.0121303	-1.42338
5095	ENSG00000175198	PCCA	propionyl-CoA carboxylase subunit alpha	-0.769988	4.81359	-4.10584	0.00120093	0.0121303	-1.2611
23113	ENSG00000112659	CUL9	cullin 9	-0.997447	5.00296	-4.10972	0.00120072	0.0121303	-1.24926
143879	ENSG00000182359	KBTBD3	kelch repeat and BTB domain containing 3	-1.02784	3.34967	-4.10515	0.00120251	0.0121303	-0.991641
57491	ENSG00000063438	AHRR	aryl-hydrocarbon receptor repressor	-1.52819	3.1574	-4.1261	0.00120164	0.0121303	-0.940949
3394	ENSG00000140968	IRF8	interferon regulatory factor 8	2.72933	0.0151428	4.10446	0.00120409	0.0121386	-0.694885
389641	ENSG00000246582	TNFRSF10A-DT	TNFRSF10A divergent transcript	2.11259	0.832357	4.10392	0.0012053	0.0121419	-0.686917
8351	ENSG00000197409	H3C4	H3 clustered histone 4	-1.47092	3.92568	-4.10365	0.00120593	0.0121419	-0.796324
9727	ENSG00000090565	RAB11FIP3	RAB11 family interacting protein 3	1.02594	3.76551	4.1013	0.00121129	0.0121806	-0.973248
205327	ENSG00000178074	C2orf69	chromosome 2 open reading frame 69	0.741402	5.37694	4.10134	0.0012112	0.0121806	-1.34514
439931	ENSG00000230513	THAP7-AS1	THAP7 antisense RNA 1	-1.99139	0.813519	-4.10078	0.00121248	0.0121849	-0.695912
117153	NA	NA	NA	1.08774	3.65814	4.09849	0.00121775	0.0122302	-1.08018
3560	ENSG00000100385	IL2RB	interleukin 2 receptor subunit beta	4.26422	-2.59088	4.09753	0.00121996	0.0122339	-1.07935
8291	ENSG00000135636	DYSF	dysferlin	2.09735	1.39908	4.09758	0.00121983	0.0122339	-0.731153
23508	ENSG00000133985	TTC9	tetratricopeptide repeat domain 9	0.94159	4.72543	4.09733	0.00122042	0.0122339	-1.16575
79944	ENSG00000087299	L2HGDH	L-2-hydroxyglutarate dehydrogenase	-0.762913	5.25056	-4.09692	0.00122137	0.0122358	-1.33931
10000	ENSG00000117020	AKT3	AKT serine/threonine kinase 3	-2.49665	2.71536	-4.09423	0.00122759	0.0122905	-0.702684
10845	ENSG00000166855	CLPX	caseinolytic mitochondrial matrix peptidase chaperone subunit X	-0.62506	6.57563	-4.09197	0.00123285	0.0123354	-1.43713
3976	ENSG00000128342	LIF	LIF interleukin 6 family cytokine	1.93614	4.89653	4.82446	0.00123685	0.0123677	-0.965818
3485	ENSG00000115457	IGFBP2	insulin like growth factor binding protein 2	0.868315	5.4234	4.08946	0.00123873	0.0123788	-1.3521
114991	ENSG00000157657	ZNF618	zinc finger protein 618	0.778117	6.2538	4.08818	0.00124172	0.012401	-1.42041
23171	ENSG00000152642	GPD1L	glycerol-3-phosphate dehydrogenase 1 like	-0.718637	5.94856	-4.08745	0.00124343	0.0124103	-1.40484
1364	ENSG00000189143	CLDN4	claudin 4	-1.17947	2.63641	-4.08678	0.00124502	0.0124184	-0.914429
130013	ENSG00000153086	ACMSD	aminocarboxymuconate semialdehyde decarboxylase	4.1563	-1.86033	4.08412	0.0012513	0.0124423	-0.994391
196264	ENSG00000160588	MPZL3	myelin protein zero like 3	1.8251	1.86618	4.08478	0.00124972	0.0124423	-0.752715
79465	ENSG00000131019	ULBP3	UL16 binding protein 3	1.01793	4.34806	4.08534	0.00124841	0.0124423	-1.23561
9020	ENSG00000006062	MAP3K14	mitogen-activated protein kinase kinase kinase 14	0.736238	6.05448	4.08452	0.00125035	0.0124423	-1.39881
114796	ENSG00000230487	PSMG3-AS1	PSMG3 antisense RNA 1 (head to head)	-1.74918	1.74196	-4.08442	0.00125057	0.0124423	-0.763357
5433	ENSG00000144231	POLR2D	RNA polymerase II subunit D	0.772153	6.02529	4.08167	0.00125711	0.0124895	-1.4276
440465	ENSG00000226137	BAIAP2-DT	BAIAP2 divergent transcript	-0.948993	4.22167	-4.08146	0.0012576	0.0124895	-1.19862
7652	ENSG00000213973	ZNF99	zinc finger protein 99	4.47805	-4.14735	4.0801	0.00126085	0.012514	-1.30155
9131	ENSG00000156709	AIFM1	apoptosis inducing factor mitochondria associated 1	-0.605063	6.70447	-4.07897	0.00126355	0.012533	-1.46169
64077	ENSG00000107902	LHPP	phospholysine phosphohistidine inorganic pyrophosphate phosphatase	-1.16921	4.04064	-4.0868	0.00126466	0.0125362	-1.17528
1465	ENSG00000159176	CSRP1	cysteine and glycine rich protein 1	0.704358	6.67325	4.07779	0.00126637	0.0125454	-1.46218
9806	ENSG00000107742	SPOCK2	SPARC (osteonectin), cwcv and kazal like domains proteoglycan 2	-2.14783	1.45418	-4.07553	0.00127179	0.0125914	-0.751244
498	ENSG00000152234	ATP5F1A	ATP synthase F1 subunit alpha	-0.601275	9.13658	-4.07351	0.00127668	0.0126287	-1.4757
285464	NA	NA	NA	-1.20939	2.63845	-4.07332	0.00127714	0.0126287	-0.930633
56913	ENSG00000106392	C1GALT1	core 1 synthase, glycoprotein-N-acetylgalactosamine 3-beta-galactosyltransferase 1	0.841793	5.73639	4.0696	0.00128615	0.01271	-1.43522
256764	ENSG00000166415	WDR72	WD repeat domain 72	1.62051	4.23741	4.07613	0.00128774	0.0127178	-0.951294
84056	ENSG00000102781	KATNAL1	katanin catalytic subunit A1 like 1	0.787676	5.23738	4.06711	0.00129222	0.0127493	-1.37575
64781	ENSG00000100422	CERK	ceramide kinase	0.594662	6.49057	4.06667	0.00129332	0.0127493	-1.47983
130507	ENSG00000144357	UBR3	ubiquitin protein ligase E3 component n-recognin 3	-0.630038	7.37849	-4.06688	0.0012928	0.0127493	-1.50011
375775	ENSG00000130653	PNPLA7	patatin like phospholipase domain containing 7	-1.98812	1.2215	-4.06564	0.00129585	0.0127664	-0.761236
10953	ENSG00000025772	TOMM34	translocase of outer mitochondrial membrane 34	-0.670407	5.8872	-4.06477	0.00129798	0.0127742	-1.45403
2330	ENSG00000131781	FMO5	flavin containing dimethylaniline monoxygenase 5	-2.80949	1.27185	-4.18273	0.00129823	0.0127742	-0.734191
5802	ENSG00000105426	PTPRS	protein tyrosine phosphatase receptor type S	-0.754205	7.66821	-4.06357	0.00130093	0.0127929	-1.51031
23654	ENSG00000196576	PLXNB2	plexin B2	0.737019	9.24113	4.06238	0.00130387	0.012814	-1.49528
9317	ENSG00000165983	PTER	phosphotriesterase related	0.676981	5.8678	4.05926	0.00131159	0.0128678	-1.46359
55526	ENSG00000181192	DHTKD1	dehydrogenase E1 and transketolase domain containing 1	-0.681936	6.204	-4.05887	0.00131256	0.0128678	-1.48189
118812	ENSG00000171160	MORN4	MORN repeat containing 4	-0.958573	3.75173	-4.05908	0.00131202	0.0128678	-1.1794
23026	ENSG00000041515	MYO16	myosin XVI	-2.45154	-0.004936	-4.05949	0.00131101	0.0128678	-0.769939
6133	ENSG00000163682	RPL9	ribosomal protein L9	-0.689129	7.62881	-4.05517	0.0013218	0.0129504	-1.52231
1643	ENSG00000134574	DDB2	damage specific DNA binding protein 2	0.735573	5.66312	4.05401	0.00132471	0.012971	-1.452
389015	ENSG00000180251	SLC9A4	solute carrier family 9 member A4	3.62229	-1.45047	4.05103	0.00133219	0.0130363	-0.962387
8529	ENSG00000186115	CYP4F2	cytochrome P450 family 4 subfamily F member 2	4.514	-1.05622	4.07912	0.00133308	0.013037	-0.931384
7205	ENSG00000087077	TRIP6	thyroid hormone receptor interactor 6	0.833443	4.45217	4.04988	0.00133511	0.0130489	-1.31775
9994	ENSG00000118412	CASP8AP2	caspase 8 associated protein 2	0.638827	6.38974	4.04836	0.00133896	0.0130786	-1.51475
3663	ENSG00000128604	IRF5	interferon regulatory factor 5	1.87105	1.08152	4.04752	0.00134109	0.0130914	-0.794841
54431	ENSG00000077232	DNAJC10	DnaJ heat shock protein family (Hsp40) member C10	-0.596163	7.99251	-4.04672	0.00134313	0.0131033	-1.53984
127343	ENSG00000197587	DMBX1	diencephalon/mesencephalon homeobox 1	3.34458	-1.1358	4.04523	0.00134693	0.0131234	-0.943716
51351	ENSG00000152926	ZNF117	zinc finger protein 117	-0.852129	4.38819	-4.04495	0.00134765	0.0131234	-1.3144
83851	ENSG00000139973	SYT16	synaptotagmin 16	-5.52651	-3.12626	-4.04554	0.00134614	0.0131234	-1.30591
100507118	ENSG00000258725	PRC1-AS1	PRC1 antisense RNA 1	2.46929	-0.220089	4.041	0.00135778	0.0131992	-0.816221
10412	ENSG00000164346	NSA2	NSA2 ribosome biogenesis factor	-0.655855	6.07599	-4.04127	0.00135707	0.0131992	-1.51224
100190939	NA	TPT1-AS1	TPT1 antisense RNA 1	-1.24554	2.65432	-4.04095	0.00135791	0.0131992	-0.993733
83463	ENSG00000213347	MXD3	MAX dimerization protein 3	1.07511	3.2782	4.03832	0.0013647	0.0132572	-1.12445
271	ENSG00000116337	AMPD2	adenosine monophosphate deaminase 2	-0.782347	6.13293	-4.03777	0.00136611	0.0132629	-1.51858
165055	ENSG00000163006	CCDC138	coiled-coil domain containing 138	1.03207	4.25208	4.03695	0.00136823	0.0132754	-1.31113
239	ENSG00000108839	ALOX12	arachidonate 12-lipoxygenase, 12S type	-1.70848	2.23677	-4.03641	0.00136965	0.0132811	-0.942349
9829	ENSG00000116675	DNAJC6	DnaJ heat shock protein family (Hsp40) member C6	0.771852	5.13878	4.03563	0.00137167	0.0132926	-1.43965
55163	ENSG00000108439	PNPO	pyridoxamine 5'-phosphate oxidase	-0.635372	6.82412	-4.03512	0.001373	0.0132975	-1.55475
2744	ENSG00000115419	GLS	glutaminase	1.18028	9.30236	4.30287	0.00137603	0.0133097	-1.40711
151188	ENSG00000177917	ARL6IP6	ADP ribosylation factor like GTPase 6 interacting protein 6	0.898459	3.92282	4.03399	0.00137595	0.0133097	-1.24742
51523	ENSG00000171604	CXXC5	CXXC finger protein 5	0.704723	5.86775	4.03346	0.00137733	0.0133097	-1.50647
100507032	ENSG00000271270	TMCC1-DT	TMCC1 divergent transcript	-1.11333	2.8876	-4.03336	0.00137758	0.0133097	-1.03231
64222	ENSG00000186283	TOR3A	torsin family 3 member A	-0.743669	5.50524	-4.0328	0.00137906	0.0133159	-1.48646
1186	ENSG00000103249	CLCN7	chloride voltage-gated channel 7	-0.607916	5.72091	-4.03026	0.00138572	0.0133683	-1.49915
23012	ENSG00000211455	STK38L	serine/threonine kinase 38 like	-0.778312	5.63555	-4.03009	0.00138615	0.0133683	-1.48608
2526	ENSG00000196371	FUT4	fucosyltransferase 4	1.63494	1.47251	4.02659	0.00139539	0.0134403	-0.870514
7111	ENSG00000136842	TMOD1	tropomodulin 1	1.07978	4.04787	4.02636	0.00139599	0.0134403	-1.15305
340348	ENSG00000158457	TSPAN33	tetraspanin 33	-1.36179	5.20905	-4.29832	0.00139614	0.0134403	-1.29643
1544	ENSG00000140505	CYP1A2	cytochrome P450 family 1 subfamily A member 2	-3.90201	-1.24085	-4.02469	0.00140044	0.0134736	-1.08706
10809	ENSG00000214530	STARD10	StAR related lipid transfer domain containing 10	1.22379	2.64917	4.02322	0.00140435	0.0135032	-1.03244
1740	ENSG00000150672	DLG2	discs large MAGUK scaffold protein 2	-1.55236	2.98263	-4.021	0.00141028	0.013552	-0.966724
53947	ENSG00000128274	A4GALT	alpha 1,4-galactosyltransferase (P blood group)	1.00254	3.80136	4.01912	0.00141531	0.0135923	-1.23278
100129387	NA	GABPB1-AS1	GABPB1 antisense RNA 1	-1.06043	3.35709	-4.01844	0.00141713	0.0136015	-1.17816
219	ENSG00000137124	ALDH1B1	aldehyde dehydrogenase 1 family member B1	0.834462	5.87541	4.01808	0.00141811	0.0136028	-1.53384
55083	ENSG00000162849	KIF26B	kinesin family member 26B	3.26399	-1.08848	4.01713	0.00142067	0.0136029	-0.992681
79723	ENSG00000152455	SUV39H2	SUV39H2 histone lysine methyltransferase	0.774111	5.67885	4.01733	0.00142011	0.0136029	-1.52453
22864	ENSG00000179912	R3HDM2	R3H domain containing 2	-0.844948	5.83587	-4.02102	0.00141985	0.0136029	-1.53957
4356	ENSG00000161647	MPP3	membrane palmitoylated protein 3	2.33178	2.26979	4.08142	0.00142188	0.0136053	-0.875857
3219	ENSG00000170689	HOXB9	homeobox B9	1.63219	2.65558	4.01641	0.00142262	0.0136053	-0.910991
83939	ENSG00000144895	EIF2A	eukaryotic translation initiation factor 2A	-0.694799	7.09307	-4.01586	0.00142409	0.0136113	-1.59653
389434	ENSG00000009765	IYD	iodotyrosine deiodinase	4.45877	-0.205849	4.19173	0.00143202	0.0136707	-0.832437
9330	ENSG00000119041	GTF3C3	general transcription factor IIIC subunit 3	-0.697143	6.11481	-4.01307	0.00143165	0.0136707	-1.56328
1727	ENSG00000100243	CYB5R3	cytochrome b5 reductase 3	0.648688	6.61117	4.01247	0.00143328	0.0136746	-1.58401
113189	ENSG00000169105	CHST14	carbohydrate sulfotransferase 14	1.77465	1.58396	4.01084	0.00143772	0.0137088	-0.87862
11253	ENSG00000177239	MAN1B1	mannosidase alpha class 1B member 1	-0.638886	6.3752	-4.00965	0.00144099	0.0137265	-1.58313
55655	ENSG00000022556	NLRP2	NLR family pyrin domain containing 2	-2.9615	-0.137425	-4.00954	0.00144129	0.0137265	-0.988335
4853	ENSG00000134250	NOTCH2	notch receptor 2	0.638526	8.20145	4.00867	0.00144367	0.0137411	-1.61355
3705	ENSG00000100605	ITPK1	inositol-tetrakisphosphate 1-kinase	-1.13891	5.84939	-4.07711	0.00145059	0.0137987	-1.37386
55698	ENSG00000157927	RADIL	Rap associating with DIL domain	3.29311	-0.420234	3.9998	0.0014682	0.0139273	-0.969223
56911	ENSG00000156265	MAP3K7CL	MAP3K7 C-terminal like	3.00812	-0.300249	4.00002	0.00146757	0.0139273	-0.915263
583	ENSG00000125124	BBS2	Bardet-Biedl syndrome 2	-0.786074	5.9582	-4.00004	0.00146753	0.0139273	-1.58388
81890	ENSG00000213339	QTRT1	queuine tRNA-ribosyltransferase catalytic subunit 1	-0.807099	4.22418	-3.99999	0.00146766	0.0139273	-1.37176
57326	ENSG00000163346	PBXIP1	PBX homeobox interacting protein 1	-1.05628	4.92715	-4.01901	0.00146846	0.0139273	-1.40685
84667	ENSG00000179111	HES7	hes family bHLH transcription factor 7	4.22344	-1.92919	3.99802	0.00147316	0.0139636	-1.0631
26091	ENSG00000148634	HERC4	HECT and RLD domain containing E3 ubiquitin protein ligase 4	-0.756522	6.47584	-3.99742	0.00147484	0.0139713	-1.60626
10198	ENSG00000051825	MPHOSPH9	M-phase phosphoprotein 9	0.595414	6.75213	3.99405	0.00148431	0.0140527	-1.62919
64149	ENSG00000108666	C17orf75	chromosome 17 open reading frame 75	-0.753424	4.42305	-3.99303	0.00148718	0.0140716	-1.43285
9308	ENSG00000112149	CD83	CD83 molecule	2.74518	1.9246	3.99436	0.00149986	0.0141832	-0.880909
1975	ENSG00000063046	EIF4B	eukaryotic translation initiation factor 4B	-0.767267	10.2285	-3.98757	0.0015027	0.0142016	-1.61314
10147	ENSG00000064607	SUGP2	SURP and G-patch domain containing 2	-0.684547	7.5318	-3.98679	0.00150493	0.0142059	-1.6566
6660	ENSG00000134532	SOX5	SRY-box transcription factor 5	-2.67975	2.296	-3.98685	0.00150476	0.0142059	-0.892276
8615	ENSG00000138768	USO1	USO1 vesicle transport factor	-0.667051	7.57609	-3.98532	0.00150916	0.0142301	-1.65886
57125	ENSG00000161381	PLXDC1	plexin domain containing 1	-2.25959	0.206141	-3.98528	0.00150927	0.0142301	-0.889721
54084	ENSG00000175894	TSPEAR	thrombospondin type laminin G domain and EAR repeats	-1.84849	1.86802	-3.98474	0.00151081	0.0142362	-0.974942
55240	ENSG00000115107	STEAP3	STEAP3 metalloreductase	1.06896	3.87593	3.98389	0.00151325	0.0142455	-1.23587
9170	ENSG00000064547	LPAR2	lysophosphatidic acid receptor 2	-1.39863	2.3158	-3.98378	0.00151357	0.0142455	-1.04627
3709	ENSG00000123104	ITPR2	inositol 1,4,5-trisphosphate receptor type 2	-0.618191	6.61055	-3.98282	0.00151633	0.0142547	-1.64535
389813	ENSG00000232434	AJM1	apical junction component 1 homolog	-1.70209	1.59652	-3.98302	0.00151575	0.0142547	-0.956423
64395	ENSG00000087338	GMCL1	germ cell-less 1, spermatogenesis associated	0.722905	6.24591	3.98078	0.00152222	0.014296	-1.63432
4774	ENSG00000162599	NFIA	nuclear factor I A	-1.35819	3.47501	-3.98922	0.0015225	0.014296	-1.2271
90141	ENSG00000140025	EFCAB11	EF-hand calcium binding domain 11	0.884104	3.57825	3.97987	0.00152487	0.0143099	-1.29849
3955	ENSG00000106003	LFNG	LFNG O-fucosylpeptide 3-beta-N-acetylglucosaminyltransferase	2.44229	0.0406375	3.97841	0.0015291	0.0143412	-0.909577
1622	ENSG00000155368	DBI	diazepam binding inhibitor, acyl-CoA binding protein	-0.839246	5.77751	-3.97689	0.00153354	0.0143743	-1.5881
23590	ENSG00000148459	PDSS1	decaprenyl diphosphate synthase subunit 1	1.42442	3.11817	3.97605	0.001536	0.014389	-1.17878
92421	ENSG00000164695	CHMP4C	charged multivesicular body protein 4C	1.0024	4.317	3.9735	0.00154343	0.0144434	-1.40288
1265	ENSG00000064666	CNN2	calponin 2	0.835402	7.02034	3.99213	0.00154451	0.0144434	-1.65962
83940	ENSG00000147687	TATDN1	TatD DNase domain containing 1	-0.742086	4.61626	-3.97333	0.00154394	0.0144434	-1.48491
22809	ENSG00000169136	ATF5	activating transcription factor 5	1.40347	2.59498	3.97279	0.00154554	0.0144446	-1.11378
79746	ENSG00000134463	ECHDC3	enoyl-CoA hydratase domain containing 3	1.21098	2.91505	3.97153	0.00154923	0.0144622	-1.15861
5327	ENSG00000104368	PLAT	plasminogen activator, tissue type	-1.497	3.71542	-3.97309	0.00154913	0.0144622	-1.15491
25934	ENSG00000136783	NIPSNAP3A	nipsnap homolog 3A	-0.761897	4.88936	-3.97012	0.00155339	0.0144841	-1.51599
29994	ENSG00000123636	BAZ2B	bromodomain adjacent to zinc finger domain 2B	-0.787441	5.45567	-3.97024	0.00155306	0.0144841	-1.57826
55544	ENSG00000132819	RBM38	RNA binding motif protein 38	0.825955	4.20292	3.96768	0.00156063	0.0145432	-1.42714
3623	ENSG00000123999	INHA	inhibin subunit alpha	-2.7701	-1.09363	-3.9644	0.00157041	0.0146258	-1.0176
5738	ENSG00000134247	PTGFRN	prostaglandin F2 receptor inhibitor	0.640798	6.99164	3.96293	0.00157481	0.0146497	-1.69077
162417	ENSG00000161653	NAGS	N-acetylglutamate synthase	-2.27462	0.948648	-3.9631	0.00157428	0.0146497	-0.927822
90678	ENSG00000148356	LRSAM1	leucine rich repeat and sterile alpha motif containing 1	-0.804881	4.78126	-3.96135	0.00157955	0.0146853	-1.54139
3455	ENSG00000159110	IFNAR2	interferon alpha and beta receptor subunit 2	0.651583	5.39343	3.9609	0.00158089	0.0146892	-1.60797
79805	ENSG00000143494	VASH2	vasohibin 2	1.88169	1.97839	3.95741	0.00159142	0.0147785	-0.966928
148229	ENSG00000130270	ATP8B3	ATPase phospholipid transporting 8B3	0.918175	4.22217	3.95621	0.00159507	0.0147952	-1.45715
6809	ENSG00000166900	STX3	syntaxin 3	0.698194	6.52456	3.9564	0.00159448	0.0147952	-1.69386
2034	ENSG00000116016	EPAS1	endothelial PAS domain protein 1	1.70432	5.65971	4.55178	0.00160229	0.0148536	-1.28935
84074	ENSG00000129646	QRICH2	glutamine rich 2	-1.87147	2.61416	-4.03765	0.00160978	0.0149144	-1.10358
10330	ENSG00000257727	CNPY2	canopy FGF signaling regulator 2	-0.655756	5.44856	-3.95108	0.00161072	0.0149146	-1.6372
64417	ENSG00000151881	TMEM267	transmembrane protein 267	-0.846192	3.90166	-3.95005	0.00161389	0.0149353	-1.41225
118881	ENSG00000165644	COMTD1	catechol-O-methyltransferase domain containing 1	1.83323	1.08588	3.9489	0.0016174	0.0149479	-0.963528
114984	ENSG00000162076	FLYWCH2	FLYWCH family member 2	-0.975252	4.70399	-3.9554	0.00161795	0.0149479	-1.54492
200373	ENSG00000163075	CFAP221	cilia and flagella associated protein 221	-1.59526	2.85219	-3.94869	0.00161805	0.0149479	-1.12994
25870	ENSG00000129103	SUMF2	sulfatase modifying factor 2	-0.841321	6.55515	-3.96695	0.00161943	0.014952	-1.70018
1264	ENSG00000130176	CNN1	calponin 1	4.03053	-3.68436	3.94463	0.00163064	0.0149949	-1.40918
54972	ENSG00000006118	TMEM132A	transmembrane protein 132A	1.01521	3.70789	3.9448	0.00163009	0.0149949	-1.36547
125061	ENSG00000183077	AFMID	arylformamidase	0.873892	4.29173	3.94513	0.00162906	0.0149949	-1.48775
55552	ENSG00000197933	ZNF823	zinc finger protein 823	0.811923	4.01276	3.94627	0.00162553	0.0149949	-1.44214
60312	ENSG00000196526	AFAP1	actin filament associated protein 1	0.755628	5.62847	3.94495	0.00162962	0.0149949	-1.66119
28987	ENSG00000141101	NOB1	NIN1 (RPN12) binding protein 1 homolog	-0.739959	5.8715	-3.94495	0.00162962	0.0149949	-1.68345
55471	ENSG00000003509	NDUFAF7	NADH:ubiquinone oxidoreductase complex assembly factor 7	-0.766929	4.44508	-3.94595	0.00162653	0.0149949	-1.52205
55716	ENSG00000139636	LMBR1L	limb development membrane protein 1 like	-1.17058	3.93246	-3.94909	0.00163743	0.0150488	-1.40367
1827	ENSG00000159200	RCAN1	regulator of calcineurin 1	0.767761	4.35865	3.94181	0.0016394	0.0150514	-1.50417
10295	ENSG00000103507	BCKDK	branched chain keto acid dehydrogenase kinase	0.709043	5.9783	3.94175	0.00163959	0.0150514	-1.69652
5094	ENSG00000197111	PCBP2	poly(rC) binding protein 2	-0.558794	8.58647	-3.94088	0.00164232	0.0150592	-1.73967
5395	ENSG00000122512	PMS2	PMS1 homolog 2, mismatch repair system component	-0.687378	4.78174	-3.94102	0.00164186	0.0150592	-1.57157
79888	ENSG00000153395	LPCAT1	lysophosphatidylcholine acyltransferase 1	1.57908	3.87515	3.93678	0.00165518	0.0151684	-1.11135
4351	ENSG00000178802	MPI	mannose phosphate isomerase	0.67271	5.56487	3.93635	0.00165655	0.0151723	-1.67859
6282	ENSG00000163191	S100A11	S100 calcium binding protein A11	0.73846	6.89712	3.93465	0.0016619	0.0152095	-1.73207
5355	ENSG00000102007	PLP2	proteolipid protein 2	0.727758	5.56763	3.93434	0.00166289	0.0152095	-1.65974
6789	ENSG00000101109	STK4	serine/threonine kinase 4	0.610286	7.07252	3.93416	0.00166346	0.0152095	-1.75205
205	ENSG00000162433	AK4	adenylate kinase 4	1.03668	7.86283	4.10851	0.00166604	0.0152244	-1.65965
10317	ENSG00000183778	B3GALT5	beta-1,3-galactosyltransferase 5	2.63349	4.02783	4.74422	0.00166791	0.0152328	-1.02813
3569	ENSG00000136244	IL6	interleukin 6	3.05221	-0.130789	3.9323	0.00166936	0.0152373	-1.02798
3699	ENSG00000162267	ITIH3	inter-alpha-trypsin inhibitor heavy chain 3	4.79714	-2.79429	3.93163	0.00167151	0.0152483	-1.34763
11179	ENSG00000198839	ZNF277	zinc finger protein 277	-0.749722	5.11544	-3.92978	0.0016774	0.0152932	-1.64655
414149	ENSG00000176244	ACBD7	acyl-CoA binding domain containing 7	0.740861	4.81832	3.9277	0.00168408	0.0153367	-1.60243
9534	ENSG00000213096	ZNF254	zinc finger protein 254	-0.684863	4.98385	-3.92781	0.00168372	0.0153367	-1.63779
55578	ENSG00000102710	SUPT20H	SPT20 homolog, SAGA complex component	-0.573136	6.64198	-3.92691	0.0016866	0.015351	-1.75426
3491	ENSG00000142871	CCN1	cellular communication network factor 1	2.64153	8.07317	5.40823	0.00169283	0.0153989	-1.11191
6191	ENSG00000198034	RPS4X	ribosomal protein S4 X-linked	-0.729534	10.3787	-3.92231	0.00170147	0.0154687	-1.73499
2731	ENSG00000178445	GLDC	glycine decarboxylase	0.986537	5.68031	3.97831	0.00170281	0.0154721	-1.6319
84272	ENSG00000119820	YIPF4	Yip1 domain family member 4	-0.660972	5.15656	-3.9208	0.00170637	0.0154957	-1.65125
5580	ENSG00000163932	PRKCD	protein kinase C delta	0.629567	5.1554	3.91944	0.00171079	0.015527	-1.66668
80127	ENSG00000119636	BBOF1	basal body orientation factor 1	1.02659	3.09842	3.91464	0.00172651	0.0156094	-1.31141
54939	ENSG00000140365	COMMD4	COMM domain containing 4	0.769319	4.874	3.91457	0.00172676	0.0156094	-1.64121
114826	ENSG00000186532	SMYD4	SET and MYND domain containing 4	0.671739	4.82187	3.9153	0.00172433	0.0156094	-1.63593
4763	ENSG00000196712	NF1	neurofibromin 1	-0.593575	8.52876	-3.91571	0.001723	0.0156094	-1.78916
51773	ENSG00000048649	RSF1	remodeling and spacing factor 1	-0.616971	7.20804	-3.91429	0.00172767	0.0156094	-1.79393
23078	ENSG00000102763	VWA8	von Willebrand factor A domain containing 8	-0.645024	6.95249	-3.91539	0.00172404	0.0156094	-1.78781
3980	ENSG00000005156	LIG3	DNA ligase 3	-0.673477	5.97797	-3.91446	0.00172712	0.0156094	-1.74656
113655	ENSG00000167700	MFSD3	major facilitator superfamily domain containing 3	-1.04428	3.08206	-3.91633	0.00172097	0.0156094	-1.31922
2998	ENSG00000111713	GYS2	glycogen synthase 2	3.22347	-1.18221	3.9126	0.00173324	0.015651	-1.10449
9001	ENSG00000173805	HAP1	huntingtin associated protein 1	3.70233	-0.371403	3.91134	0.00173742	0.0156745	-1.10717
3685	ENSG00000138448	ITGAV	integrin subunit alpha V	0.666385	8.38859	3.91014	0.00174141	0.0156745	-1.79571
22856	ENSG00000131873	CHSY1	chondroitin sulfate synthase 1	0.625296	6.20381	3.91071	0.00173949	0.0156745	-1.76744
9786	ENSG00000100578	KIAA0586	KIAA0586	-0.574041	6.28912	-3.91027	0.00174096	0.0156745	-1.77288
219743	ENSG00000156521	TYSND1	trypsin like peroxisomal matrix peptidase 1	-0.984225	3.65277	-3.91004	0.00174172	0.0156745	-1.4323
56129	ENSG00000113212	PCDHB7	protocadherin beta 7	-2.55748	-0.852417	-3.9104	0.00174055	0.0156745	-1.06317
11261	ENSG00000187446	CHP1	calcineurin like EF-hand protein 1	-0.606041	8.02037	-3.90751	0.00175014	0.0157415	-1.80914
55206	ENSG00000139697	SBNO1	strawberry notch homolog 1	-0.598814	7.74245	-3.90718	0.00175125	0.0157426	-1.80655
2804	ENSG00000173230	GOLGB1	golgin B1	-0.747179	7.7635	-3.90469	0.00175959	0.0158087	-1.81529
2192	ENSG00000077942	FBLN1	fibulin 1	-4.00223	-1.98441	-3.90352	0.00176351	0.015835	-1.25919
79741	ENSG00000216937	CCDC7	coiled-coil domain containing 7	-0.903817	3.72483	-3.90307	0.00176503	0.0158398	-1.46745
3748	ENSG00000131398	KCNC3	potassium voltage-gated channel subfamily C member 3	-1.60161	2.53499	-3.90146	0.00177046	0.0158796	-1.19996
5573	ENSG00000108946	PRKAR1A	protein kinase cAMP-dependent type I regulatory subunit alpha	-0.62757	9.23006	-3.901	0.00177202	0.0158847	-1.80563
90333	ENSG00000204604	ZNF468	zinc finger protein 468	0.710236	5.9944	3.90062	0.00177332	0.0158875	-1.77864
246181	ENSG00000211454	AKR7L	aldo-keto reductase family 7 like (gene/pseudogene)	2.41019	-0.274823	3.89963	0.00177665	0.0159084	-1.04281
80853	ENSG00000006459	KDM7A	lysine demethylase 7A	-0.940578	4.37269	-3.89853	0.00178038	0.0159329	-1.59617
55346	ENSG00000176148	TCP11L1	t-complex 11 like 1	0.755904	4.79138	3.89644	0.00178752	0.0159847	-1.65316
11337	ENSG00000170296	GABARAP	GABA type A receptor-associated protein	-0.609138	7.22882	-3.89625	0.00178816	0.0159847	-1.82788
64858	ENSG00000118655	DCLRE1B	DNA cross-link repair 1B	1.03605	4.13451	3.89579	0.00178971	0.0159896	-1.54011
3983	ENSG00000099204	ABLIM1	actin binding LIM protein 1	0.61293	8.93022	3.89324	0.00179845	0.0160446	-1.82423
64855	ENSG00000136830	NIBAN2	niban apoptosis regulator 2	0.587376	7.88636	3.89312	0.00179887	0.0160446	-1.83519
11336	ENSG00000180104	EXOC3	exocyst complex component 3	-0.711874	5.83177	-3.89367	0.00179698	0.0160446	-1.77585
10172	ENSG00000152454	ZNF256	zinc finger protein 256	1.05712	3.00744	3.89226	0.00180182	0.016062	-1.3158
5595	ENSG00000102882	MAPK3	mitogen-activated protein kinase 3	0.908589	4.45021	3.89061	0.00180751	0.0161038	-1.45891
10289	ENSG00000114784	EIF1B	eukaryotic translation initiation factor 1B	-0.698799	5.09208	-3.88935	0.00181186	0.0161335	-1.71621
10189	ENSG00000183684	ALYREF	Aly/REF export factor	0.910889	5.2933	3.88566	0.00182466	0.0162163	-1.67521
5193	ENSG00000108733	PEX12	peroxisomal biogenesis factor 12	-0.795963	3.87523	-3.88563	0.00182478	0.0162163	-1.52994
91893	ENSG00000255561	FDXACB1	ferredoxin-fold anticodon binding domain containing 1	-0.847276	3.70097	-3.88609	0.00182317	0.0162163	-1.49312
10630	ENSG00000162493	PDPN	podoplanin	-1.84156	3.04522	-3.88551	0.00182521	0.0162163	-1.16945
3175	ENSG00000169856	ONECUT1	one cut homeobox 1	3.77792	-0.8106	3.88478	0.00182773	0.0162297	-1.16161
220963	ENSG00000165449	SLC16A9	solute carrier family 16 member 9	2.87026	-0.147995	3.88366	0.00183164	0.0162554	-1.12581
84957	ENSG00000054967	RELT	RELT TNF receptor	1.0845	4.16283	3.88823	0.00183464	0.0162731	-1.56328
1290	ENSG00000204262	COL5A2	collagen type V alpha 2 chain	-1.3807	4.20697	-3.88191	0.0018378	0.016292	-1.26025
8034	ENSG00000122912	SLC25A16	solute carrier family 25 member 16	-1.03571	5.23979	-3.98638	0.00184336	0.0163323	-1.69501
23092	ENSG00000145819	ARHGAP26	Rho GTPase activating protein 26	0.675336	5.33805	3.87941	0.00184658	0.0163518	-1.76522
56105	ENSG00000253873	PCDHGA11	protocadherin gamma subfamily A, 11	-1.92024	1.82515	-3.87821	0.00185081	0.0163769	-1.16446
53405	ENSG00000112782	CLIC5	chloride intracellular channel 5	-2.94593	0.91018	-3.87803	0.00185146	0.0163769	-1.07882
1763	ENSG00000138346	DNA2	DNA replication helicase/nuclease 2	0.714301	5.08631	3.87764	0.00185283	0.01638	-1.74236
102659353	ENSG00000280634	THRIL	TNF and HNRNPL related immunoregulatory long non-coding RNA	0.847649	4.9847	3.87548	0.0018605	0.0164387	-1.72709
79173	ENSG00000132016	BRME1	break repair meiotic recombinase recruitment factor 1	1.71273	1.17857	3.87368	0.0018669	0.0164861	-1.11009
136895	ENSG00000153790	C7orf31	chromosome 7 open reading frame 31	3.14877	-1.9673	3.87177	0.00187373	0.0165373	-1.26174
7626	ENSG00000186376	ZNF75D	zinc finger protein 75D	-0.79332	4.53746	-3.87021	0.00187929	0.0165773	-1.67093
3833	ENSG00000237649	KIFC1	kinesin family member C1	2.06574	2.58513	3.8692	0.00188292	0.0166002	-1.08531
6405	ENSG00000001617	SEMA3F	semaphorin 3F	1.1973	3.83995	3.86832	0.00188611	0.01661	-1.32532
114784	ENSG00000121904	CSMD2	CUB and Sushi multiple domains 2	-3.4003	-0.583002	-3.86851	0.00188541	0.01661	-1.20513
101927220	ENSG00000234264	DEPDC1-AS1	DEPDC1 antisense RNA 1	3.15021	-1.46208	3.86782	0.00188792	0.0166168	-1.21268
55331	ENSG00000078124	ACER3	alkaline ceramidase 3	0.839175	6.28043	3.88941	0.00188898	0.016617	-1.84258
79672	ENSG00000141560	FN3KRP	fructosamine 3 kinase related protein	0.704065	4.99873	3.86699	0.00189089	0.0166247	-1.75204
196074	ENSG00000169519	METTL15	methyltransferase like 15	-0.728251	5.34222	-3.86471	0.00189918	0.0166884	-1.79503
7067	ENSG00000126351	THRA	thyroid hormone receptor alpha	-0.815316	4.44581	-3.86333	0.00190419	0.0167232	-1.67704
80762	ENSG00000131507	NDFIP1	Nedd4 family interacting protein 1	-0.61513	6.98595	-3.86231	0.0019079	0.0167375	-1.88967
25963	ENSG00000103978	TMEM87A	transmembrane protein 87A	-0.722272	5.77999	-3.86256	0.00190697	0.0167375	-1.8311
56929	ENSG00000145780	FEM1C	fem-1 homolog C	0.840258	6.57277	3.89087	0.00191598	0.0167808	-1.86565
6230	ENSG00000118181	RPS25	ribosomal protein S25	-0.726042	6.6901	-3.8606	0.00191412	0.0167808	-1.88375
4285	ENSG00000027001	MIPEP	mitochondrial intermediate peptidase	-0.861879	3.97085	-3.86038	0.00191494	0.0167808	-1.58765
6434	ENSG00000136527	TRA2B	transformer 2 beta homolog	0.728553	8.03216	3.85928	0.00191897	0.0167978	-1.90251
63895	ENSG00000154864	PIEZO2	piezo type mechanosensitive ion channel component 2	-5.26926	-3.5957	-3.85867	0.00192122	0.0168083	-1.55448
1508	ENSG00000164733	CTSB	cathepsin B	-0.66419	7.85553	-3.85523	0.00193386	0.0169097	-1.90858
101929529	ENSG00000251175	GSTCD-AS1	GSTCD antisense RNA 1	3.74934	-2.3362	3.85453	0.00193646	0.0169176	-1.34167
11320	ENSG00000071073	MGAT4A	alpha-1,3-mannosyl-glycoprotein 4-beta-N-acetylglucosaminyltransferase A	-1.30589	5.3538	-4.07957	0.00193688	0.0169176	-1.62349
6731	ENSG00000174780	SRP72	signal recognition particle 72	-0.66522	7.81122	-3.8539	0.0019388	0.0169251	-1.91352
6281	ENSG00000197747	S100A10	S100 calcium binding protein A10	0.715921	7.33351	3.8528	0.00194289	0.0169516	-1.91019
5163	ENSG00000152256	PDK1	pyruvate dehydrogenase kinase 1	1.25024	6.04039	4.17967	0.00194716	0.0169797	-1.69617
5646	ENSG00000010438	PRSS3	serine protease 3	4.00432	-2.10342	3.84951	0.00195514	0.0170399	-1.36925
100505573	ENSG00000259330	INAFM2	InaF motif containing 2	1.00366	6.05977	3.96833	0.00195971	0.0170705	-1.8001
51477	ENSG00000105655	ISYNA1	inositol-3-phosphate synthase 1	2.01774	2.3164	3.84691	0.0019649	0.0170971	-1.18035
5922	ENSG00000155903	RASA2	RAS p21 protein activator 2	0.691946	4.98951	3.84695	0.00196474	0.0170971	-1.78932
22926	ENSG00000118217	ATF6	activating transcription factor 6	-0.573108	7.45885	-3.84638	0.00196687	0.0171049	-1.92691
197	ENSG00000145192	AHSG	alpha 2-HS glycoprotein	2.36655	0.123548	3.84445	0.00197416	0.0171552	-1.12995
1039	ENSG00000140743	CDR2	cerebellar degeneration related protein 2	0.884865	4.15243	3.84428	0.00197479	0.0171552	-1.63076
3339	ENSG00000142798	HSPG2	heparan sulfate proteoglycan 2	1.2852	8.49663	4.26524	0.00198073	0.017168	-1.70364
3340	ENSG00000070614	NDST1	N-deacetylase and N-sulfotransferase 1	0.820236	7.556	3.87011	0.00198127	0.017168	-1.91315
10466	ENSG00000164597	COG5	component of oligomeric golgi complex 5	-0.632284	5.57627	-3.84247	0.00198162	0.017168	-1.86034
64788	ENSG00000103227	LMF1	lipase maturation factor 1	-1.18174	2.64117	-3.84311	0.00197921	0.017168	-1.36477
146330	ENSG00000127585	FBXL16	F-box and leucine rich repeat protein 16	-2.20767	2.06313	-3.84322	0.0019788	0.017168	-1.1426
11019	ENSG00000121897	LIAS	lipoic acid synthetase	-0.883823	3.7951	-3.83982	0.0019917	0.017246	-1.60788
22906	ENSG00000182606	TRAK1	trafficking kinesin protein 1	-0.541058	6.90234	-3.83951	0.0019929	0.0172471	-1.92435
6002	ENSG00000159788	RGS12	regulator of G protein signaling 12	0.750373	4.21236	3.8389	0.0019952	0.0172576	-1.69057
2121	ENSG00000072840	EVC	EvC ciliary complex subunit 1	-0.905954	5.95881	-3.874	0.00200425	0.0173265	-1.8443
254552	ENSG00000167799	NUDT8	nudix hydrolase 8	2.92022	-0.214161	3.83592	0.00200664	0.0173294	-1.15299
79670	ENSG00000083223	TUT7	terminal uridylyl transferase 7	-0.582444	6.12494	-3.83589	0.00200674	0.0173294	-1.91047
29058	ENSG00000089063	TMEM230	transmembrane protein 230	-0.589744	6.42978	-3.83558	0.00200792	0.0173302	-1.92366
54469	ENSG00000086666	ZFAND6	zinc finger AN1-type containing 6	-0.583261	6.86714	-3.8349	0.00201054	0.0173435	-1.93779
4233	ENSG00000105976	MET	MET proto-oncogene, receptor tyrosine kinase	-0.712448	8.63537	-3.83358	0.00201563	0.0173781	-1.94119
1510	ENSG00000196188	CTSE	cathepsin E	2.68854	1.11592	3.83942	0.00201704	0.0173809	-1.14645
695	ENSG00000010671	BTK	Bruton tyrosine kinase	-4.47858	-2.55141	-3.83103	0.00202548	0.0174441	-1.39952
162967	ENSG00000182986	ZNF320	zinc finger protein 320	0.696166	6.01456	3.82929	0.00203225	0.0174931	-1.91121
54058	ENSG00000160298	C21orf58	chromosome 21 open reading frame 58	1.19791	3.01488	3.82667	0.00204246	0.0175715	-1.4619
163732	ENSG00000179862	CITED4	Cbp/p300 interacting transactivator with Glu/Asp rich carboxy-terminal domain 4	3.92614	-1.36077	3.82586	0.0020456	0.0175891	-1.28793
144453	ENSG00000127325	BEST3	bestrophin 3	2.18359	1.04311	3.82361	0.00205446	0.0176446	-1.17525
6309	ENSG00000109929	SC5D	sterol-C5-desaturase	1.18602	8.65859	4.14118	0.00205639	0.0176446	-1.79004
83439	ENSG00000152284	TCF7L1	transcription factor 7 like 1	-0.855778	3.73823	-3.82389	0.00205336	0.0176446	-1.56712
79132	ENSG00000108771	DHX58	DExH-box helicase 58	-1.53975	2.59758	-3.8231	0.00205647	0.0176446	-1.31632
4666	ENSG00000196531	NACA	nascent polypeptide associated complex subunit alpha	-0.648113	8.14776	-3.82071	0.00206588	0.0177159	-1.97603
79789	ENSG00000165959	CLMN	calmin	1.1241	3.29828	3.81959	0.0020703	0.0177369	-1.479
6683	ENSG00000021574	SPAST	spastin	-0.590661	6.01968	-3.81953	0.00207055	0.0177369	-1.93493
4077	ENSG00000188554	NBR1	NBR1 autophagy cargo receptor	-0.696471	7.80779	-3.81886	0.0020732	0.0177502	-1.98166
54107	ENSG00000148229	POLE3	DNA polymerase epsilon 3, accessory subunit	0.790958	6.37066	3.82371	0.00207467	0.0177533	-1.94997
5830	ENSG00000139197	PEX5	peroxisomal biogenesis factor 5	-0.612733	5.84785	-3.81705	0.00208038	0.0177918	-1.9069
1155	ENSG00000105254	TBCB	tubulin folding cofactor B	-0.637307	5.51625	-3.8168	0.00208139	0.0177918	-1.9003
23677	ENSG00000130147	SH3BP4	SH3 domain binding protein 4	0.867067	6.08196	3.85147	0.00209063	0.0178612	-1.92208
64841	ENSG00000100522	GNPNAT1	glucosamine-phosphate N-acetyltransferase 1	0.672932	6.83678	3.81376	0.00209356	0.0178757	-1.97775
23646	ENSG00000105223	PLD3	phospholipase D family member 3	-0.806022	5.59337	-3.81338	0.00209508	0.0178757	-1.9161
84812	ENSG00000115556	PLCD4	phospholipase C delta 4	-1.24095	3.51065	-3.81843	0.00209567	0.0178757	-1.57292
4926	ENSG00000137497	NUMA1	nuclear mitotic apparatus protein 1	-0.682905	7.01217	-3.81201	0.00210057	0.017908	-1.98796
5775	ENSG00000088179	PTPN4	protein tyrosine phosphatase non-receptor type 4	-0.684129	6.23364	-3.8117	0.00210182	0.017909	-1.9485
60481	ENSG00000012660	ELOVL5	ELOVL fatty acid elongase 5	0.556553	7.68037	3.81112	0.00210416	0.0179133	-1.99378
2122	ENSG00000085276	MECOM	MDS1 and EVI1 complex locus	-0.579082	6.72092	-3.81074	0.00210567	0.0179133	-1.96012
84259	ENSG00000137692	DCUN1D5	defective in cullin neddylation 1 domain containing 5	-0.747254	5.66611	-3.81095	0.00210485	0.0179133	-1.92229
730102	ENSG00000242193	CRYZL2P	crystallin zeta like 2, pseudogene	0.978757	3.31341	3.81007	0.00210838	0.0179248	-1.5607
3693	ENSG00000082781	ITGB5	integrin subunit beta 5	0.651836	6.61357	3.80985	0.00210926	0.0179248	-1.97512
51228	ENSG00000139433	GLTP	glycolipid transfer protein	0.601105	5.43867	3.80925	0.0021117	0.0179361	-1.91213
4026	ENSG00000145012	LPP	LIM domain containing preferred translocation partner in lipoma	0.700601	8.99131	3.80857	0.00211446	0.0179499	-1.98893
219790	ENSG00000182010	RTKN2	rhotekin 2	1.02259	4.98889	3.85796	0.00211743	0.0179656	-1.79399
55184	ENSG00000089091	DZANK1	double zinc ribbon and ankyrin repeat domains 1	1.2367	3.3409	3.8065	0.00212286	0.0179755	-1.52533
55266	ENSG00000139291	TMEM19	transmembrane protein 19	0.72842	5.22716	3.80644	0.00212308	0.0179755	-1.89446
51614	ENSG00000125991	ERGIC3	ERGIC and golgi 3	-0.591372	6.97308	-3.80667	0.00212217	0.0179755	-1.99798
471	ENSG00000138363	ATIC	5-aminoimidazole-4-carboxamide ribonucleotide formyltransferase/IMP cyclohydrolase	-0.591427	7.58627	-3.80656	0.00212259	0.0179755	-2.00482
10224	ENSG00000180855	ZNF443	zinc finger protein 443	1.15026	3.06382	3.80571	0.00212607	0.0179913	-1.51432
286464	ENSG00000165164	CFAP47	cilia and flagella associated protein 47	-0.751253	6.90274	-3.80427	0.00213194	0.0180314	-1.99041
5424	ENSG00000062822	POLD1	DNA polymerase delta 1, catalytic subunit	0.747942	5.34359	3.80224	0.00214024	0.0180921	-1.90815
3797	ENSG00000084731	KIF3C	kinesin family member 3C	1.76221	1.36807	3.8016	0.00214286	0.0181047	-1.2274
646023	ENSG00000178803	ADORA2A-AS1	ADORA2A antisense RNA 1	4.78282	-2.51666	3.79813	0.00215717	0.018216	-1.47662
8905	ENSG00000182287	AP1S2	adaptor related protein complex 1 subunit sigma 2	0.705966	5.83956	3.79784	0.00215835	0.0182164	-1.95249
51133	ENSG00000136636	KCTD3	potassium channel tetramerization domain containing 3	0.557415	6.33667	3.79702	0.00216174	0.0182353	-1.99492
90576	ENSG00000196466	ZNF799	zinc finger protein 799	1.05113	3.11995	3.79594	0.00216622	0.0182635	-1.54568
6125	ENSG00000122406	RPL5	ribosomal protein L5	-0.75867	8.93679	-3.79879	0.00216738	0.0182637	-2.01197
80273	ENSG00000109519	GRPEL1	GrpE like 1, mitochondrial	-0.715527	6.09229	-3.795	0.00217015	0.0182774	-1.98596
9388	ENSG00000101670	LIPG	lipase G, endothelial type	1.14495	4.10856	3.81116	0.00217354	0.0182963	-1.68683
8837	ENSG00000003402	CFLAR	CASP8 and FADD like apoptosis regulator	-0.62077	6.26477	-3.79094	0.0021871	0.0184008	-2.00429
55699	ENSG00000067704	IARS2	isoleucyl-tRNA synthetase 2, mitochondrial	-0.56602	7.74941	-3.78915	0.00219461	0.0184543	-2.03924
734	ENSG00000164823	OSGIN2	oxidative stress induced growth inhibitor family member 2	0.778592	6.92739	3.79764	0.00219593	0.0184557	-2.02432
3257	ENSG00000107521	HPS1	HPS1 biogenesis of lysosomal organelles complex 3 subunit 1	-0.63278	5.33923	-3.78837	0.00219788	0.0184625	-1.94364
25894	ENSG00000196155	PLEKHG4	pleckstrin homology and RhoGEF domain containing G4	0.947599	3.7721	3.78687	0.00220419	0.0185057	-1.60229
4501	ENSG00000187193	MT1X	metallothionein 1X	-1.95967	1.06451	-3.78555	0.00220979	0.018543	-1.26144
5365	ENSG00000198753	PLXNB3	plexin B3	1.69196	1.46453	3.78331	0.00221928	0.0186129	-1.30815
1503	ENSG00000171793	CTPS1	CTP synthase 1	0.678881	6.27736	3.78255	0.00222253	0.0186304	-2.00656
9789	ENSG00000118363	SPCS2	signal peptidase complex subunit 2	0.624464	5.87822	3.78145	0.00222722	0.0186502	-2.00021
728882	NA	FAM182B	family with sequence similarity 182 member B	-3.30006	-2.28809	-3.78165	0.00222635	0.0186502	-1.4151
652	ENSG00000125378	BMP4	bone morphogenetic protein 4	0.659021	4.75658	3.78077	0.00223013	0.0186648	-1.86891
26154	ENSG00000144452	ABCA12	ATP binding cassette subfamily A member 12	1.4986	2.4702	3.78011	0.00223296	0.0186787	-1.45554
26275	ENSG00000198130	HIBCH	3-hydroxyisobutyryl-CoA hydrolase	-0.641901	5.67331	-3.77855	0.00223964	0.0187249	-1.98763
10848	ENSG00000104881	PPP1R13L	protein phosphatase 1 regulatory subunit 13 like	0.842626	3.84912	3.77783	0.00224274	0.0187409	-1.70896
8363	ENSG00000197238	H4C11	H4 clustered histone 11	2.04272	1.34057	3.77707	0.00224601	0.0187585	-1.27311
25825	ENSG00000182240	BACE2	beta-secretase 2	2.19109	2.20503	3.77571	0.00225186	0.0187839	-1.24616
5226	ENSG00000142657	PGD	phosphogluconate dehydrogenase	-0.65611	7.97738	-3.77549	0.00225283	0.0187839	-2.0559
10961	ENSG00000089248	ERP29	endoplasmic reticulum protein 29	-0.685521	6.68844	-3.77586	0.00225121	0.0187839	-2.04808
643401	ENSG00000250337	PURPL	p53 upregulated regulator of p53 levels	-1.79642	2.53981	-3.77527	0.00225374	0.0187839	-1.29456
7251	ENSG00000074319	TSG101	tumor susceptibility 101	-0.599145	6.01571	-3.77449	0.00225713	0.0188024	-2.02289
387644	ENSG00000283709	FAM238C	family with sequence similarity 238 member C	-2.81838	-0.991948	-3.77368	0.00226064	0.0188218	-1.29422
5286	ENSG00000011405	PIK3C2A	phosphatidylinositol-4-phosphate 3-kinase catalytic subunit type 2 alpha	-0.595349	9.0721	-3.77238	0.00226628	0.0188492	-2.05676
51429	ENSG00000130340	SNX9	sorting nexin 9	-0.599541	7.35117	-3.77259	0.00226536	0.0188492	-2.06921
57205	ENSG00000145246	ATP10D	ATPase phospholipid transporting 10D (putative)	-0.600742	6.00642	-3.77061	0.00227399	0.0189035	-2.02904
100127888	ENSG00000232803	SLCO4A1-AS1	SLCO4A1 antisense RNA 1	2.34653	0.369878	3.76891	0.0022814	0.0189328	-1.25639
55367	ENSG00000177595	PIDD1	p53-induced death domain protein 1	1.08273	3.32362	3.76942	0.00227917	0.0189328	-1.63773
4361	ENSG00000020922	MRE11	MRE11 homolog, double strand break repair nuclease	0.630298	5.17338	3.76914	0.0022804	0.0189328	-1.96094
79934	ENSG00000123815	COQ8B	coenzyme Q8B	-0.736674	4.47012	-3.76872	0.00228225	0.0189328	-1.86779
3418	ENSG00000182054	IDH2	isocitrate dehydrogenase (NADP(+)) 2	0.66551	5.88173	3.76693	0.00229008	0.0189879	-1.996
4211	ENSG00000143995	MEIS1	Meis homeobox 1	-1.11746	2.6373	-3.7666	0.00229155	0.0189904	-1.51206
7283	ENSG00000131462	TUBG1	tubulin gamma 1	0.694629	6.19163	3.76527	0.0022974	0.019029	-2.03858
2050	ENSG00000196411	EPHB4	EPH receptor B4	0.68941	4.8058	3.76448	0.00230089	0.019048	-1.88575
25778	ENSG00000133059	DSTYK	dual serine/threonine and tyrosine protein kinase	-0.564813	5.89919	-3.76262	0.0023091	0.0190962	-2.03542
388815	ENSG00000215386	MIR99AHG	mir-99a-let-7c cluster host gene	-2.98278	0.0125908	-3.76276	0.00230851	0.0190962	-1.27638
84811	ENSG00000137656	BUD13	BUD13 homolog	0.816138	4.32059	3.76149	0.0023141	0.0191179	-1.83121
4957	ENSG00000136811	ODF2	outer dense fiber of sperm tails 2	0.699928	5.83314	3.76171	0.00231315	0.0191179	-2.034
9657	ENSG00000173226	IQCB1	IQ motif containing B1	0.693514	4.58561	3.76095	0.0023165	0.0191278	-1.89073
27152	ENSG00000164066	INTU	inturned planar cell polarity protein	-0.929759	4.00187	-3.75956	0.00232271	0.0191693	-1.7834
716	ENSG00000182326	C1S	complement C1s	-1.49469	2.17707	-3.75922	0.0023242	0.0191717	-1.43978
3315	ENSG00000106211	HSPB1	heat shock protein family B (small) member 1	-1.08281	5.14103	-3.75891	0.0023256	0.0191734	-1.68692
124512	ENSG00000181038	METTL23	methyltransferase like 23	-0.671443	4.57159	-3.75705	0.0023339	0.0192318	-1.90867
54069	ENSG00000159055	MIS18A	MIS18 kinetochore protein A	0.779235	4.09266	3.75645	0.00233662	0.0192443	-1.78023
161882	ENSG00000179588	ZFPM1	zinc finger protein, FOG family member 1	1.19797	2.29376	3.75578	0.0023396	0.019259	-1.46816
6563	ENSG00000141469	SLC14A1	solute carrier family 14 member 1 (Kidd blood group)	-4.71286	-1.01235	-3.81268	0.00234512	0.0192945	-1.40686
3146	ENSG00000189403	HMGB1	high mobility group box 1	0.667528	8.56875	3.75388	0.00234814	0.0193095	-2.09998
23250	ENSG00000068650	ATP11A	ATPase phospholipid transporting 11A	0.547754	7.4489	3.75263	0.00235379	0.019346	-2.10778
26229	ENSG00000149541	B3GAT3	beta-1,3-glucuronyltransferase 3	-0.711374	4.39488	-3.75214	0.00235599	0.0193541	-1.8783
6777	ENSG00000173757	STAT5B	signal transducer and activator of transcription 5B	0.704512	4.4327	3.75145	0.00235912	0.019364	-1.893
5660	ENSG00000197746	PSAP	prosaposin	-0.721407	10.3265	-3.75134	0.00235961	0.019364	-2.06331
2023	ENSG00000074800	ENO1	enolase 1	0.988065	11.08	3.85985	0.00237749	0.0195008	-1.98499
54619	ENSG00000107443	CCNJ	cyclin J	0.790817	5.11595	3.74666	0.0023809	0.0195187	-1.99137
442075	NA	EMC3-AS1	EMC3 antisense RNA 1	1.34371	3.28428	3.76251	0.00238372	0.0195218	-1.64924
5891	ENSG00000080823	MOK	MOK protein kinase	-0.940005	3.64877	-3.74605	0.00238369	0.0195218	-1.73924
644192	ENSG00000247809	NR2F2-AS1	NR2F2 antisense RNA 1	-1.64657	1.75095	-3.74305	0.00239746	0.0196244	-1.38947
55359	ENSG00000060140	STYK1	serine/threonine/tyrosine kinase 1	2.97457	-1.23715	3.74144	0.00240486	0.0196749	-1.41162
5598	ENSG00000166484	MAPK7	mitogen-activated protein kinase 7	0.821609	3.93004	3.74031	0.00241008	0.0196975	-1.82666
27236	ENSG00000164144	ARFIP1	ADP ribosylation factor interacting protein 1	-0.588854	5.92046	-3.74042	0.00240959	0.0196975	-2.07393
57730	ENSG00000196912	ANKRD36B	ankyrin repeat domain 36B	-1.5257	4.89277	-3.94892	0.00241142	0.0196984	-1.68921
3032	ENSG00000138029	HADHB	hydroxyacyl-CoA dehydrogenase trifunctional multienzyme complex subunit beta	-0.617021	6.82549	-3.73858	0.00241813	0.0197431	-2.11577
100132815	NA	IPO5P1	importin 5 pseudogene 1	-0.759958	4.87347	-3.73779	0.00242178	0.0197628	-1.91158
57407	ENSG00000153406	NMRAL1	NmrA like redox sensor 1	1.18054	3.43202	3.73722	0.00242446	0.0197747	-1.57581
401152	ENSG00000164096	C4orf3	chromosome 4 open reading frame 3	0.891081	6.28924	3.81671	0.00242756	0.0197899	-2.06044
5757	ENSG00000187514	PTMA	prothymosin alpha	0.639399	8.56991	3.73618	0.00242926	0.0197937	-2.1324
6510	ENSG00000105281	SLC1A5	solute carrier family 1 member 5	0.75725	6.82509	3.73842	0.00243284	0.0198127	-2.12274
64359	ENSG00000167693	NXN	nucleoredoxin	-0.633315	6.26923	-3.73478	0.00243584	0.0198271	-2.09026
3073	ENSG00000213614	HEXA	hexosaminidase subunit alpha	-0.639762	6.48678	-3.73383	0.00244027	0.0198531	-2.12142
6872	ENSG00000147133	TAF1	TATA-box binding protein associated factor 1	-0.615767	6.38117	-3.73352	0.00244172	0.0198548	-2.12062
54664	ENSG00000106460	TMEM106B	transmembrane protein 106B	-0.599142	7.52591	-3.73198	0.00244896	0.0199036	-2.14814
85364	ENSG00000247315	ZCCHC3	zinc finger CCHC-type containing 3	0.642636	5.00673	3.73155	0.002451	0.01991	-2.01797
84536	ENSG00000183250	LINC01547	long intergenic non-protein coding RNA 1547	1.1406	3.21905	3.73081	0.00245447	0.0199281	-1.6967
27072	ENSG00000006715	VPS41	VPS41 subunit of HOPS complex	-0.573607	6.19512	-3.72959	0.00246023	0.0199546	-2.11697
2735	ENSG00000111087	GLI1	GLI family zinc finger 1	-1.71821	2.0722	-3.7298	0.00245925	0.0199546	-1.47498
79134	ENSG00000226479	TMEM185B	transmembrane protein 185B	0.764065	5.85393	3.72852	0.00246529	0.0199639	-2.10079
8546	ENSG00000132842	AP3B1	adaptor related protein complex 3 subunit beta 1	-0.576069	7.03764	-3.72833	0.00246617	0.0199639	-2.14975
727957	ENSG00000179832	MROH1	maestro heat like repeat family member 1	-0.783789	4.79214	-3.72872	0.00246435	0.0199639	-1.97996
253980	ENSG00000174943	KCTD13	potassium channel tetramerization domain containing 13	-0.992223	3.4364	-3.72803	0.0024676	0.0199639	-1.73993
401265	ENSG00000124743	KLHL31	kelch like family member 31	-2.74168	0.309562	-3.72824	0.0024666	0.0199639	-1.34397
26751	ENSG00000035115	SH3YL1	SH3 and SYLF domain containing 1	-0.950603	4.44539	-3.73208	0.00247171	0.019987	-1.94158
5451	ENSG00000143190	POU2F1	POU class 2 homeobox 1	0.60783	6.83653	3.72306	0.00249128	0.0201351	-2.15241
80790	ENSG00000153815	CMIP	c-Maf inducing protein	0.567768	6.42548	3.72192	0.00249675	0.0201642	-2.12616
200895	ENSG00000178700	DHFR2	dihydrofolate reductase 2	-0.859459	3.56979	-3.72178	0.0024974	0.0201642	-1.77802
11131	ENSG00000137225	CAPN11	calpain 11	4.75001	-2.2722	3.72719	0.00250332	0.0201886	-1.56039
29781	ENSG00000025770	NCAPH2	non-SMC condensin II complex subunit H2	0.684722	4.7686	3.72043	0.00250388	0.0201886	-2.00592
8703	ENSG00000158850	B4GALT3	beta-1,4-galactosyltransferase 3	-0.828417	4.00506	-3.7201	0.00250546	0.0201886	-1.86664
6843	ENSG00000139190	VAMP1	vesicle associated membrane protein 1	-1.06182	4.41673	-3.77339	0.00250448	0.0201886	-1.91214
8665	ENSG00000175390	EIF3F	eukaryotic translation initiation factor 3 subunit F	-0.634526	6.97459	-3.71936	0.00250905	0.0202074	-2.16429
1298	ENSG00000049089	COL9A2	collagen type IX alpha 2 chain	-1.73313	2.62847	-3.76318	0.00251513	0.0202462	-1.53764
1789	ENSG00000088305	DNMT3B	DNA methyltransferase 3 beta	0.78505	4.67128	3.71687	0.00252108	0.0202635	-1.99238
2189	ENSG00000221829	FANCG	FA complementation group G	0.653056	4.92473	3.71706	0.00252015	0.0202635	-2.02354
10084	ENSG00000102103	PQBP1	polyglutamine binding protein 1	-0.774086	4.13389	-3.71735	0.00251876	0.0202635	-1.90349
9453	ENSG00000152904	GGPS1	geranylgeranyl diphosphate synthase 1	-0.680744	5.36048	-3.71639	0.0025234	0.020272	-2.07368
8337	ENSG00000203812	H2AC18	H2A clustered histone 18	1.17713	2.85388	3.71589	0.00252583	0.0202814	-1.62296
63933	ENSG00000050393	MCUR1	mitochondrial calcium uniporter regulator 1	0.703983	5.43401	3.71498	0.00253024	0.0202964	-2.08361
8522	ENSG00000007237	GAS7	growth arrest specific 7	-3.76618	-0.628887	-3.71509	0.00252972	0.0202964	-1.4572
4627	ENSG00000100345	MYH9	myosin heavy chain 9	0.59855	9.44414	3.71445	0.00253284	0.0202969	-2.15969
8825	ENSG00000111052	LIN7A	lin-7 homolog A, crumbs cell polarity complex component	-1.00695	4.0037	-3.71456	0.00253229	0.0202969	-1.78402
[truncated: 14,020 more rows]
